# Supplementary material for: Crystal structure of N′-di­phenyl­methyl­idene-5-methyl-1H-pyrazole-3-carbo­hydrazide
Source: Acta Crystallogr E Crystallogr Commun. 2015 Oct 28;71(Pt 11):o890–1. doi: 10.1107/S2056989015020071 (PMC4645091; doi:10.1107/S2056989015020071)
Supplement: Supplementary file 1 [file e-71-0o890-sup1.cif]

##############################################################################
#                                                                            #
# This CIF contains the data in a paper accepted for publication in          #
# Acta Crystallographica Section E. It conforms to the requirements of       #
# Notes for Authors for Acta Crystallographica Section E, and has been       #
# peer reviewed under the auspices of the IUCr Commission on Journals.       #
#                                                                            #
# Full details of the Crystallographic Information File format               #
# are given in the paper "The Crystallographic Information File (CIF):       #
# a New Standard Archive File for Crystallography" by S. R. Hall, F. H.      #
# Allen and I. D. Brown [Acta Cryst. (1991), A47, 655-685].                  #
#                                                                            #
# The current version of the core CIF dictionary is obtainable from          #
# ftp://ftp.iucr.org/pub/cif_core.dic.                                       #
#                                                                            #
# Software is freely available for graphical display of the structure(s)     #
# in this CIF. For information consult the CIF software page                 #
# http://www.iucr.org/resources/cif/software.                                #
#                                                                            #
# This file may be used for bona fide research purposes within the           #
# scientific community so long as proper attribution is given to the journal # 
# article from which it was obtained.                                        #
#                                                                            #
##############################################################################
data_I
_audit_creation_method     'SHELXL-2014/7'
_journal_date_recd_electronic     2015-10-13
_journal_date_accepted     2015-10-23
_journal_name_full     'Acta Crystallographica, Section E'
_journal_year     2015
_journal_volume     71
_journal_issue     11
_journal_page_first     o890
_journal_page_last     o891
_journal_paper_category     HO
_journal_paper_doi     10.1107/S2056989015020071
_journal_coeditor_code     RZ5174
_publ_contact_author_name     'Khalid Karrouchi'
_publ_contact_author_address
;
Laboratory of Medicinal Chemistry, Faculty of Medicine and Pharmacy,
BP 6203, Rabat Institute, University Mohammed V, Rabat, Morocco
;
_publ_contact_author_email     'k_karrouchi@yahoo.fr'
_publ_contact_author_fax     '212 537 77 54 40'
_publ_contact_author_phone     '212 537 77 54 40'
_publ_section_title
;
Crystal structure of
<i>N</i>'-diphenylmethylidene-5-methyl-1<i>H</i>-pyrazole-3-carbohydrazide
;
loop_
    _publ_author_name
    _publ_author_address
    'Karrouchi, Khalid'
;
Laboratory of Medicinal Chemistry, Faculty of Medicine and Pharmacy,
University Mohammed V, Rabat, Morocco
LCAE, Department of Chemistry, Faculty of Sciences, University Mohamed I,
Oujda, Morocco
;
    'Ansar, M'hammed'
;
Laboratory of Medicinal Chemistry, Faculty of Medicine and Pharmacy,
University Mohammed V, Rabat, Morocco
;
    'Radi, Smaail'
;
LCAE, Department of Chemistry, Faculty of Sciences, University Mohamed I,
Oujda, Morocco
;
    'Saadi, Mohamed'
;
Laboratoire de Chimie du Solide Appliqu\'ee,
Facult\'e des Sciences, Universit\'e Mohammed V
Avenue Ibn Battouta, BP 1014, Rabat, Morocco
;
    'El Ammari, Lahcen'
;
Laboratoire de Chimie du Solide Appliqu\'ee,
Facult\'e des Sciences, Universit\'e Mohammed V
Avenue Ibn Battouta, BP 1014, Rabat, Morocco
;
_chemical_name_systematic
;
<i>N</i>'-Diphenylmethylidene-5-methyl-1<i>H</i>-pyrazole-3-carbohydrazide
;
_chemical_name_common     ?
_chemical_formula_moiety     'C18 H16 N4 O'
_chemical_formula_sum     'C18 H16 N4 O'
_chemical_formula_iupac     'C18 H16 N4 O'
_chemical_formula_weight     304.35
_chemical_melting_point     595
_shelx_space_group_comment
;
The symmetry employed for this shelxl refinement is uniquely defined
by the following loop, which should always be used as a source of
symmetry information in preference to the above space-group names.
They are only intended as comments.
;
_space_group_crystal_system     orthorhombic
_space_group_name_H-M_alt     'P b c a'
_space_group_name_Hall     '-P 2ac 2ab'
loop_
    _space_group_symop_operation_xyz
    'x, y, z'
    '-x+1/2, -y, z+1/2'
    '-x, y+1/2, -z+1/2'
    'x+1/2, -y+1/2, -z'
    '-x, -y, -z'
    'x-1/2, y, -z-1/2'
    'x, -y-1/2, z-1/2'
    '-x-1/2, y-1/2, z'
_cell_length_a     11.0299(2)
_cell_length_b     14.1131(2)
_cell_length_c     20.2211(3)
_cell_angle_alpha     90
_cell_angle_beta     90
_cell_angle_gamma     90
_cell_volume     3147.74(9)
_cell_formula_units_Z     8
_cell_measurement_reflns_used     ?
_cell_measurement_theta_min     ?
_cell_measurement_theta_max     ?
_cell_measurement_temperature     296(2)
_exptl_crystal_description     block
_exptl_crystal_colour     colourless
_exptl_crystal_size_max     0.40
_exptl_crystal_size_mid     0.32
_exptl_crystal_size_min     0.25
_exptl_crystal_density_diffrn     1.284
_exptl_crystal_F_000     1280
_exptl_absorpt_coefficient_mu     0.083
_exptl_absorpt_correction_type     none
_exptl_absorpt_process_details     ?
_exptl_absorpt_correction_T_min     ?
_exptl_absorpt_correction_T_max     ?
_diffrn_ambient_temperature     296(2)
_diffrn_radiation_type     MoK\a
_diffrn_radiation_wavelength     0.71073
_diffrn_radiation_source     'fine-focus sealed tube'
_diffrn_radiation_monochromator     graphite
_diffrn_measurement_device_type     'Bruker X8 APEX'
_diffrn_measurement_method     '\f and \w scans'
_diffrn_reflns_number     31259
_diffrn_reflns_av_R_equivalents     0.0290
_diffrn_reflns_theta_min     2.551
_diffrn_reflns_theta_max     27.871
_diffrn_reflns_theta_full     25.242
_diffrn_measured_fraction_theta_max     0.999
_diffrn_measured_fraction_theta_full     0.999
_diffrn_reflns_limit_h_min     -14
_diffrn_reflns_limit_h_max     13
_diffrn_reflns_limit_k_min     -18
_diffrn_reflns_limit_k_max     17
_diffrn_reflns_limit_l_min     -26
_diffrn_reflns_limit_l_max     26
_reflns_number_total     3766
_reflns_number_gt     3117
_reflns_threshold_expression     'I > 2\s(I)'
_refine_ls_structure_factor_coef     Fsqd
_refine_ls_matrix_type     full
_refine_ls_R_factor_all     0.0567
_refine_ls_R_factor_gt     0.0467
_refine_ls_wR_factor_gt     0.1274
_refine_ls_wR_factor_ref     0.1362
_refine_ls_goodness_of_fit_ref     1.041
_refine_ls_restrained_S_all     1.041
_refine_ls_number_reflns     3766
_refine_ls_number_parameters     208
_refine_ls_number_restraints     0
_refine_ls_hydrogen_treatment     constr
_refine_ls_weighting_scheme     calc
_refine_ls_weighting_details
              'w=1/[\s^2^(Fo^2^)+(0.0655P)^2^+1.2766P] where P=(Fo^2^+2Fc^2^)/3'
_atom_sites_solution_hydrogens     geom
_atom_sites_solution_primary     ?
_atom_sites_solution_secondary     ?
_refine_ls_shift/su_max     0.000
_refine_ls_shift/su_mean     0.000
_refine_diff_density_max     0.331
_refine_diff_density_min     -0.261
_refine_ls_extinction_method     none
_refine_ls_extinction_coef     .
loop_
    _atom_type_symbol
    _atom_type_description
    _atom_type_scat_dispersion_real
    _atom_type_scat_dispersion_imag
    _atom_type_scat_source
    'C' 'C' 0.0033 0.0016
                         'International Tables Vol C Tables 4.2.6.8 and 6.1.1.4'
    'H' 'H' 0.0000 0.0000
                         'International Tables Vol C Tables 4.2.6.8 and 6.1.1.4'
    'N' 'N' 0.0061 0.0033
                         'International Tables Vol C Tables 4.2.6.8 and 6.1.1.4'
    'O' 'O' 0.0106 0.0060
                         'International Tables Vol C Tables 4.2.6.8 and 6.1.1.4'
_computing_data_collection
;
APEX2 (Bruker, 2009)
;
_computing_cell_refinement
;
SAINT (Bruker, 2009)
;
_computing_data_reduction
;
SAINT (Bruker, 2009)
;
_computing_structure_solution
;
SHELXS97 (Sheldrick, 2008)
;
_computing_structure_refinement
;
SHELXL2014 (Sheldrick, 2015)
;
_computing_molecular_graphics
;
ORTEP-3 for Windows (Farrugia, 2012)
;
_computing_publication_material
;
PLATON (Spek, 2009) and publCIF (Westrip,2010)
;
loop_
    _atom_site_type_symbol
    _atom_site_label
    _atom_site_fract_x
    _atom_site_fract_y
    _atom_site_fract_z
    _atom_site_U_iso_or_equiv
    _atom_site_adp_type
    _atom_site_calc_flag
    _atom_site_occupancy
    _atom_site_disorder_assembly
    _atom_site_disorder_group
    C C1 0.95160(17) 0.23308(11) 0.22978(11) 0.0559(5) Uani d 1 . .
    H H1A 1.0236 0.2614 0.2119 0.084 Uiso calc 1 . .
    H H1B 0.9735 0.1873 0.2628 0.084 Uiso calc 1 . .
    H H1C 0.9073 0.2024 0.1950 0.084 Uiso calc 1 . .
    C C2 0.87443(13) 0.30798(9) 0.26034(8) 0.0351(3) Uani d 1 . .
    C C3 0.88909(13) 0.40388(9) 0.26613(7) 0.0349(3) Uani d 1 . .
    H H3 0.9538 0.4403 0.2512 0.042 Uiso calc 1 . .
    C C4 0.78552(12) 0.43513(8) 0.29934(7) 0.0292(3) Uani d 1 . .
    C C5 0.75426(13) 0.53261(9) 0.31897(7) 0.0304(3) Uani d 1 . .
    C C6 0.50855(13) 0.62906(9) 0.40692(7) 0.0320(3) Uani d 1 . .
    C C7 0.40970(13) 0.55750(9) 0.40017(7) 0.0338(3) Uani d 1 . .
    C C8 0.42278(16) 0.46563(11) 0.42431(8) 0.0444(4) Uani d 1 . .
    H H8 0.4945 0.4480 0.4451 0.053 Uiso calc 1 . .
    C C9 0.33011(19) 0.40042(13) 0.41756(10) 0.0567(5) Uani d 1 . .
    H H9 0.3398 0.3393 0.4339 0.068 Uiso calc 1 . .
    C C10 0.22390(18) 0.42554(14) 0.38688(10) 0.0576(5) Uani d 1 . .
    H H10 0.1616 0.3816 0.3825 0.069 Uiso calc 1 . .
    C C11 0.20965(16) 0.51595(14) 0.36252(10) 0.0537(4) Uani d 1 . .
    H H11 0.1379 0.5327 0.3414 0.064 Uiso calc 1 . .
    C C12 0.30150(15) 0.58207(12) 0.36924(8) 0.0439(4) Uani d 1 . .
    H H12 0.2908 0.6432 0.3530 0.053 Uiso calc 1 . .
    C C13 0.48843(13) 0.71522(9) 0.44807(7) 0.0332(3) Uani d 1 . .
    C C14 0.56815(15) 0.79196(10) 0.44439(8) 0.0413(4) Uani d 1 . .
    H H14 0.6288 0.7925 0.4124 0.050 Uiso calc 1 . .
    C C15 0.55768(17) 0.86695(11) 0.48774(10) 0.0505(4) Uani d 1 . .
    H H15 0.6118 0.9174 0.4852 0.061 Uiso calc 1 . .
    C C16 0.46712(17) 0.86744(12) 0.53494(9) 0.0514(4) Uani d 1 . .
    H H16 0.4611 0.9176 0.5646 0.062 Uiso calc 1 . .
    C C17 0.38608(17) 0.79383(13) 0.53797(9) 0.0498(4) Uani d 1 . .
    H H17 0.3243 0.7948 0.5692 0.060 Uiso calc 1 . .
    C C18 0.39577(14) 0.71784(11) 0.49463(8) 0.0414(3) Uani d 1 . .
    H H18 0.3400 0.6685 0.4968 0.050 Uiso calc 1 . .
    N N1 0.76763(11) 0.28765(8) 0.28919(7) 0.0368(3) Uani d 1 . .
    H H1N 0.7385 0.2312 0.2914 0.044 Uiso calc 1 . .
    N N2 0.71101(11) 0.36377(8) 0.31412(7) 0.0355(3) Uani d 1 . .
    N N3 0.64218(11) 0.54067(8) 0.34657(7) 0.0366(3) Uani d 1 . .
    H HN3 0.5896 0.4961 0.3424 0.044 Uiso calc 1 . .
    N N4 0.61501(11) 0.62165(8) 0.38121(6) 0.0346(3) Uani d 1 . .
    O O1 0.82345(10) 0.59943(7) 0.31103(6) 0.0420(3) Uani d 1 . .
loop_
    _atom_site_aniso_label
    _atom_site_aniso_U_11
    _atom_site_aniso_U_22
    _atom_site_aniso_U_33
    _atom_site_aniso_U_12
    _atom_site_aniso_U_13
    _atom_site_aniso_U_23
    C1 0.0517(10) 0.0332(8) 0.0829(13) 0.0055(7) 0.0233(9) -0.0125(8)
    C2 0.0336(7) 0.0267(6) 0.0450(8) 0.0025(5) 0.0051(6) -0.0028(5)
    C3 0.0334(7) 0.0265(6) 0.0447(8) -0.0014(5) 0.0091(6) -0.0007(5)
    C4 0.0298(6) 0.0212(6) 0.0367(7) 0.0000(5) 0.0014(5) -0.0006(5)
    C5 0.0323(7) 0.0209(6) 0.0381(7) 0.0011(5) 0.0014(5) -0.0014(5)
    C6 0.0332(7) 0.0264(6) 0.0364(7) 0.0032(5) 0.0001(5) -0.0003(5)
    C7 0.0340(7) 0.0313(6) 0.0362(7) 0.0004(5) 0.0043(6) -0.0032(5)
    C8 0.0480(9) 0.0376(8) 0.0475(9) -0.0026(7) 0.0017(7) 0.0059(6)
    C9 0.0650(12) 0.0432(9) 0.0618(11) -0.0147(8) 0.0084(9) 0.0086(8)
    C10 0.0510(11) 0.0598(11) 0.0621(11) -0.0240(9) 0.0113(9) -0.0067(9)
    C11 0.0384(9) 0.0655(11) 0.0573(10) -0.0062(8) -0.0015(8) -0.0080(9)
    C12 0.0398(8) 0.0410(8) 0.0510(9) 0.0025(6) -0.0023(7) -0.0015(7)
    C13 0.0332(7) 0.0274(6) 0.0391(7) 0.0062(5) -0.0015(6) -0.0017(5)
    C14 0.0401(8) 0.0320(7) 0.0519(9) 0.0034(6) 0.0059(7) -0.0040(6)
    C15 0.0500(10) 0.0332(7) 0.0682(11) -0.0008(7) -0.0002(8) -0.0120(7)
    C16 0.0571(10) 0.0424(9) 0.0549(10) 0.0092(8) -0.0010(8) -0.0187(7)
    C17 0.0507(10) 0.0510(9) 0.0477(9) 0.0078(7) 0.0097(8) -0.0103(7)
    C18 0.0391(8) 0.0378(7) 0.0473(8) 0.0017(6) 0.0065(7) -0.0044(6)
    N1 0.0342(6) 0.0183(5) 0.0580(8) -0.0004(4) 0.0070(6) -0.0042(5)
    N2 0.0318(6) 0.0208(5) 0.0540(7) -0.0002(4) 0.0077(5) -0.0035(5)
    N3 0.0325(6) 0.0226(5) 0.0547(7) -0.0017(4) 0.0064(5) -0.0095(5)
    N4 0.0341(6) 0.0237(5) 0.0459(7) 0.0029(4) 0.0022(5) -0.0067(5)
    O1 0.0402(6) 0.0216(5) 0.0643(7) -0.0040(4) 0.0108(5) -0.0039(4)
_geom_special_details
;
All e.s.d.'s (except the e.s.d. in the dihedral angle between two l.s. planes)
are estimated using the full covariance matrix. The cell e.s.d.'s are taken
into account individually in the estimation of e.s.d.'s in distances, angles
and torsion angles; correlations between e.s.d.'s in cell parameters are only
used when they are defined by crystal symmetry. An approximate (isotropic)
treatment of cell e.s.d.'s is used for estimating e.s.d.'s involving l.s.
planes.
;
loop_
    _geom_bond_atom_site_label_1
    _geom_bond_atom_site_label_2
    _geom_bond_site_symmetry_2
    _geom_bond_distance
    _geom_bond_publ_flag
    C1 C2 . 1.491(2) ?
    C1 H1A . 0.9600 ?
    C1 H1B . 0.9600 ?
    C1 H1C . 0.9600 ?
    C2 N1 . 1.3455(19) ?
    C2 C3 . 1.3681(18) ?
    C3 C4 . 1.3966(19) ?
    C3 H3 . 0.9300 ?
    C4 N2 . 1.3339(16) ?
    C4 C5 . 1.4727(17) ?
    C5 O1 . 1.2238(16) ?
    C5 N3 . 1.3611(18) ?
    C6 N4 . 1.2883(19) ?
    C6 C13 . 1.4901(18) ?
    C6 C7 . 1.4924(19) ?
    C7 C12 . 1.391(2) ?
    C7 C8 . 1.393(2) ?
    C8 C9 . 1.382(2) ?
    C8 H8 . 0.9300 ?
    C9 C10 . 1.372(3) ?
    C9 H9 . 0.9300 ?
    C10 C11 . 1.377(3) ?
    C10 H10 . 0.9300 ?
    C11 C12 . 1.384(2) ?
    C11 H11 . 0.9300 ?
    C12 H12 . 0.9300 ?
    C13 C18 . 1.390(2) ?
    C13 C14 . 1.397(2) ?
    C14 C15 . 1.379(2) ?
    C14 H14 . 0.9300 ?
    C15 C16 . 1.382(3) ?
    C15 H15 . 0.9300 ?
    C16 C17 . 1.372(3) ?
    C16 H16 . 0.9300 ?
    C17 C18 . 1.389(2) ?
    C17 H17 . 0.9300 ?
    C18 H18 . 0.9300 ?
    N1 N2 . 1.3411(15) ?
    N1 H1N . 0.8600 ?
    N3 N4 . 1.3736(15) ?
    N3 HN3 . 0.8600 ?
loop_
    _geom_angle_atom_site_label_1
    _geom_angle_atom_site_label_2
    _geom_angle_atom_site_label_3
    _geom_angle_site_symmetry_1
    _geom_angle_site_symmetry_3
    _geom_angle
    _geom_angle_publ_flag
    C2 C1 H1A . . 109.5 ?
    C2 C1 H1B . . 109.5 ?
    H1A C1 H1B . . 109.5 ?
    C2 C1 H1C . . 109.5 ?
    H1A C1 H1C . . 109.5 ?
    H1B C1 H1C . . 109.5 ?
    N1 C2 C3 . . 106.10(12) ?
    N1 C2 C1 . . 121.89(13) ?
    C3 C2 C1 . . 132.01(14) ?
    C2 C3 C4 . . 104.89(12) ?
    C2 C3 H3 . . 127.6 ?
    C4 C3 H3 . . 127.6 ?
    N2 C4 C3 . . 111.92(11) ?
    N2 C4 C5 . . 120.04(12) ?
    C3 C4 C5 . . 128.03(12) ?
    O1 C5 N3 . . 123.76(12) ?
    O1 C5 C4 . . 122.58(12) ?
    N3 C5 C4 . . 113.66(11) ?
    N4 C6 C13 . . 115.30(12) ?
    N4 C6 C7 . . 125.03(12) ?
    C13 C6 C7 . . 119.64(12) ?
    C12 C7 C8 . . 118.58(14) ?
    C12 C7 C6 . . 119.94(13) ?
    C8 C7 C6 . . 121.48(14) ?
    C9 C8 C7 . . 120.57(16) ?
    C9 C8 H8 . . 119.7 ?
    C7 C8 H8 . . 119.7 ?
    C10 C9 C8 . . 120.26(17) ?
    C10 C9 H9 . . 119.9 ?
    C8 C9 H9 . . 119.9 ?
    C9 C10 C11 . . 119.91(16) ?
    C9 C10 H10 . . 120.0 ?
    C11 C10 H10 . . 120.0 ?
    C10 C11 C12 . . 120.42(17) ?
    C10 C11 H11 . . 119.8 ?
    C12 C11 H11 . . 119.8 ?
    C11 C12 C7 . . 120.26(16) ?
    C11 C12 H12 . . 119.9 ?
    C7 C12 H12 . . 119.9 ?
    C18 C13 C14 . . 118.57(13) ?
    C18 C13 C6 . . 120.63(13) ?
    C14 C13 C6 . . 120.61(13) ?
    C15 C14 C13 . . 120.56(15) ?
    C15 C14 H14 . . 119.7 ?
    C13 C14 H14 . . 119.7 ?
    C14 C15 C16 . . 120.23(16) ?
    C14 C15 H15 . . 119.9 ?
    C16 C15 H15 . . 119.9 ?
    C17 C16 C15 . . 119.89(15) ?
    C17 C16 H16 . . 120.1 ?
    C15 C16 H16 . . 120.1 ?
    C16 C17 C18 . . 120.41(16) ?
    C16 C17 H17 . . 119.8 ?
    C18 C17 H17 . . 119.8 ?
    C17 C18 C13 . . 120.29(15) ?
    C17 C18 H18 . . 119.9 ?
    C13 C18 H18 . . 119.9 ?
    N2 N1 C2 . . 113.57(11) ?
    N2 N1 H1N . . 123.2 ?
    C2 N1 H1N . . 123.2 ?
    C4 N2 N1 . . 103.52(11) ?
    C5 N3 N4 . . 118.48(11) ?
    C5 N3 HN3 . . 120.8 ?
    N4 N3 HN3 . . 120.8 ?
    C6 N4 N3 . . 118.18(12) ?
loop_
    _geom_hbond_atom_site_label_D
    _geom_hbond_atom_site_label_H
    _geom_hbond_atom_site_label_A
    _geom_hbond_site_symmetry_A
    _geom_hbond_distance_DH
    _geom_hbond_distance_HA
    _geom_hbond_distance_DA
    _geom_hbond_angle_DHA
    N1 H1N O1 8_755 0.86 2.02 2.8740(15) 172
_shelx_hkl_file
;
   1   0   0   -0.50    0.10
  -1   0   0   -0.60    0.10
  -2   0   0  415.16    9.90
   2   0   0  409.26    9.90
  -3   0   0   -0.30    0.30
  -4   0   0    7.30    0.60
  -5   0   0   -0.40    0.40
  -6   0   0  283.17    7.30
  -7   0   0    0.40    0.50
  -8   0   0   88.39    3.00
  -9   0   0   -0.50    0.70
 -10   0   0  141.79    4.60
 -11   0   0   -1.00    0.80
 -12   0   0   31.40    2.20
 -13   0   0   -2.30    1.00
 -13   0   0   -0.90    1.00
 -14   0   0    5.30    1.50
 -14   0   0    5.20    1.40
 -15   0   0   -0.30    1.30
 -15   0   0    1.20    1.30
 -16   0   0   -1.10    1.40
 -16   0   0    4.80    1.50
   0  -1   0   -0.10    0.10
   0  -1   0   -0.10    0.10
   0   1   0   -0.10    0.10
   0   1   0   -0.10    0.10
   0   1   0   -0.10    0.10
   0  -1   0   -0.10    0.10
   0   1   0   -0.10    0.10
  -1   1   0   -4.40    0.10
   1  -1   0   -3.90    0.20
  -1  -1   0   -4.40    0.10
   1   1   0   -4.00    0.20
  -2  -1   0  509.55   12.30
  -2   1   0  505.75   12.30
   2   1   0  539.95   12.40
   2  -1   0  510.95   12.30
  -3   1   0    0.30    0.30
  -3  -1   0    0.10    0.30
  -4   1   0  855.91   20.50
  -4  -1   0  854.91   20.50
  -5  -1   0    0.00    0.40
  -5   1   0    0.20    0.40
  -6  -1   0   50.89    1.90
  -6   1   0   52.89    1.90
  -7  -1   0    0.30    0.50
  -7   1   0    0.10    0.50
  -8   1   0    3.00    0.80
  -8  -1   0    4.50    0.80
  -9  -1   0    0.80    0.80
  -9   1   0    1.00    0.80
 -10   1   0    2.00    0.90
 -10  -1   0    2.80    1.00
 -11  -1   0    0.80    1.00
 -11   1   0    0.40    0.90
 -12  -1   0   99.49    3.90
 -12   1   0   97.79    3.80
 -13  -1   0   -1.50    0.90
 -13   1   0   -1.10    1.00
 -13   1   0   -0.70    1.10
 -13  -1   0   -4.10    0.90
 -14   1   0    8.10    1.60
 -14  -1   0   11.90    1.50
 -14  -1   0    7.30    1.70
 -14   1   0    9.20    1.60
 -15  -1   0   -0.70    1.10
 -15  -1   0   -0.90    1.20
 -15   1   0   -1.20    1.20
 -15   1   0    1.30    1.30
 -16  -1   0    2.80    1.50
 -16   1   0    3.10    1.70
 -16  -1   0   -0.50    1.10
 -16   1   0    2.60    1.50
   0   2   0   72.09    1.80
   0   2   0   72.89    1.90
   0   2   0   74.29    1.90
   0  -2   0   71.49    1.90
   0  -2   0   71.19    1.90
   0   2   0   73.29    1.90
   0  -2   0   71.49    1.80
   0  -2   0   70.19    1.90
  -1   2   0   -0.10    0.10
  -1   2   0   -0.10    0.20
   1  -2   0    0.10    0.20
   1   2   0    0.20    0.10
  -1   2   0    0.10    0.10
   1   2   0    0.00    0.10
  -1  -2   0   -0.20    0.10
   1   2   0    0.00    0.10
   1  -2   0    0.20    0.20
   1   2   0    0.10    0.20
   1   2   0    0.00    0.10
   1  -2   0    0.00    0.10
  -1  -2   0    0.00    0.10
  -1   2   0    0.20    0.10
  -1  -2   0    0.00    0.10
  -1  -2   0   -0.10    0.10
   2   2   0 3978.20   93.89
   2  -2   0 3980.00   93.89
  -2  -2   0 3845.92   94.09
  -2   2   0 4102.59   94.59
  -2   2   0 3834.62   93.99
  -3   2   0   -0.60    0.30
  -3  -2   0   -0.60    0.30
  -4   2   0    3.80    0.50
  -4  -2   0    5.10    0.50
  -5   2   0   -0.10    0.40
  -5  -2   0    0.00    0.40
  -6  -2   0    1.60    0.60
  -6   2   0    1.80    0.60
  -7  -2   0   -0.40    0.50
  -7   2   0   -0.30    0.50
  -8   2   0   65.69    2.50
  -8  -2   0   68.79    2.50
  -9   2   0    0.40    0.80
  -9  -2   0    2.40    0.80
 -10  -2   0    3.40    1.10
 -10   2   0    4.10    1.00
 -11  -2   0    0.70    0.90
 -11   2   0   -1.00    0.80
 -12  -2   0    1.40    1.10
 -12   2   0    2.90    1.10
 -12  -2   0    1.80    1.00
 -12   2   0    1.50    1.00
 -13   2   0    0.20    1.00
 -13  -2   0   -0.30    0.90
 -13   2   0    0.80    1.00
 -13  -2   0    0.20    1.10
 -14  -2   0   11.10    1.70
 -14   2   0    9.60    1.70
 -14   2   0    6.60    1.60
 -14  -2   0    8.00    1.40
 -15  -2   0   -1.90    1.20
 -15  -2   0   -0.80    1.10
 -15   2   0   -0.30    1.30
 -15   2   0    1.00    1.30
 -16   2   0    3.70    1.60
 -16   2   0    6.30    1.70
 -16  -2   0    7.00    1.80
   0  -3   0   -1.90    0.20
   0  -3   0   -2.00    0.20
   0   3   0   -1.70    0.20
   0  -3   0   -2.20    0.20
   0   3   0   -2.00    0.20
   1  -3   0   -0.10    0.20
  -1  -3   0    0.10    0.10
   1   3   0    0.00    0.10
  -1   3   0    0.00    0.10
  -1  -3   0    0.40    0.20
  -1  -3   0    0.40    0.20
  -1  -3   0    1.50    0.30
   1  -3   0    0.10    0.20
   1   3   0   -0.50    0.20
   1  -3   0    0.50    0.10
   1  -3   0    0.10    0.20
  -1  -3   0    0.10    0.10
   1   3   0    0.20    0.10
   2   3   0  354.36    8.30
  -2  -3   0  338.77    8.30
  -2  -3   0  335.77    8.30
  -2   3   0  340.97    8.20
   2   3   0  350.96    8.30
   2  -3   0  330.67    8.30
  -2  -3   0  356.66    8.10
  -2  -3   0  334.97    8.30
   2  -3   0  342.47    8.20
   2  -3   0  333.37    8.30
  -3  -3   0    0.20    0.20
  -3  -3   0   -0.10    0.30
  -3   3   0   -0.10    0.30
   3  -3   0    0.10    0.30
  -4  -3   0  292.77    7.20
  -4   3   0  284.67    7.20
  -5  -3   0   -0.50    0.40
  -5   3   0    0.10    0.40
  -6  -3   0 1291.07   30.30
  -6   3   0 1231.38   30.30
  -7   3   0    0.90    0.50
  -7  -3   0   -0.50    0.50
  -8  -3   0    3.00    0.80
  -8   3   0    3.30    0.80
  -9  -3   0    0.60    0.80
  -9   3   0   -0.50    0.70
 -10  -3   0   43.80    2.20
 -10   3   0   41.60    2.20
 -11  -3   0   -0.40    0.90
 -11   3   0    0.80    0.90
 -12   3   0   23.60    2.00
 -12  -3   0   26.30    2.00
 -12  -3   0   28.10    1.80
 -12   3   0   29.00    2.00
 -13  -3   0   -1.30    0.80
 -13   3   0    0.50    1.00
 -13   3   0   -0.50    0.90
 -13  -3   0   -1.30    1.00
 -14   3   0    1.10    1.20
 -14   3   0    1.20    1.20
 -14  -3   0    1.10    1.20
 -14  -3   0    0.50    1.00
 -15   3   0    0.70    1.30
 -15   3   0   -0.50    1.20
 -15  -3   0   -2.10    1.10
 -16   3   0    0.00    1.50
 -16   3   0   -0.50    1.30
 -16  -3   0    1.60    1.50
   0  -4   0  530.65   12.60
   0  -4   0  538.15   12.80
   0  -4   0  530.15   12.80
   0  -4   0  520.05   12.80
   0   4   0  544.05   12.70
   1  -4   0    0.00    0.20
  -1  -4   0   -0.20    0.10
   1  -4   0   -0.10    0.10
   1  -4   0    0.30    0.30
  -1  -4   0   -0.10    0.30
  -1  -4   0   -0.20    0.20
   1   4   0   -0.20    0.20
  -1  -4   0   -0.10    0.30
  -1  -4   0   -0.20    0.20
   1  -4   0    0.00    0.20
   1   4   0   -0.20    0.10
   2   4   0   27.30    0.90
   2  -4   0   27.50    1.00
  -2  -4   0   25.10    0.90
  -2   4   0   26.10    0.90
   2  -4   0   26.10    0.90
  -2  -4   0   27.00    0.70
   2  -4   0   25.00    1.00
  -2  -4   0   24.20    1.00
  -3  -4   0    0.40    0.30
  -3  -4   0   -0.10    0.30
  -3   4   0    0.20    0.30
   3  -4   0    0.40    0.30
  -3  -4   0    0.30    0.30
   3  -4   0    0.40    0.30
  -3  -4   0    0.20    0.20
  -4   4   0   27.90    1.10
   4  -4   0   28.10    1.10
  -4  -4   0   29.20    1.10
  -4  -4   0   28.00    1.00
  -5  -4   0    0.10    0.40
  -5  -4   0    1.00    0.40
  -5   4   0    0.30    0.40
  -6  -4   0  562.64   13.90
  -6   4   0  565.24   13.90
  -7  -4   0   -0.10    0.50
  -7   4   0    0.40    0.50
  -8  -4   0   41.00    1.90
  -8   4   0   41.90    1.90
  -9   4   0   -0.20    0.70
  -9  -4   0    0.00    0.70
 -10  -4   0   57.99    2.60
 -10   4   0   54.89    2.50
 -11   4   0    2.50    1.00
 -11  -4   0    0.00    0.90
 -12  -4   0   13.10    1.30
 -12   4   0   11.70    1.60
 -12  -4   0   11.20    1.50
 -12   4   0    9.90    1.40
 -13  -4   0    0.00    1.20
 -13   4   0   -1.60    1.00
 -13   4   0   -0.10    1.00
 -13  -4   0    0.60    0.80
 -14   4   0    3.50    1.40
 -14  -4   0    5.70    1.50
 -14   4   0    8.30    1.60
 -15   4   0   -0.50    1.30
 -15   4   0   -0.10    1.10
 -15  -4   0   -1.50    1.20
 -16  -4   0   -2.70    1.20
 -16   4   0   -2.30    1.40
 -16   4   0    2.00    1.50
   0  -5   0    0.40    0.30
   0   5   0   -0.30    0.20
   0  -5   0   -0.10    0.30
   0  -5   0    0.10    0.10
   0  -5   0   -0.60    0.20
   1  -5   0   -0.20    0.20
  -1  -5   0   -0.10    0.30
  -1  -5   0   -0.20    0.20
  -1  -5   0   -0.20    0.20
   1  -5   0   -0.40    0.20
   1  -5   0    0.10    0.30
   1  -5   0    0.20    0.20
   1   5   0    0.10    0.20
  -1  -5   0    0.10    0.30
   1   5   0    0.10    0.20
  -1   5   0    0.10    0.30
  -2  -5   0   41.90    1.30
  -2  -5   0   43.20    1.40
  -2   5   0   42.80    1.30
   2  -5   0   42.40    1.40
  -2  -5   0   44.70    1.10
   2   5   0   44.50    1.10
   2  -5   0   42.90    1.30
  -2  -5   0   45.10    1.40
   2  -5   0   40.40    1.40
  -3  -5   0    0.00    0.30
  -3  -5   0    0.20    0.10
   3  -5   0    0.90    0.30
  -3   5   0    0.70    0.30
   3  -5   0    0.80    0.40
  -3  -5   0    0.40    0.30
  -3  -5   0    0.10    0.30
  -4   5   0  228.18    5.90
   4  -5   0  228.08    6.00
  -4  -5   0  232.88    5.90
  -4  -5   0  235.98    6.00
  -4  -5   0  230.78    6.00
  -4  -5   0  246.18    5.70
  -5  -5   0   -0.20    0.40
  -5  -5   0   -0.60    0.30
   5  -5   0    0.20    0.40
  -5   5   0   -0.40    0.40
  -6  -5   0  294.77    7.30
  -6   5   0  290.97    7.50
  -6  -5   0  287.37    7.50
   6  -5   0  286.87    7.50
   7  -5   0    0.30    0.50
  -7  -5   0    0.20    0.50
  -7  -5   0    0.30    0.50
  -7   5   0   -0.60    0.50
  -8   5   0    7.60    0.90
  -8  -5   0    8.90    0.80
  -8  -5   0    6.60    0.90
  -9   5   0   -0.20    0.60
  -9  -5   0   -0.80    0.70
 -10  -5   0    4.20    1.10
 -10   5   0    4.20    1.00
 -11   5   0    0.30    0.90
 -11   5   0    0.10    0.90
 -11  -5   0   -0.60    0.60
 -11  -5   0    0.00    0.90
 -12   5   0   61.29    2.90
 -12  -5   0   59.89    3.00
 -12   5   0   60.89    2.90
 -12  -5   0   58.79    2.30
 -12  -5   0   53.99    2.30
 -13  -5   0   -1.10    1.00
 -13   5   0   -0.30    1.10
 -13   5   0   -0.10    1.20
 -14   5   0    6.00    1.50
 -14  -5   0    4.00    1.40
  14  -5   0    5.30    1.30
 -14   5   0    5.30    1.40
 -15   5   0   -0.80    1.20
  15  -5   0    1.70    1.30
 -15   5   0    0.60    1.30
 -15  -5   0   -0.40    1.20
 -16   5   0    4.80    1.60
 -16   5   0    2.90    1.60
  16  -5   0    4.60    1.60
 -16  -5   0    1.10    1.60
   0  -6   0 1969.00   46.80
   0   6   0 1971.30   47.20
   0  -6   0 1994.30   46.80
   0  -6   0 1938.31   46.80
   0  -6   0 1990.40   47.50
   1  -6   0   -0.40    0.30
   1  -6   0   -0.10    0.10
  -1  -6   0    0.10    0.20
   1  -6   0   -0.30    0.30
  -1  -6   0   -0.30    0.30
  -1  -6   0   -0.80    0.30
   1   6   0    0.30    0.20
  -1   6   0   -0.40    0.30
   1  -6   0   -0.10    0.30
   1   6   0   -0.20    0.20
  -1  -6   0   -0.50    0.30
   2  -6   0  103.99    2.90
  -2  -6   0  109.79    3.00
  -2  -6   0  105.19    3.00
  -2  -6   0  101.39    2.70
   2  -6   0  105.19    2.70
  -2   6   0  104.79    2.90
  -2  -6   0  103.49    2.90
   2  -6   0  104.69    3.00
   2   6   0  107.09    2.60
   3  -6   0   -0.30    0.30
   3  -6   0   -0.50    0.40
  -3   6   0    0.00    0.20
  -3  -6   0   -0.20    0.30
  -3  -6   0    0.20    0.30
  -3  -6   0    0.30    0.40
  -3  -6   0    0.00    0.10
  -4  -6   0    5.10    0.30
   4  -6   0    5.00    0.70
   4  -6   0    4.20    0.50
  -4  -6   0    4.60    0.60
  -4   6   0    3.80    0.50
  -4  -6   0    3.80    0.50
  -4  -6   0    5.30    0.60
  -5  -6   0    0.60    0.20
  -5  -6   0    0.30    0.40
  -5  -6   0    0.20    0.50
  -5  -6   0    0.00    0.40
   5  -6   0    0.20    0.40
  -5   6   0   -0.70    0.30
  -6  -6   0   20.60    1.00
   6  -6   0   18.90    1.10
  -6  -6   0   19.20    1.10
  -6   6   0   19.20    1.10
  -7  -6   0    0.10    0.50
  -7   6   0   -0.60    0.50
  -7  -6   0    0.00    0.50
   7  -6   0    0.40    0.50
  -8   6   0   23.20    1.50
  -8  -6   0   24.30    1.50
  -8  -6   0   25.70    1.30
   8  -6   0   22.30    1.50
  -9  -6   0   -0.40    0.70
   9  -6   0   -0.50    0.70
  -9  -6   0   -0.50    0.50
  -9   6   0    0.10    0.70
 -10  -6   0   25.00    1.80
 -10   6   0   29.00    1.90
 -10   6   0   24.40    1.70
 -10  -6   0   26.10    1.30
 -10  -6   0   24.20    1.40
  10  -6   0   22.40    1.60
 -11   6   0   -0.80    0.80
 -11  -6   0   -0.90    0.60
 -11   6   0    0.70    1.00
  11  -6   0    0.20    0.90
 -11  -6   0   -1.10    0.60
 -11  -6   0   -0.50    0.90
 -12  -6   0   -0.30    0.90
 -12  -6   0    1.60    0.70
 -12   6   0    0.50    1.10
 -12   6   0    2.40    1.00
  12  -6   0    1.70    1.00
 -13   6   0   -0.80    1.10
 -13   6   0    1.10    1.10
  13  -6   0    2.80    1.10
 -13  -6   0   -2.20    0.90
 -14   6   0   11.30    1.90
 -14   6   0   10.30    1.70
 -14  -6   0   11.10    1.70
  14  -6   0    9.10    1.60
 -15   6   0   -0.50    1.30
  15  -6   0   -0.90    1.10
 -15  -6   0   -1.00    1.20
 -15   6   0   -0.60    1.10
 -16   6   0    0.60    1.40
 -16  -6   0   -0.60    1.40
 -16   6   0    3.40    1.70
  16  -6   0    1.10    1.40
   0   7   0    0.00    0.30
   0  -7   0   -0.10    0.10
   0  -7   0   -0.30    0.30
   0  -7   0    0.10    0.30
   0  -7   0   -0.20    0.40
   1  -7   0    0.10    0.10
  -1  -7   0    0.00    0.20
  -1   7   0   -0.30    0.30
   1   7   0   -0.20    0.20
  -1  -7   0   -0.40    0.30
  -1  -7   0   -0.30    0.30
   1  -7   0    0.40    0.30
  -1  -7   0    0.10    0.30
   1  -7   0   -0.20    0.40
   1  -7   0    0.00    0.10
   1  -7   0    0.10    0.30
   1   7   0   -0.20    0.20
  -2   7   0  123.89    3.50
  -2  -7   0  124.19    3.50
   2  -7   0  125.59    3.20
  -2  -7   0  127.29    3.20
   2  -7   0  122.79    3.50
   2   7   0  130.19    3.10
  -2  -7   0  125.89    3.50
  -2  -7   0  127.29    3.50
   2  -7   0  126.69    3.60
   3  -7   0    0.80    0.40
  -3  -7   0    0.20    0.40
   3  -7   0    1.00    0.50
  -3  -7   0    0.30    0.30
  -3   7   0   -0.50    0.40
  -3  -7   0    0.80    0.30
  -4  -7   0  394.16    9.90
   4  -7   0  389.96   10.00
  -4   7   0  406.26    9.80
  -4  -7   0  398.86    9.80
  -4  -7   0  391.96   10.00
   4  -7   0  403.46   10.00
  -5  -7   0   -0.40    0.50
   5  -7   0   -0.40    0.40
  -5  -7   0   -0.40    0.40
  -5  -7   0    0.00    0.20
  -5   7   0   -0.20    0.40
  -5  -7   0    0.20    0.40
  -6  -7   0   58.69    2.00
  -6  -7   0   60.19    1.60
  -6   7   0   56.99    2.00
   6  -7   0   60.09    2.10
  -6  -7   0   57.49    2.10
  -6  -7   0   52.89    2.10
  -7  -7   0   -0.10    0.50
  -7   7   0   -0.40    0.50
  -7  -7   0   -0.10    0.50
  -7  -7   0   -0.40    0.60
   7  -7   0    0.10    0.50
   8  -7   0    6.60    0.90
  -8  -7   0    4.40    0.90
  -8  -7   0    5.50    0.80
  -8   7   0    3.70    0.80
   9  -7   0   -0.10    0.70
  -9  -7   0   -1.10    0.60
  -9  -7   0   -0.20    0.40
  -9   7   0   -0.30    0.60
  -9  -7   0    0.30    0.60
  -9   7   0   -0.40    0.90
  10  -7   0    3.40    1.00
 -10   7   0    4.90    1.20
 -10   7   0    4.00    1.00
 -10  -7   0    3.50    1.00
 -10  -7   0    4.00    0.80
  11  -7   0    0.00    0.80
 -11   7   0    1.20    1.10
 -11  -7   0    0.40    0.70
 -11  -7   0    0.80    0.90
 -11   7   0    0.70    0.90
 -12  -7   0   20.50    1.40
 -12  -7   0   18.40    1.80
  12  -7   0   18.00    1.70
 -12   7   0   20.50    1.80
 -12   7   0   16.70    1.90
  13  -7   0   -0.20    1.10
 -13   7   0    0.30    1.00
 -13  -7   0   -0.90    0.90
 -13   7   0   -2.30    1.20
 -14  -7   0    5.40    1.50
 -14   7   0    1.70    1.20
  14  -7   0   -0.10    1.10
 -14   7   0    1.50    1.50
 -15   7   0    1.10    1.50
 -15   7   0    0.90    1.40
 -15  -7   0   -2.90    1.10
  15  -7   0   -0.70    1.30
   0  -8   0    3.50    0.60
   0  -8   0    2.60    0.40
   0   8   0    3.30    0.40
   0  -8   0    3.00    0.20
   0  -8   0    2.60    0.50
  -1  -8   0   -0.20    0.40
   1   8   0   -0.30    0.20
   1  -8   0    0.00    0.40
  -1  -8   0    0.10    0.20
   1  -8   0    0.50    0.20
  -1  -8   0    0.00    0.40
   1  -8   0   -0.10    0.40
  -1   8   0   -0.40    0.30
  -1  -8   0   -0.10    0.40
   1  -8   0    0.10    0.40
   1  -8   0    0.30    0.10
   2  -8   0  242.68    6.50
  -2  -8   0  235.68    6.50
   2  -8   0  258.87    6.10
  -2  -8   0  249.78    6.50
  -2  -8   0  255.17    6.20
  -2  -8   0  248.58    6.50
   2  -8   0  250.07    6.60
   2  -8   0  253.87    6.50
  -2   8   0  249.08    6.50
   2   8   0  260.77    6.10
  -3  -8   0   -0.10    0.40
   3  -8   0    0.10    0.40
  -3  -8   0    0.20    0.40
   3  -8   0   -0.40    0.50
  -3   8   0    0.30    0.50
  -3  -8   0    0.10    0.30
  -4  -8   0  133.59    3.70
   4  -8   0  125.69    3.70
   4  -8   0  126.99    3.90
  -4  -8   0  131.99    3.80
  -4  -8   0  132.99    3.60
  -4   8   0  134.99    3.90
   5  -8   0    0.90    0.50
  -5   8   0    0.00    0.60
  -5  -8   0    0.70    0.50
  -5  -8   0    0.50    0.50
  -5  -8   0    0.80    0.40
  -5   8   0   -0.10    0.40
  -6   8   0   81.99    2.60
   6  -8   0   82.49    2.70
  -6  -8   0   85.69    2.10
  -6  -8   0   78.99    2.60
  -6  -8   0   83.49    2.60
  -6   8   0   80.09    2.90
  -6  -8   0   82.69    2.10
  -6  -8   0   80.19    2.80
  -7  -8   0    0.50    0.30
  -7  -8   0   -0.50    0.50
   7  -8   0    0.30    0.60
  -7   8   0   -0.30    0.70
  -7  -8   0   -0.10    0.50
  -7   8   0    0.10    0.60
  -7  -8   0   -0.20    0.60
  -8  -8   0    8.70    1.10
  -8  -8   0    9.50    0.90
  -8  -8   0   10.80    1.10
  -8   8   0    8.90    1.30
  -8  -8   0    9.80    0.70
  -8   8   0    6.10    1.00
   8  -8   0   10.70    1.20
  -9  -8   0   -0.50    0.60
  -9  -8   0    0.30    0.60
  -9   8   0    0.20    0.90
   9  -8   0   -0.10    0.80
  -9   8   0    0.00    0.70
  -9  -8   0    0.90    0.80
 -10  -8   0    0.40    0.90
 -10  -8   0    0.30    0.80
 -10   8   0    1.10    0.80
  10  -8   0   -0.20    0.80
 -10   8   0    0.70    1.00
 -10  -8   0    1.40    0.70
 -11  -8   0   -1.40    0.60
  11  -8   0    0.50    0.80
 -11  -8   0    0.30    0.60
 -11  -8   0    0.60    0.90
 -11   8   0    0.80    0.90
 -11   8   0   -0.50    1.10
  12  -8   0    0.30    0.90
 -12  -8   0    0.30    1.00
 -12   8   0    0.50    0.90
 -12   8   0   -2.20    1.10
  13  -8   0   -1.20    0.90
 -13   8   0   -0.20    1.30
 -13  -8   0   -0.60    1.10
 -13   8   0    2.00    1.10
 -14  -8   0    6.20    1.50
 -14   8   0    7.70    1.50
  14  -8   0    5.40    1.50
 -14   8   0    4.10    1.60
  15  -8   0   -1.40    1.20
 -15  -8   0   -1.90    1.20
 -15   8   0   -1.40    1.40
 -15   8   0   -0.10    1.10
 -15  -8   0   -2.00    1.10
   0  -9   0   -0.60    0.40
   0  -9   0    0.00    0.10
   0  -9   0    0.00    0.10
   0  -9   0   -0.60    0.40
   0   9   0    0.00    0.30
   0  -9   0   -0.20    0.40
   1  -9   0    0.00    0.50
   1  -9   0   -0.30    0.30
  -1  -9   0    0.10    0.20
   1  -9   0    0.10    0.10
   1  -9   0    0.20    0.40
   1   9   0   -0.20    0.30
  -1   9   0   -0.20    0.40
  -1  -9   0    0.00    0.50
  -1  -9   0   -0.20    0.40
   1  -9   0    0.00    0.10
  -1  -9   0    0.40    0.40
   2  -9   0  114.99    2.90
   2  -9   0  116.19    3.40
  -2  -9   0  117.49    3.40
  -2   9   0  113.69    3.30
  -2  -9   0  111.49    2.90
  -2  -9   0  114.29    3.30
  -2  -9   0  114.49    3.40
   2   9   0  111.89    2.90
   2  -9   0  108.09    3.30
   2  -9   0  109.69    3.30
   3  -9   0   -0.60    0.40
  -3  -9   0    0.50    0.50
  -3   9   0    0.20    0.50
  -3  -9   0    0.10    0.50
  -3  -9   0    0.20    0.30
   3  -9   0   -0.10    0.50
  -4   9   0   19.20    1.20
  -4  -9   0   18.50    0.90
   4  -9   0   18.50    1.30
  -4  -9   0   18.30    1.10
   4  -9   0   18.80    1.10
  -4  -9   0   17.70    1.20
   5  -9   0   -0.80    0.60
  -5  -9   0   -0.30    0.50
  -5  -9   0    0.10    0.50
  -5  -9   0   -0.40    0.50
  -5   9   0   -0.20    0.60
   5  -9   0    0.30    0.50
   6  -9   0    0.00    0.50
  -6  -9   0    1.30    0.50
  -6  -9   0    1.00    0.60
  -6   9   0    0.20    0.50
  -6  -9   0    0.60    0.60
  -6   9   0   -0.50    0.70
  -7   9   0   -0.80    0.50
  -7  -9   0   -0.30    0.60
  -7  -9   0    1.00    0.60
  -7   9   0   -0.40    0.80
  -7  -9   0    0.80    0.70
   7  -9   0    0.50    0.60
  -8   9   0   39.30    2.30
  -8  -9   0   36.20    1.70
  -8  -9   0   35.90    1.90
   8  -9   0   40.70    2.00
  -8  -9   0   35.50    1.90
  -8   9   0   33.60    1.80
  -9  -9   0    0.20    0.70
   9  -9   0    0.60    0.70
  -9  -9   0    0.20    0.80
  -9  -9   0    0.60    0.60
  -9   9   0   -0.80    0.60
  -9   9   0   -0.20    0.90
  10  -9   0   15.70    1.50
 -10  -9   0   12.30    1.40
 -10   9   0   13.50    1.40
 -10   9   0   13.60    1.70
 -10  -9   0   14.60    1.50
 -10  -9   0   15.00    1.30
 -11   9   0    1.20    1.20
  11  -9   0    0.40    0.80
 -11  -9   0   -1.40    0.90
 -11   9   0   -0.50    0.80
 -11  -9   0   -1.50    0.90
 -11  -9   0    0.60    0.60
 -12   9   0    5.60    1.50
 -12  -9   0    4.50    1.20
  12  -9   0    5.30    1.30
 -12  -9   0    8.60    1.40
 -12   9   0    4.60    1.20
 -13   9   0   -2.00    1.40
 -13  -9   0    1.50    1.20
 -13  -9   0    1.70    1.10
  13  -9   0   -1.10    0.90
 -13   9   0   -0.30    1.10
 -14  -9   0   -1.80    1.10
  14  -9   0   -2.10    1.10
 -14   9   0    0.70    1.50
 -14  -9   0   -0.90    1.20
 -14   9   0    0.10    1.00
  15  -9   0   -1.30    1.10
 -15  -9   0   -1.00    1.10
 -15   9   0    0.40    1.60
 -15  -9   0   -1.30    1.10
 -15   9   0   -0.60    1.10
   0 -10   0  171.48    4.10
   0 -10   0  176.78    4.90
   0 -10   0  168.08    4.80
   0  10   0  174.08    4.50
   0 -10   0  176.38    4.10
   0 -10   0  165.48    4.80
  -1 -10   0    0.20    0.20
   1 -10   0   -0.10    0.10
  -1  10   0   -0.30    0.40
  -1 -10   0    0.50    0.50
   1 -10   0   -1.00    0.40
   1 -10   0    0.30    0.50
   1 -10   0   -0.70    0.40
   1  10   0   -0.20    0.30
  -1 -10   0   -0.10    0.40
  -1 -10   0    0.00    0.50
   1 -10   0    0.20    0.10
  -2 -10   0   49.80    1.90
  -2 -10   0   47.40    1.90
  -2  10   0   49.20    1.80
   2 -10   0   49.70    1.90
  -2 -10   0   47.40    1.40
  -2 -10   0   48.80    1.90
   2 -10   0   50.09    1.40
   2 -10   0   49.30    1.40
   2  10   0   50.09    1.40
   2 -10   0   48.80    1.90
   2 -10   0   48.50    2.00
  -3 -10   0   -0.10    0.30
  -3 -10   0    0.20    0.50
  -3  10   0   -0.60    0.50
  -3 -10   0   -0.80    0.50
   3 -10   0    0.40    0.60
   3 -10   0    0.60    0.50
  -4 -10   0  133.39    3.90
   4 -10   0  138.09    4.00
  -4 -10   0  131.69    3.60
  -4  10   0  138.39    4.10
  -4 -10   0  128.69    4.00
   4 -10   0  135.39    4.10
  -5  10   0   -0.60    0.60
   5 -10   0   -0.90    0.50
  -5 -10   0    0.50    0.50
   5 -10   0   -0.50    0.70
  -5 -10   0    0.10    0.60
  -5 -10   0   -0.20    0.60
  -6 -10   0   14.40    1.10
  -6  10   0   15.40    1.40
   6 -10   0   14.70    1.20
  -6 -10   0   15.00    1.10
  -6 -10   0   14.20    1.20
  -7 -10   0   -0.80    0.70
  -7  10   0    1.30    0.60
  -7  10   0    2.50    0.90
   7 -10   0    1.90    0.70
  -7 -10   0    0.30    0.60
  -7 -10   0   -0.10    0.60
   8 -10   0   16.00    1.40
  -8 -10   0   13.00    1.40
  -8 -10   0   14.40    1.30
  -8  10   0   12.70    1.20
  -8  10   0   14.50    1.60
  -8 -10   0   15.50    1.20
  -9  10   0    0.20    1.00
  -9 -10   0   -1.00    0.70
   9 -10   0    0.10    0.80
  -9  10   0   -0.80    0.70
  -9 -10   0   -0.10    0.60
  -9 -10   0    0.10    0.80
 -10 -10   0   12.70    1.50
 -10  10   0   13.00    1.40
 -10 -10   0   14.20    1.20
 -10  10   0   11.60    1.60
  10 -10   0   15.70    1.50
 -10 -10   0   15.70    1.60
 -11 -10   0    0.30    0.90
 -11 -10   0   -1.00    0.80
 -11 -10   0    1.00    1.20
 -11  10   0   -0.60    0.80
 -11  10   0    0.40    1.30
  11 -10   0    0.10    0.90
 -12 -10   0    0.60    1.00
 -12 -10   0    4.10    1.30
 -12  10   0    0.50    1.00
  12 -10   0    0.90    1.00
 -12  10   0    1.90    1.30
 -13  10   0    0.50    1.40
 -13 -10   0    0.90    1.10
 -13  10   0    0.70    1.10
  13 -10   0    0.50    1.10
 -13 -10   0   -0.70    1.00
 -14  10   0   28.10    2.80
  14 -10   0   23.20    2.30
 -14  10   0   25.70    2.30
 -14 -10   0   27.70    2.50
 -14 -10   0   35.30    2.70
   0 -11   0    0.60    0.60
   0 -11   0   -0.50    0.60
   0 -11   0   -0.70    0.60
   0  11   0    0.30    0.40
  -1 -11   0   -0.80    0.50
  -1 -11   0   -0.80    0.50
   1 -11   0    0.00    0.60
   1 -11   0    0.90    0.70
  -1  11   0    0.50    0.50
   1 -11   0    0.50    0.60
  -1 -11   0   -0.50    0.60
  -1 -11   0   -0.20    0.20
   1  11   0    0.10    0.40
   2 -11   0  162.08    4.60
  -2 -11   0  154.88    4.60
  -2 -11   0  160.48    4.70
  -2 -11   0  153.98    4.60
  -2  11   0  157.28    4.50
  -2 -11   0  163.88    4.00
   2 -11   0  160.28    3.90
   2 -11   0  156.58    4.70
   2 -11   0  162.58    4.70
   2 -11   0  161.08    3.90
   2  11   0  157.28    4.00
  -3 -11   0   -0.30    0.30
  -3 -11   0    0.00    0.60
   3 -11   0    0.30    0.70
  -3 -11   0    0.60    0.50
  -3  11   0    0.00    0.60
   3 -11   0    0.70    0.60
  -4 -11   0    7.00    0.90
   4 -11   0    8.60    1.10
  -4 -11   0    8.80    1.00
   4 -11   0    8.10    0.90
  -4  11   0    7.30    1.00
  -4 -11   0    7.50    0.70
  -5 -11   0   -0.80    0.50
   5 -11   0   -0.20    0.70
   5 -11   0   -1.20    0.50
  -5  11   0    0.00    0.70
  -5 -11   0    0.10    0.70
  -5 -11   0    0.50    0.50
  -6 -11   0    4.80    0.80
  -6 -11   0    6.10    1.00
  -6 -11   0    6.00    0.80
  -6  11   0    5.20    1.00
   6 -11   0    6.90    1.00
  -7 -11   0    0.10    0.60
  -7 -11   0    0.40    0.80
   7 -11   0    0.70    0.70
  -7 -11   0   -0.20    0.60
  -7  11   0    0.20    0.90
  -8 -11   0   48.00    2.10
   8 -11   0   47.90    2.20
  -8  11   0   44.50    2.40
  -8 -11   0   46.60    2.00
  -8 -11   0   44.30    2.30
  -9 -11   0    0.80    0.70
  -9 -11   0    1.00    0.90
   9 -11   0    2.70    0.90
  -9  11   0    1.60    1.10
  -9 -11   0    0.60    0.80
 -10 -11   0    0.30    0.90
 -10  11   0   -0.70    0.70
 -10  11   0   -0.10    1.10
 -10 -11   0    1.40    0.70
 -10 -11   0    0.90    0.90
  10 -11   0   -0.80    0.70
  11 -11   0    0.40    0.90
 -11 -11   0   -1.00    0.80
 -11 -11   0    0.10    1.00
 -11  11   0    0.80    0.80
 -11  11   0   -0.90    1.10
 -12 -11   0   16.50    1.80
  12 -11   0   13.80    1.80
 -12  11   0   12.10    2.00
 -12 -11   0   17.90    1.90
 -12  11   0   12.50    1.50
 -13  11   0   -0.60    1.10
  13 -11   0   -0.70    1.10
 -13  11   0    0.40    1.50
 -13 -11   0    0.40    1.20
 -13 -11   0    2.30    1.20
 -14  11   0    2.60    1.50
  14 -11   0   -1.30    1.20
 -14 -11   0    0.40    1.20
 -14 -11   0    1.10    1.30
   0 -12   0 1094.99   27.10
   0 -12   0 1120.09   27.10
   0  12   0 1118.19   26.70
   0 -12   0 1116.29   27.10
   1 -12   0    0.60    0.80
   1 -12   0    0.80    0.80
  -1 -12   0    0.20    0.60
  -1  12   0    1.50    0.60
  -1 -12   0    0.10    0.70
  -1 -12   0   -0.50    0.70
   1 -12   0    0.20    0.70
   1  12   0   -0.40    0.40
   2 -12   0  120.49    3.70
  -2  12   0  112.99    3.50
   2 -12   0  113.59    3.80
  -2 -12   0  126.09    3.80
   2 -12   0  117.39    3.90
   2  12   0  116.09    3.10
  -2 -12   0  114.99    3.70
  -2 -12   0  119.39    3.80
  -2 -12   0  119.59    3.00
  -3 -12   0    0.10    0.60
   3 -12   0   -0.60    0.60
   3 -12   0    0.30    0.70
   3 -12   0   -0.30    0.20
  -3 -12   0    0.40    0.30
  -3 -12   0   -0.10    0.60
  -3  12   0   -0.50    0.70
   4 -12   0    1.10    0.70
  -4 -12   0    0.60    0.70
  -4  12   0    0.20    0.80
   4 -12   0    0.30    0.80
  -4 -12   0    0.50    0.60
  -4 -12   0    1.10    0.40
  -5 -12   0    0.50    0.50
  -5  12   0   -0.70    0.70
   5 -12   0   -0.50    0.60
  -5 -12   0   -0.40    0.70
   5 -12   0    0.90    0.90
  -5 -12   0    0.50    0.60
  -6 -12   0   47.40    2.20
   6 -12   0   44.40    2.10
  -6 -12   0   48.50    1.90
  -6  12   0   48.00    2.30
  -6 -12   0   43.30    2.00
  -7 -12   0    0.20    0.60
   7 -12   0    0.30    0.70
  -7 -12   0   -0.90    0.70
  -7  12   0   -0.40    0.90
  -7 -12   0    0.40    0.70
  -8  12   0  109.79    4.00
  -8 -12   0  104.39    3.50
   8 -12   0  114.29    3.80
  -8 -12   0  109.79    3.90
  -8 -12   0  104.69    3.50
  -9 -12   0   -1.00    0.80
   9 -12   0    0.70    0.80
  -9 -12   0    0.50    0.80
  -9 -12   0    1.40    0.70
  -9  12   0    0.00    1.10
 -10 -12   0    1.60    1.10
 -10 -12   0    2.70    0.80
 -10 -12   0    1.50    0.90
  10 -12   0    1.40    1.00
 -10  12   0    1.40    1.20
  11 -12   0   -1.20    0.80
 -11 -12   0   -0.10    1.00
 -11 -12   0    0.30    1.00
 -11  12   0    0.40    1.30
  12 -12   0    2.30    1.10
 -12 -12   0    2.30    1.20
 -12 -12   0    4.00    1.40
 -12  12   0   -0.10    1.40
 -13 -12   0   -0.60    1.10
  13 -12   0    0.80    1.20
 -13 -12   0    1.50    1.20
 -13  12   0   -1.40    1.50
   0  13   0   -0.10    0.50
   0 -13   0   -0.90    0.70
   0 -13   0   -0.50    0.60
   0 -13   0    0.40    0.70
  -1 -13   0    0.80    0.70
   1 -13   0   -0.30    0.70
   1 -13   0    1.30    0.80
  -1 -13   0    0.70    0.70
  -1 -13   0    1.30    0.80
  -1  13   0   -0.70    0.50
   1 -13   0   -0.20    0.70
   1  13   0    0.60    0.40
   2 -13   0   11.80    1.30
  -2 -13   0   11.50    1.20
   2 -13   0   12.30    1.20
  -2 -13   0   12.70    1.20
  -2  13   0   14.80    1.20
  -2 -13   0   12.90    1.20
  -3 -13   0    0.00    0.70
  -3  13   0   -0.70    0.60
   3 -13   0   -1.10    0.70
   3 -13   0   -1.30    0.60
  -3 -13   0    0.10    0.70
  -4 -13   0   17.40    1.40
  -4  13   0   18.20    1.40
  -4 -13   0   15.00    1.40
   4 -13   0   19.20    1.40
   4 -13   0   19.20    1.60
  -5 -13   0    0.20    0.70
   5 -13   0    0.40    0.90
   5 -13   0   -0.10    0.60
  -5 -13   0   -0.20    0.70
  -5  13   0    0.70    0.80
  -6 -13   0   25.20    1.30
  -6 -13   0   23.40    1.50
   6 -13   0   26.10    1.70
  -6 -13   0   26.30    1.80
  -6  13   0   23.50    1.70
   7 -13   0   -0.70    0.70
  -7  13   0    0.70    0.90
  -7 -13   0   -0.90    0.70
  -7 -13   0   -0.40    0.60
  -7 -13   0    0.20    0.60
  -8 -13   0   11.60    1.10
  -8 -13   0    8.50    1.30
  -8  13   0   10.20    1.50
   8 -13   0   10.00    1.40
  -8 -13   0   11.40    1.20
  -9  13   0    2.50    1.30
  -9 -13   0   -0.30    0.70
  -9 -13   0    0.10    0.90
   9 -13   0    0.30    0.80
  -9 -13   0    0.00    0.70
 -10 -13   0    9.10    1.60
  10 -13   0    7.60    1.30
 -10 -13   0    7.80    1.40
 -10  13   0    4.30    1.40
 -11 -13   0    0.60    1.10
  11 -13   0   -0.50    1.10
 -11  13   0    0.90    1.40
 -12 -13   0   49.40    2.90
  12 -13   0   41.20    2.70
 -12  13   0   48.50    3.40
 -13 -13   0   -0.90    1.20
  13 -13   0   -1.40    1.00
 -13  13   0    1.90    1.60
   0 -14   0   74.89    3.00
   0 -14   0   78.09    2.90
   0 -14   0   85.69    3.00
   0  14   0   81.49    2.50
   1 -14   0    0.70    0.80
  -1 -14   0    0.40    0.80
  -1 -14   0   -0.90    0.70
   1 -14   0   -0.90    0.70
  -1  14   0   -0.80    0.50
   1 -14   0    0.20    0.80
  -1 -14   0    0.20    0.70
  -2 -14   0    1.50    0.80
   2 -14   0    1.50    1.00
  -2 -14   0    1.70    0.90
  -2 -14   0    2.60    0.90
  -2  14   0    1.00    0.70
   2 -14   0    3.60    0.90
  -3  14   0    1.30    0.80
   3 -14   0   -0.50    0.70
   3 -14   0   -2.20    0.70
  -3 -14   0    0.70    0.70
  -3 -14   0    0.40    0.70
  -4 -14   0  159.58    4.90
  -4  14   0  160.68    4.90
   4 -14   0  159.08    5.20
   4 -14   0  157.28    4.90
  -4 -14   0  163.08    5.10
   5 -14   0    0.20    0.90
  -5  14   0    0.00    0.80
  -5 -14   0    1.20    0.80
   5 -14   0   -0.40    0.70
  -5 -14   0   -2.10    0.70
  -6 -14   0   19.90    1.70
  -6  14   0   22.20    1.70
   6 -14   0   20.90    1.70
  -6 -14   0   19.10    1.40
   7 -14   0    1.00    0.80
  -7 -14   0    0.10    0.70
  -7  14   0   -0.50    0.90
  -7 -14   0   -1.50    0.80
  -8  14   0    2.30    1.10
   8 -14   0    1.40    0.90
  -8 -14   0    1.70    1.00
  -8 -14   0    2.40    0.80
  -9 -14   0   -0.70    0.70
  -9 -14   0   -1.30    0.90
   9 -14   0   -1.30    0.80
  -9  14   0    1.60    1.20
 -10 -14   0   40.20    2.60
  10 -14   0   41.50    2.50
 -10  14   0   48.70    3.10
 -11 -14   0    3.80    1.30
 -11  14   0    3.00    1.50
  11 -14   0    2.30    1.20
 -12 -14   0   17.00    2.10
  12 -14   0   16.10    2.00
 -12  14   0   15.80    2.30
   0 -15   0   -0.60    0.80
   0 -15   0   -0.40    0.80
   0 -15   0    1.20    0.80
  -1 -15   0    1.10    0.80
   1 -15   0    0.60    0.80
  -1  15   0   -0.10    0.60
   1 -15   0   -0.50    0.80
   1 -15   0   -0.60    0.70
  -1 -15   0    0.60    0.80
  -1 -15   0    1.00    0.80
  -2 -15   0   49.20    2.40
   2 -15   0   50.99    2.50
  -2 -15   0   44.20    2.20
  -2  15   0   47.50    2.00
   2 -15   0   47.30    2.30
  -3 -15   0   -0.30    0.70
   3 -15   0    1.50    0.80
   3 -15   0    0.30    0.90
  -3 -15   0   -0.90    0.70
  -3  15   0   -0.10    0.70
  -4 -15   0    2.00    0.90
  -4  15   0    3.00    0.90
   4 -15   0    3.20    1.10
   4 -15   0    2.00    0.80
  -4 -15   0    2.40    0.90
  -5 -15   0    0.40    0.80
  -5  15   0    0.40    0.80
   5 -15   0   -0.60    0.70
   5 -15   0    0.50    1.00
  -5 -15   0   -0.10    0.80
   6 -15   0   21.10    1.60
  -6 -15   0   25.00    1.70
  -6  15   0   27.20    2.00
  -6 -15   0   22.00    1.90
   7 -15   0    1.80    0.90
  -7 -15   0    0.20    0.80
  -7  15   0   -1.00    0.90
  -7 -15   0    1.40    1.00
  -8 -15   0    7.10    1.40
  -8  15   0    7.10    1.50
  -8 -15   0    9.20    1.20
   8 -15   0    8.70    1.30
  -9  15   0   -1.90    1.00
   9 -15   0    0.50    0.90
  -9 -15   0    0.60    1.10
 -10  15   0   21.30    2.30
  10 -15   0   22.90    2.00
 -10 -15   0   23.30    2.30
  11 -15   0    1.30    1.20
 -11 -15   0   -0.10    1.20
 -11  15   0    3.00    1.60
   0 -16   0   41.30    2.30
   0 -16   0   37.00    2.20
   0 -16   0   38.00    2.20
  -1 -16   0   -1.30    0.70
  -1 -16   0    0.20    0.90
   1 -16   0   -1.00    0.90
  -1 -16   0    0.20    0.80
   1 -16   0   -0.40    0.90
   1 -16   0    1.00    0.90
   2 -16   0   31.10    2.00
   2 -16   0   32.40    2.10
  -2 -16   0   37.40    2.20
  -2 -16   0   34.60    2.00
  -3  16   0    0.10    0.70
  -3 -16   0    0.90    0.80
  -3 -16   0    0.20    0.80
   3 -16   0    1.30    1.10
   3 -16   0    0.90    0.90
  -4 -16   0   -1.60    0.70
   4 -16   0    0.30    0.80
  -4  16   0    0.80    0.80
  -4 -16   0   -0.80    0.80
   4 -16   0   -1.00    1.00
   5 -16   0   -1.20    1.00
  -5 -16   0    1.10    0.90
  -5 -16   0   -0.50    0.80
  -5  16   0    1.10    0.90
   5 -16   0    0.10    0.70
  -6 -16   0    1.50    0.90
  -6  16   0    2.20    1.00
  -6 -16   0    0.40    0.90
   6 -16   0    0.90    0.90
   7 -16   0    0.60    0.90
  -7  16   0   -0.60    1.00
  -7 -16   0    0.10    0.90
  -7 -16   0   -1.10    0.90
  -8 -16   0    0.70    1.20
  -8 -16   0   -0.20    0.80
  -8  16   0    0.00    1.10
   8 -16   0    0.90    1.00
   9 -16   0    0.30    1.00
  -9  16   0    0.30    1.40
  -9 -16   0    0.20    1.10
 -10  16   0   18.40    2.30
 -10 -16   0   15.80    1.90
  10 -16   0   19.30    1.90
  11 -16   0    0.10    1.20
 -11  16   0   -0.20    1.40
 -11 -16   0    1.10    1.20
   0 -17   0    0.60    0.90
   0 -17   0    0.60    0.90
   0 -17   0    0.10    0.80
  -1 -17   0   -0.40    0.90
   1 -17   0    1.00    1.00
   1 -17   0   -0.50    0.70
  -1 -17   0    0.60    1.00
  -1 -17   0   -0.60    0.90
   1 -17   0    0.60    1.10
  -2 -17   0    1.70    1.00
  -2 -17   0    2.10    1.00
   2 -17   0    1.40    0.90
   2 -17   0   -0.20    1.10
  -3 -17   0    1.00    0.90
  -3 -17   0    1.10    0.90
   3 -17   0   -0.80    1.00
   3 -17   0    0.50    0.80
   4 -17   0    4.90    1.10
  -4  17   0    4.50    1.00
  -4 -17   0    3.50    1.20
  -4 -17   0    2.50    1.00
   4 -17   0    4.60    1.40
  -5 -17   0    0.60    1.00
  -5 -17   0    1.00    0.90
  -5  17   0    0.70    1.00
   5 -17   0    1.40    0.90
  -6 -17   0    4.50    1.10
  -6 -17   0    3.20    1.20
  -6  17   0    1.80    1.10
   6 -17   0    2.00    1.00
  -7  17   0    0.70    1.20
  -7 -17   0   -0.10    1.00
   7 -17   0   -0.30    0.80
  -7 -17   0    0.30    0.90
  -8 -17   0    2.10    1.20
  -8  17   0    5.40    1.50
   8 -17   0    2.80    1.10
  -9 -17   0    0.20    1.10
  -9  17   0    0.60    1.40
   9 -17   0    1.40    1.10
  10 -17   0   -0.40    1.10
 -10  17   0    1.20    1.50
 -10 -17   0   -0.80    1.10
   0 -18   0   18.20    2.00
   0 -18   0   16.30    1.60
   0 -18   0   16.90    1.80
   1 -18   0    0.30    0.90
  -1 -18   0    0.20    1.00
  -1 -18   0   -1.10    0.90
   1 -18   0   -1.90    1.00
  -1 -18   0   -0.80    0.90
  -2 -18   0    7.60    1.30
  -2 -18   0    6.40    1.40
   2 -18   0    8.90    1.50
   2 -18   0    8.30    1.30
   3 -18   0   -0.80    1.30
   3 -18   0    0.30    0.90
  -3 -18   0   -0.70    1.00
  -3 -18   0   -0.60    1.00
  -4 -18   0    5.40    1.30
  -4 -18   0    3.50    1.10
   4 -18   0    4.20    1.60
   4 -18   0    6.60    1.20
  -5 -18   0    1.20    1.20
  -5 -18   0   -0.10    1.00
   5 -18   0    0.20    0.90
  -6 -18   0    0.20    1.00
  -6 -18   0    2.70    1.20
  -6  18   0    1.00    1.10
   6 -18   0    0.90    0.90
  -7 -18   0    0.80    1.00
  -7  18   0   -0.60    1.20
   7 -18   0    0.80    1.10
  -7 -18   0   -1.50    1.00
  -8 -18   0   -0.60    1.10
  -8  18   0    2.20    1.40
   8 -18   0   -1.70    1.00
  -9 -18   0   -0.70    1.10
   0 -19   0    0.00    1.10
   0 -19   0   -0.20    1.20
   0 -19   0    0.30    0.90
   1 -19   0   -1.30    1.10
   1 -19   0   -0.30    0.90
  -1 -19   0   -1.00    1.00
  -1 -19   0    0.50    1.20
   2 -19   0    4.60    1.50
  -2 -19   0    5.10    1.40
   2 -19   0    5.90    1.20
  -2 -19   0    6.90    1.50
   3 -19   0    0.90    1.00
  -3 -19   0    0.00    1.00
   3 -19   0   -0.30    1.30
  -3 -19   0    2.20    1.20
   4 -19   0   31.30    2.30
   4 -19   0   28.70    2.60
  -4 -19   0   28.10    2.40
  -4 -19   0   24.50    2.10
  -5 -19   0   -2.70    1.00
   5 -19   0   -0.70    1.00
  -5 -19   0    0.70    1.20
  -6 -19   0   43.30    2.80
   6 -19   0   43.10    2.50
  -6 -19   0   33.90    2.40
   7 -19   0    2.20    1.20
  -7 -19   0    0.20    1.20
   0 -20   0    2.80    1.20
   0 -20   0    1.20    1.20
   1 -20   0    0.90    1.20
  -1 -20   0   -1.70    1.20
   1 -20   0   -0.10    1.20
  -1 -20   0   -1.70    1.20
   2 -20   0    6.20    1.40
  -2 -20   0    2.40    1.30
  -2 -20   0    3.00    1.40
   2 -20   0    1.60    1.50
   3 -20   0   -3.60    1.20
  -3 -20   0    0.00    1.20
   3 -20   0    0.20    1.00
  -3 -20   0    1.00    1.20
   4 -20   0   46.00    2.70
  -4 -20   0   49.50    2.80
  -4 -20   0   51.69    3.10
  -5 -20   0   -0.10    1.10
   5 -20   0    0.70    1.10
  -5 -20   0    0.50    1.20
   0 -21   0    0.90    1.30
   1 -21   0   -1.30    1.00
   1 -21   0   -1.40    1.20
  -1 -21   0    1.00    1.20
  -1 -21   0   -0.40    1.20
  -2 -21   0    3.40    1.50
   2 -21   0    2.00    1.30
   2 -21   0    2.10    1.50
  -2 -21   0    1.40    1.40
   3 -21   0   -2.10    1.30
  -3 -21   0    0.50    1.30
  -3 -21   0    1.20    1.30
   0   0  -1    0.00    0.10
   0   0   1    0.00    0.10
  -2   0  -1   -0.10    0.20
   2   0  -1   -0.10    0.20
  -2   0   1    0.10    0.20
   2   0   1   -0.10    0.20
  -3   0   1    0.40    0.30
  -3   0  -1   -0.20    0.30
  -4   0   1    0.20    0.30
  -4   0  -1    0.00    0.30
  -5   0  -1   -0.20    0.40
  -5   0   1    0.50    0.40
  -6   0   1   -0.30    0.30
  -6   0  -1   -0.80    0.40
  -7   0  -1    0.40    0.50
  -7   0   1    0.50    0.50
  -8   0  -1    0.80    0.60
  -8   0   1    1.10    0.70
  -9   0   1    0.70    0.70
  -9   0  -1   -0.60    0.70
 -10   0  -1   -0.20    0.80
 -10   0   1    1.00    0.90
 -11   0   1    0.30    0.90
 -11   0  -1    0.80    0.80
 -11   0  -1   -0.30    0.80
 -12   0   1    1.10    1.00
 -12   0  -1    1.10    1.00
 -12   0  -1    0.20    1.00
 -13   0  -1   -0.70    1.00
 -13   0  -1   -0.40    1.00
 -13   0   1   -2.10    0.90
 -14   0   1   -1.70    0.90
 -14   0   1   -2.30    1.00
 -14   0  -1    1.20    1.30
 -14   0  -1    0.60    1.00
 -15   0   1    0.30    1.30
 -15   0  -1    1.00    1.20
 -15   0  -1    0.10    1.30
 -15   0   1   -0.60    1.20
 -16   0   1   -0.30    1.30
 -16   0   1    3.40    1.50
 -16   0  -1    1.30    1.50
 -16   0  -1    1.10    1.30
   0  -1   1   -1.00    0.10
   0   1  -1   -1.00    0.10
   0   1   1   -1.10    0.10
   0  -1   1   -1.00    0.10
   0   1  -1   -1.10    0.10
   0   1  -1   -1.00    0.10
   0  -1  -1   -1.10    0.10
   0  -1  -1   -1.00    0.10
   0   1   1   -1.10    0.10
   0   1  -1   -0.90    0.10
   0  -1  -1   -1.00    0.10
   0  -1   1   -1.10    0.10
   0   1   1   -1.10    0.10
   0  -1   1   -1.10    0.10
   0  -1   1   -1.00    0.10
  -1   1   1  504.45   12.70
  -1  -1  -1  559.54   12.70
   1  -1   1  546.35   12.70
  -1  -1  -1  558.14   12.80
  -1  -1  -1  528.15   12.70
   1  -1   1  518.75   12.70
   1  -1   1  567.54   12.70
   1   1  -1  522.65   12.70
   1   1   1  534.05   12.70
  -1   1  -1  503.35   12.70
  -1  -1   1  555.54   12.80
  -1   1  -1  536.55   12.70
  -1   1  -1  548.55   12.70
  -1  -1   1  515.75   12.70
   1   1   1  512.85   12.70
   1  -1  -1  546.35   12.70
  -2  -1  -1  612.34   15.00
   2  -1   1  626.04   15.00
   2   1  -1  632.24   15.00
  -2   1   1  624.74   15.00
   2   1   1  635.24   15.00
  -2  -1   1  606.94   15.00
  -2   1  -1  626.24   15.00
  -2   1  -1  658.03   14.90
   2  -1  -1  637.34   15.00
  -3   1   1  111.59    2.90
  -3  -1  -1  109.99    2.90
  -3  -1   1  112.89    3.00
  -3   1  -1  110.69    2.90
  -4  -1  -1    3.00    0.40
  -4   1   1    2.80    0.40
  -4   1  -1    3.00    0.40
  -4  -1   1    3.10    0.50
  -5   1   1  166.78    4.50
  -5  -1  -1  164.28    4.50
  -5   1  -1  168.98    4.50
  -5  -1   1  167.08    4.50
  -6  -1  -1   37.80    1.60
  -6   1   1   38.40    1.60
  -6  -1   1   39.80    1.60
  -6   1  -1   39.70    1.60
  -7   1   1   98.19    3.20
  -7  -1  -1  104.79    3.20
  -7  -1   1  102.69    3.20
  -7   1  -1  101.89    3.20
  -8  -1  -1   13.50    1.10
  -8   1   1   11.10    1.10
  -8   1  -1   12.30    1.10
  -8  -1   1   13.20    1.10
  -9  -1  -1   10.30    1.20
  -9   1   1    8.70    1.10
  -9   1  -1    9.30    1.10
  -9  -1   1    9.20    1.10
 -10   1   1   43.20    2.20
 -10  -1  -1   43.60    2.20
 -10  -1   1   42.60    2.20
 -10   1  -1   42.70    2.20
 -11  -1  -1   61.49    2.70
 -11  -1  -1   57.49    2.50
 -11   1   1   56.99    2.70
 -11   1  -1   60.99    2.70
 -11  -1   1   53.59    2.70
 -11   1  -1   59.29    2.60
 -12  -1  -1   16.70    1.70
 -12   1   1   14.80    1.70
 -12  -1  -1   16.00    1.50
 -12  -1   1   13.80    1.60
 -12   1  -1   21.20    1.80
 -12   1  -1   13.50    1.60
 -13  -1  -1    3.10    1.30
 -13  -1  -1    0.70    0.90
 -13   1   1    1.50    1.20
 -13   1  -1    1.50    1.10
 -13  -1   1    0.80    1.10
 -13   1  -1    2.10    1.20
 -14  -1  -1    0.90    1.20
 -14  -1  -1    4.20    1.20
 -14   1   1    0.80    1.10
 -14   1   1    2.90    1.30
 -14   1  -1    2.00    1.20
 -14  -1   1    2.70    1.30
 -14  -1   1    3.30    1.40
 -14   1  -1   -0.10    1.20
 -15   1   1    3.30    1.40
 -15  -1  -1    3.00    1.60
 -15  -1  -1    3.60    1.20
 -15   1   1    0.60    1.30
 -15   1  -1    2.20    1.40
 -15  -1   1    4.20    1.50
 -15   1  -1    2.30    1.50
 -15  -1   1    2.80    1.30
 -16   1   1    9.90    1.90
 -16   1   1   10.90    1.80
 -16  -1  -1    7.90    1.80
 -16  -1  -1    6.30    1.80
 -16  -1   1    8.40    1.60
 -16   1  -1    7.50    1.90
 -16  -1   1   10.00    1.90
 -16   1  -1    7.70    1.80
   0  -2   1    0.40    0.10
   0  -2  -1    0.70    0.20
   0  -2   1    0.50    0.20
   0  -2   1    0.60    0.10
   0   2   1    0.60    0.10
   0  -2  -1    0.60    0.10
   0   2  -1    0.90    0.20
   0   2   1    1.00    0.10
   0  -2   1    0.70    0.10
   0  -2  -1    0.80    0.10
   0   2  -1    0.60    0.10
   0   2  -1    0.40    0.10
   0   2  -1    0.60    0.20
   0   2   1    0.50    0.10
   0  -2   1    1.60    0.20
  -1  -2  -1  144.59    3.40
   1  -2   1  139.29    3.50
  -1   2   1  141.39    3.50
   1  -2   1  135.69    3.50
   1  -2   1  143.59    3.50
  -1  -2  -1  135.89    3.40
   1   2  -1  141.09    3.50
   1   2  -1  146.49    3.50
   1   2  -1  136.89    3.50
  -1   2   1  138.29    3.40
   1   2  -1  139.79    3.50
  -1   2   1  142.99    3.50
   1   2  -1  139.29    3.40
  -1  -2  -1  147.59    3.50
  -1   2   1  137.99    3.40
  -1   2  -1  141.39    3.50
  -1  -2   1  138.89    3.50
  -1   2  -1  145.19    3.50
  -1   2  -1  141.19    3.50
  -1  -2   1  140.59    3.50
   1   2   1  141.19    3.40
  -1  -2   1  143.19    3.40
   1  -2  -1  139.59    3.40
  -1  -2   1  136.99    3.50
   1  -2  -1  139.29    3.50
  -1  -2   1  137.29    3.50
   1  -2  -1  140.79    3.40
  -2  -2  -1  651.93   15.80
   2  -2   1  660.43   15.80
   2   2  -1  699.93   15.90
   2  -2   1  685.63   15.80
  -2  -2  -1  654.83   15.70
  -2   2   1  663.13   15.70
   2  -2   1  622.44   15.70
  -2   2  -1  674.93   15.70
  -2   2  -1  651.23   15.70
   2   2   1  665.83   15.70
  -2  -2   1  649.24   15.80
   2  -2  -1  644.04   15.70
  -3   2   1    1.50    0.30
  -3  -2  -1    1.20    0.30
  -3  -2   1    1.80    0.30
  -3   2  -1    1.50    0.30
  -4   2   1   34.50    1.20
  -4  -2  -1   33.10    1.20
  -4   2  -1   33.30    1.20
  -4  -2   1   34.60    1.30
  -5  -2  -1  267.97    6.90
  -5   2   1  278.17    6.90
  -5   2  -1  261.27    6.80
  -5  -2   1  263.07    6.90
  -6   2   1  301.97    7.70
  -6  -2  -1  301.67    7.70
  -6   2  -1  297.47    7.70
  -6  -2   1  297.97    7.70
  -7   2   1    4.10    0.70
  -7  -2  -1    4.70    0.70
  -7   2  -1    4.50    0.70
  -7  -2   1    4.30    0.70
  -8  -2  -1    6.10    0.90
  -8   2   1    6.00    0.90
  -8  -2   1    6.80    0.90
  -8   2  -1    6.90    0.90
  -9  -2  -1  115.79    3.80
  -9   2   1  114.99    3.80
  -9   2  -1  109.29    3.70
  -9  -2   1  112.09    3.80
 -10   2   1    1.10    0.80
 -10  -2  -1   -0.40    0.80
 -10   2  -1    1.40    0.80
 -10  -2   1    1.50    0.90
 -11  -2  -1   -0.20    0.80
 -11   2   1    0.30    0.90
 -11  -2  -1    1.00    0.80
 -11   2  -1   -0.40    0.90
 -11  -2   1    0.70    0.90
 -11   2  -1    1.40    0.90
 -12   2   1   40.00    2.40
 -12  -2  -1   38.50    2.10
 -12  -2  -1   39.10    2.40
 -12  -2   1   43.70    2.50
 -12   2  -1   38.60    2.40
 -12   2  -1   41.60    2.30
 -13   2   1   19.00    1.90
 -13  -2  -1   17.80    1.60
 -13  -2  -1   15.70    1.80
 -13   2  -1   13.70    1.70
 -13  -2   1   13.40    1.70
 -13   2  -1   14.80    1.80
 -14   2   1   12.90    1.80
 -14  -2  -1   12.40    1.60
 -14   2   1   12.20    1.80
 -14  -2  -1   10.10    1.70
 -14   2  -1   11.10    1.70
 -14   2  -1   12.50    1.70
 -14  -2   1   11.80    1.80
 -14  -2   1   10.90    1.50
 -15   2   1    4.20    1.60
 -15  -2  -1    2.80    1.30
 -15   2   1    3.60    1.50
 -15  -2  -1    5.30    1.70
 -15  -2   1    2.90    1.20
 -15  -2   1    4.00    1.50
 -15   2  -1    4.20    1.50
 -15   2  -1   -0.40    1.30
 -16   2   1   10.20    1.80
 -16   2   1    5.20    1.70
 -16  -2  -1    6.70    1.80
 -16   2  -1    5.50    1.70
 -16   2  -1    7.50    1.80
 -16  -2   1    8.80    1.90
   0  -3  -1   -0.20    0.20
   0  -3  -1   -0.10    0.20
   0  -3   1   -0.20    0.20
   0   3   1   -0.30    0.20
   0   3  -1   -0.40    0.20
   0  -3  -1    1.20    0.20
   0   3   1    0.30    0.20
   0   3   1   -0.20    0.20
   0   3  -1   -0.10    0.20
   0  -3   1   -0.20    0.10
   0  -3   1   -0.30    0.20
   0  -3   1   -0.40    0.20
   0   3  -1   -0.20    0.20
   0  -3   1   -0.40    0.20
   1  -3   1  518.25   12.70
   1   3  -1  534.05   12.60
  -1   3   1  509.95   12.60
  -1  -3  -1  530.85   12.70
  -1  -3  -1  537.75   12.70
  -1   3   1  536.55   12.70
  -1  -3  -1  516.05   12.60
   1  -3   1  519.35   12.70
  -1  -3  -1  545.65   12.70
   1   3  -1  535.45   12.80
   1  -3   1  544.15   12.70
   1   3  -1  529.35   12.60
   1  -3   1  548.75   12.60
   1  -3  -1  542.85   12.70
   1   3   1  541.05   12.70
  -1  -3   1  554.04   12.60
  -1  -3   1  507.35   12.70
   1  -3  -1  532.15   12.60
   1  -3  -1  517.15   12.70
   1  -3  -1  529.85   12.70
  -1  -3   1  522.65   12.60
   1   3   1  538.25   12.60
  -1  -3   1  542.65   12.70
  -1   3  -1  528.15   12.70
  -1  -3   1  518.95   12.70
  -2  -3  -1  401.16    9.70
   2  -3   1  431.96    9.90
   2  -3   1  399.16    9.80
  -2  -3  -1  408.26    9.80
   2  -3   1  385.66    9.80
  -2  -3  -1  411.96    9.60
  -2   3   1  397.36    9.80
  -2  -3  -1  412.96    9.90
  -2  -3   1  394.16    9.80
  -2  -3   1  406.76    9.80
  -2  -3   1  399.06    9.80
   2  -3  -1  403.26    9.80
  -2  -3   1  422.76    9.70
   2   3   1  417.26    9.80
   2   3   1  412.36    9.80
   2  -3  -1  406.36    9.80
  -2   3  -1  416.36    9.90
  -2   3  -1  399.76    9.80
  -3   3   1   73.39    2.00
   3  -3   1   74.99    2.10
   3  -3   1   74.89    2.10
  -3  -3  -1   71.09    2.00
  -3  -3  -1   72.59    2.00
   3  -3  -1   71.39    2.00
  -3  -3   1   73.09    2.10
  -3   3  -1   72.49    2.10
  -4   3   1  167.38    4.40
  -4  -3  -1  166.48    4.40
  -4   3  -1  163.08    4.40
  -4  -3   1  170.78    4.40
  -5  -3  -1  564.84   13.90
  -5   3   1  581.44   13.90
  -5   3  -1  562.14   13.90
  -5  -3   1  564.54   13.90
  -6   3   1   75.19    2.40
  -6  -3  -1   74.59    2.50
  -6  -3   1   74.59    2.50
  -6   3  -1   76.89    2.40
  -7   3   1   65.79    2.30
  -7  -3  -1   63.79    2.30
  -7   3  -1   68.79    2.30
  -7  -3   1   65.19    2.40
  -8   3   1   26.50    1.50
  -8  -3  -1   27.90    1.60
  -8  -3   1   28.40    1.60
  -8   3  -1   25.60    1.50
  -9   3   1  167.28    5.00
  -9  -3  -1  169.38    5.10
  -9   3  -1  168.78    5.00
  -9  -3   1  164.38    5.00
 -10  -3  -1    7.70    1.20
 -10  -3  -1    8.30    1.00
 -10   3   1    7.50    1.10
 -10   3  -1    8.30    1.20
 -10   3  -1    8.30    1.20
 -10  -3   1    7.40    1.20
 -11   3   1    4.90    1.10
 -11  -3  -1    6.80    1.00
 -11  -3  -1    6.20    1.20
 -11  -3   1    4.70    1.20
 -11   3  -1    6.60    1.20
 -11   3  -1    6.50    1.30
 -12  -3  -1    1.00    1.00
 -12   3   1    3.40    1.10
 -12  -3  -1    3.60    0.90
 -12   3  -1    2.30    1.10
 -12  -3   1    2.30    1.10
 -12   3  -1    3.10    1.20
 -13  -3  -1   -1.10    1.00
 -13   3   1    2.30    1.10
 -13  -3  -1    0.30    0.90
 -13   3   1   -0.20    1.00
 -13   3  -1    0.40    1.00
 -13  -3   1    2.10    1.00
 -13   3  -1    0.00    1.10
 -13  -3   1   -0.20    1.10
 -14  -3  -1    1.90    1.30
 -14   3   1   -0.50    1.10
 -14  -3  -1    0.10    1.00
 -14   3   1    1.60    1.20
 -14   3  -1    1.50    1.20
 -14  -3   1    1.10    1.20
 -14   3  -1    0.90    1.20
 -14  -3   1    1.70    1.10
 -15   3   1    0.20    1.20
 -15   3   1    0.40    1.30
 -15  -3  -1   -1.60    1.20
 -15  -3   1   -2.00    1.20
 -15   3  -1    0.00    1.20
 -15   3  -1   -1.10    1.30
 -16  -3  -1   -1.30    1.40
 -16   3   1   -0.60    1.40
 -16   3   1   -1.30    1.30
 -16   3  -1   -0.20    1.50
 -16  -3   1    1.30    1.40
 -16   3  -1    0.50    1.40
   0  -4   1  919.71   21.50
   0  -4   1  928.01   21.60
   0  -4   1  863.41   21.60
   0   4  -1  915.81   21.50
   0  -4   1  890.51   21.60
   0  -4  -1  901.71   21.50
   0  -4   1  935.21   21.60
   0  -4  -1  910.61   21.60
   0  -4  -1  889.61   21.50
  -1  -4  -1  432.96   10.60
   1   4  -1  445.06   10.50
  -1   4   1  429.56   10.40
  -1  -4  -1  441.66   10.60
  -1  -4  -1  435.36   10.60
  -1  -4  -1  433.16   10.50
   1   4  -1  446.46   10.50
   1  -4   1  437.26   10.70
   1  -4   1  443.26   10.70
   1  -4   1  455.35   10.50
   1  -4   1  437.76   10.60
  -1   4  -1  427.36   10.60
  -1  -4   1  438.96   10.60
   1  -4  -1  429.66   10.60
   1  -4  -1  447.96   10.70
   1  -4  -1  456.85   10.70
  -1  -4   1  460.35   10.50
   1   4   1  451.15   10.40
   1  -4  -1  431.26   10.40
   1   4   1  448.56   10.50
  -1  -4   1  426.16   10.50
  -1  -4   1  431.76   10.70
  -2  -4  -1  793.02   19.20
  -2   4   1  807.42   19.20
  -2  -4  -1  832.42   19.20
   2  -4   1  799.22   19.30
   2   4  -1  799.92   19.20
   2  -4   1  811.82   19.40
  -2  -4  -1  806.62   19.30
   2  -4  -1  815.72   19.20
  -2  -4   1  782.82   19.20
   2  -4  -1  817.32   19.30
  -2   4  -1  823.12   19.20
   2   4   1  816.82   19.20
  -2  -4   1  807.12   19.30
  -2   4  -1  787.32   19.30
  -2  -4   1  830.22   19.30
   2  -4  -1  810.42   19.40
  -2  -4   1  802.62   19.30
   3  -4   1   36.40    1.30
  -3  -4  -1   37.60    1.30
  -3   4   1   36.60    1.20
  -3  -4  -1   38.70    1.20
   3  -4   1   36.80    1.30
  -3  -4  -1   35.90    1.20
  -3  -4   1   35.60    1.30
  -3  -4   1   36.20    1.20
  -3   4  -1   37.30    1.20
   3  -4  -1   37.60    1.20
  -3  -4   1   39.00    1.10
   4  -4   1  111.79    3.10
  -4   4   1  115.09    3.10
  -4  -4  -1  107.99    3.10
  -4  -4  -1  110.69    2.90
  -4  -4   1  108.09    3.10
   4  -4  -1  112.89    3.00
  -4  -4   1  107.09    3.00
  -4   4  -1  109.59    3.00
  -5  -4  -1   60.59    1.80
  -5  -4  -1   59.29    2.00
   5  -4   1   63.99    2.00
  -5   4   1   58.79    2.00
  -5   4  -1   59.39    2.00
  -5  -4   1   59.69    2.00
  -6  -4  -1    1.60    0.50
  -6   4   1    0.70    0.50
  -6   4  -1    1.60    0.60
  -6  -4   1    0.60    0.50
  -7   4   1    8.00    0.80
  -7  -4  -1    6.70    0.80
  -7   4  -1    5.30    0.80
  -7  -4   1    7.30    0.90
  -8   4   1   20.30    1.30
  -8  -4  -1   16.70    1.30
  -8   4  -1   18.70    1.30
  -8  -4   1   20.60    1.40
  -9   4   1   17.90    1.40
  -9  -4  -1   20.30    1.50
  -9  -4   1   16.90    1.40
  -9   4  -1   17.40    1.40
 -10  -4  -1   24.40    1.90
 -10  -4  -1   22.10    1.30
 -10   4   1   22.60    1.60
 -10   4  -1   22.40    1.70
 -10   4  -1   18.60    1.60
 -10  -4   1   22.80    1.70
 -11  -4  -1   32.10    1.70
 -11  -4  -1   37.00    2.20
 -11   4   1   32.90    2.00
 -11  -4   1   36.30    2.30
 -11   4  -1   35.70    2.10
 -11   4  -1   32.20    2.10
 -12  -4  -1    4.70    1.20
 -12  -4  -1    4.50    0.90
 -12   4   1    4.10    1.10
 -12  -4   1    4.80    1.20
 -12   4  -1    5.20    1.30
 -12   4  -1    3.30    1.10
 -13  -4  -1   -0.60    1.10
 -13   4   1    0.60    1.10
 -13   4   1   -0.10    1.00
 -13  -4  -1   -0.10    0.80
 -13  -4   1   -0.50    1.00
 -13   4  -1    0.80    1.10
 -13   4  -1    0.70    1.30
 -13  -4   1    0.40    0.90
 -14   4   1    1.80    1.30
 -14   4   1    0.90    1.20
 -14  -4  -1   -1.80    1.10
 -14  -4   1    0.60    1.10
 -14   4  -1    1.50    1.30
 -14   4  -1   -0.90    1.10
 -15  -4  -1   -1.70    1.10
 -15   4   1    1.50    1.30
 -15   4   1    1.90    1.30
 -15  -4   1   -0.30    1.40
 -15   4  -1    1.30    1.30
 -15   4  -1   -1.60    1.20
 -16   4   1    4.20    1.70
 -16  -4  -1    6.80    1.80
 -16   4   1    8.70    1.90
 -16  -4   1    4.60    1.80
 -16   4  -1    4.90    1.70
 -16   4  -1    3.70    1.80
   0  -5  -1   -0.20    0.30
   0  -5   1    0.20    0.30
   0  -5   1    1.10    0.20
   0   5  -1   -0.10    0.20
   0  -5  -1    0.00    0.30
   0  -5   1    0.10    0.30
   0  -5  -1    0.10    0.20
   0  -5   1    0.10    0.20
   1   5  -1    0.20    0.20
   1  -5   1    0.20    0.30
  -1  -5  -1    0.20    0.30
   1  -5   1   -0.30    0.20
   1   5  -1    0.10    0.20
   1  -5   1   -0.30    0.30
  -1  -5  -1    0.20    0.30
  -1  -5  -1    0.10    0.30
  -1  -5  -1    0.10    0.10
   1  -5   1   -0.20    0.30
  -1  -5   1    0.10    0.30
   1   5   1    0.10    0.10
  -1  -5   1    0.40    0.20
   1  -5  -1    0.20    0.30
   1  -5  -1    0.20    0.30
  -1  -5   1    0.00    0.30
   1  -5  -1    0.30    0.30
  -1  -5   1    0.50    0.30
   1   5   1    0.00    0.10
   1  -5  -1    0.20    0.10
  -1   5  -1   -0.10    0.30
  -1  -5   1    0.10    0.20
   2  -5   1  149.99    4.00
  -2  -5  -1  150.38    3.80
  -2  -5  -1  146.49    4.00
  -2  -5  -1  151.28    3.90
   2   5  -1  154.48    3.70
   2  -5   1  158.48    4.00
  -2   5   1  150.48    3.80
  -2   5  -1  146.79    4.00
   2  -5  -1  152.68    3.80
  -2  -5   1  153.58    4.00
   2  -5  -1  150.48    3.90
  -2  -5   1  151.28    4.00
  -2  -5   1  149.79    3.90
   2  -5  -1  155.18    4.00
   2   5   1  155.18    3.80
  -2  -5   1  157.98    3.70
  -2  -5   1  152.08    4.00
  -3  -5  -1  363.76    9.00
   3  -5   1  361.96    9.10
  -3  -5  -1  375.06    9.20
  -3   5   1  365.26    9.00
  -3  -5  -1  368.96    9.00
   3  -5   1  368.16    9.20
  -3  -5   1  391.86    8.90
  -3   5  -1  376.16    9.00
  -3  -5   1  372.66    9.10
  -3  -5   1  378.76    9.20
  -3   5  -1  367.36    9.20
  -3  -5   1  363.46    9.10
   3  -5  -1  366.36    9.10
   3  -5  -1  361.56    9.20
   4  -5   1  173.58    4.80
  -4   5   1  181.48    4.70
  -4  -5  -1  180.88    4.80
  -4  -5  -1  181.28    4.70
  -4  -5  -1  189.28    4.40
   4  -5   1  183.88    4.80
  -4  -5  -1  183.48    4.60
  -4  -5   1  192.28    4.50
  -4  -5   1  179.08    4.70
   4  -5  -1  180.58    4.80
  -4   5  -1  178.38    4.70
  -4  -5   1  179.98    4.80
  -4  -5   1  179.58    4.80
  -5  -5  -1    2.60    0.40
  -5  -5  -1    2.30    0.50
   5  -5   1    2.30    0.50
  -5   5   1    2.90    0.50
  -5  -5   1    2.50    0.50
  -5   5  -1    3.30    0.50
   5  -5  -1    3.70    0.60
  -5  -5   1    1.30    0.50
   6  -5   1   53.79    2.00
  -6  -5  -1   51.39    1.90
  -6   5   1   55.09    1.90
  -6  -5  -1   57.59    1.80
  -6  -5   1   55.59    1.90
  -6  -5   1   54.29    2.00
   6  -5  -1   55.09    1.90
  -6   5  -1   54.29    2.00
  -7  -5  -1   21.20    1.30
  -7   5   1   21.20    1.20
  -7  -5  -1   20.80    1.10
   7  -5   1   21.80    1.30
  -7  -5   1   21.20    1.20
   7  -5  -1   22.10    1.20
  -7   5  -1   20.50    1.20
  -7  -5   1   20.00    1.30
  -8  -5  -1   33.00    1.40
  -8   5   1   34.60    1.60
   8  -5   1   33.10    1.70
  -8  -5  -1   33.10    1.70
  -8   5  -1   33.30    1.60
  -8  -5   1   28.20    1.70
  -9  -5  -1    5.20    1.00
  -9   5   1    5.20    0.90
  -9  -5  -1    4.60    0.70
  -9  -5  -1    4.60    0.70
  -9  -5   1    5.60    1.00
  -9   5  -1    5.80    1.10
  -9   5  -1    6.30    1.00
 -10  -5  -1   83.89    2.70
 -10  -5  -1   82.99    3.20
 -10   5   1   81.79    3.10
 -10  -5  -1   83.29    2.70
 -10  -5   1   87.89    3.20
 -10   5  -1   81.49    3.20
 -10   5  -1   80.09    3.10
 -11  -5  -1   -0.40    0.60
 -11   5   1   -0.20    0.90
 -11  -5  -1    0.70    0.70
 -11  -5  -1   -0.10    1.00
 -11   5  -1   -1.10    0.80
 -11  -5   1    0.00    0.90
 -11   5  -1    3.00    1.10
 -12  -5  -1   22.40    1.50
 -12  -5  -1   23.20    2.00
 -12   5   1   21.40    1.90
 -12  -5  -1   26.10    1.50
 -12   5  -1   18.80    1.90
 -12  -5   1   26.20    2.00
 -12   5  -1   28.40    2.00
 -13   5   1   -0.40    1.00
 -13  -5  -1    0.80    1.10
 -13   5   1    2.30    1.40
 -13  -5   1    0.80    1.10
 -13   5  -1    1.10    1.30
 -13  -5   1   -0.50    0.80
 -13   5  -1    0.00    1.00
 -14  -5  -1    3.50    1.40
  14  -5   1    3.00    1.30
 -14   5   1    6.00    1.50
 -14   5   1    3.00    1.30
 -14   5  -1    1.10    1.40
 -14  -5   1    2.60    1.30
 -14   5  -1    4.50    1.30
  14  -5  -1    1.50    1.10
 -15   5   1    4.40    1.50
 -15  -5  -1    3.90    1.50
  15  -5   1    3.50    1.40
 -15   5   1    3.00    1.50
 -15   5  -1    5.90    1.50
 -15  -5   1    3.90    1.60
 -15   5  -1    7.00    1.70
  15  -5  -1    1.40    1.40
 -16  -5  -1    1.20    1.40
  16  -5   1   -1.50    1.20
 -16   5   1   -1.60    1.30
 -16   5   1   -0.90    1.60
 -16   5  -1    0.30    1.30
  16  -5  -1   -2.50    1.10
 -16   5  -1    3.00    1.70
 -16  -5   1   -1.60    1.40
   0  -6   1    1.60    0.40
   0   6   1    1.40    0.30
   0  -6  -1    0.90    0.40
   0  -6  -1    2.00    0.40
   0   6  -1    2.50    0.40
   0  -6   1    2.00    0.20
   0  -6   1    2.50    0.40
   0  -6  -1    2.30    0.40
   0  -6   1    1.70    0.40
  -1  -6  -1   75.49    1.90
   1   6  -1   75.99    2.00
   1  -6   1   69.49    2.20
   1  -6   1   78.79    2.00
  -1  -6  -1   73.29    2.20
  -1  -6  -1   75.79    2.20
   1  -6   1   78.09    2.30
  -1  -6  -1   76.49    2.20
   1   6  -1   76.59    2.00
   1  -6   1   74.09    2.20
   1  -6  -1   77.09    2.30
   1   6   1   76.89    1.90
  -1  -6   1   74.29    2.20
  -1  -6   1   74.89    2.00
   1   6   1   77.29    2.00
  -1  -6   1   74.39    2.20
   1  -6  -1   72.89    2.20
  -1   6  -1   75.99    2.20
   1  -6  -1   74.69    1.90
   1  -6  -1   75.39    2.20
  -1  -6   1   75.99    2.00
  -1  -6   1   74.29    2.30
   2  -6   1    8.40    0.70
  -2  -6  -1    6.70    0.40
  -2  -6  -1    7.30    0.60
  -2   6   1    6.90    0.40
  -2  -6  -1    6.40    0.60
   2  -6   1    6.70    0.60
   2   6  -1    6.90    0.40
   2  -6  -1    6.20    0.60
   2   6   1    7.00    0.40
   2  -6  -1    6.30    0.50
  -2  -6   1    6.30    0.60
   2  -6  -1    7.20    0.40
  -2   6  -1    6.10    0.60
  -2  -6   1    7.10    0.40
  -2  -6   1    6.60    0.50
  -2  -6   1    6.40    0.60
  -2  -6   1    7.30    0.70
  -3  -6  -1  190.98    4.90
  -3   6   1  188.38    4.80
   3  -6   1  192.38    5.10
  -3  -6  -1  190.28    5.00
  -3  -6  -1  186.88    4.80
   3  -6   1  192.68    5.00
  -3  -6   1  189.48    5.00
  -3   6  -1  190.98    5.00
   3  -6  -1  184.78    5.00
  -3  -6   1  189.98    4.90
   3  -6  -1  186.38    4.90
  -3  -6   1  191.08    4.90
  -3  -6   1  197.28    4.60
  -4  -6  -1    4.20    0.50
  -4  -6  -1    4.80    0.50
   4  -6   1    4.40    0.60
  -4   6   1    3.60    0.40
   4  -6   1    5.90    0.70
  -4  -6  -1    5.40    0.60
   4  -6  -1    4.50    0.60
  -4   6  -1    4.80    0.50
  -4  -6   1    5.80    0.60
  -4   6  -1    4.90    0.70
  -4  -6   1    5.30    0.60
  -4  -6   1    5.40    0.40
  -4  -6   1    5.10    0.50
  -5  -6  -1    7.70    0.40
  -5  -6  -1    7.00    0.60
   5  -6   1    6.50    0.70
  -5   6   1    7.00    0.70
  -5  -6  -1    7.30    0.40
  -5  -6  -1    7.00    0.70
  -5  -6  -1    7.90    0.80
   5  -6  -1    7.10    0.70
  -5  -6   1    7.60    0.70
  -5  -6   1    6.60    0.80
  -5  -6   1    8.10    0.80
  -5   6  -1    6.90    0.70
  -5   6  -1    8.10    0.90
  -6   6   1    0.20    0.40
  -6  -6  -1   -0.10    0.20
   6  -6   1    0.70    0.50
  -6  -6  -1   -0.20    0.50
  -6  -6  -1    0.30    0.40
  -6  -6   1    0.00    0.50
  -6   6  -1    0.10    0.60
  -6  -6   1    0.00    0.40
   6  -6  -1   -0.30    0.40
  -6   6  -1   -0.70    0.40
  -7   6   1    7.20    0.80
  -7  -6  -1    6.30    0.90
  -7  -6  -1    6.80    0.70
   7  -6   1    7.60    0.90
  -7  -6  -1    7.40    0.60
  -7   6  -1    6.20    0.90
  -7   6  -1    5.80    0.80
  -7  -6   1    6.80    0.80
   7  -6  -1    6.30    0.80
  -7  -6   1    6.90    0.90
  -8  -6  -1    0.60    0.50
   8  -6   1    0.00    0.60
  -8  -6  -1    0.40    0.40
  -8  -6  -1    0.50    0.60
  -8   6   1    0.00    0.60
  -8   6  -1   -0.20    0.60
  -8  -6   1    0.00    0.60
   8  -6  -1    0.00    0.60
  -8  -6   1   -0.30    0.50
  -8   6  -1    0.10    0.80
  -9  -6  -1   -0.80    0.70
  -9  -6  -1   -1.10    0.40
  -9   6   1   -0.80    0.60
   9  -6   1   -0.60    0.70
  -9  -6  -1    0.10    0.50
  -9  -6   1    0.40    0.60
  -9  -6   1   -1.00    0.70
  -9   6  -1    0.70    0.70
   9  -6  -1   -0.40    0.60
  -9   6  -1   -1.20    0.80
 -10  -6  -1    7.80    0.80
  10  -6   1    6.30    1.10
 -10  -6  -1    8.30    1.20
 -10   6   1    7.10    1.20
 -10  -6  -1    7.20    0.90
 -10   6  -1    8.90    1.40
  10  -6  -1    8.80    1.20
 -10  -6   1    6.70    0.90
 -10   6  -1    6.20    1.10
 -10  -6   1    7.90    1.20
 -11  -6  -1   35.50    1.70
 -11   6   1   38.40    2.20
  11  -6   1   41.30    2.20
 -11  -6  -1   40.10    2.30
 -11  -6   1   33.10    1.70
 -11  -6   1   39.00    2.20
 -11   6  -1   38.10    2.30
 -11   6  -1   36.30    2.10
  11  -6  -1   34.90    2.20
  12  -6   1   -1.30    0.90
 -12   6   1   -1.00    1.00
 -12  -6  -1    0.70    1.00
 -12   6   1    0.80    0.90
 -12   6  -1   -0.20    1.10
  12  -6  -1   -0.30    0.80
 -12  -6   1    1.00    1.10
 -12  -6   1   -1.20    0.60
 -12   6  -1    0.00    0.90
 -13   6   1   34.80    2.50
 -13  -6  -1   31.20    2.30
  13  -6   1   38.60    2.40
 -13   6   1   40.80    2.60
 -13  -6   1   39.30    2.70
 -13   6  -1   37.80    2.60
  13  -6  -1   37.40    2.50
 -13   6  -1   38.10    2.50
  14  -6   1   -2.90    0.90
 -14   6   1   -1.20    1.30
 -14  -6  -1   -1.50    1.10
 -14   6   1    0.20    1.10
 -14   6  -1   -2.00    1.20
 -14   6  -1   -0.80    1.10
 -14  -6   1    1.10    1.30
  14  -6  -1    0.90    1.10
 -15   6   1    4.60    1.60
 -15   6   1    0.90    1.30
  15  -6   1    0.00    1.20
 -15  -6  -1    0.40    1.40
 -15  -6   1    0.10    1.40
  15  -6  -1    1.70    1.40
 -15   6  -1    2.30    1.50
 -15   6  -1   -1.10    1.10
  16  -6   1    2.50    1.50
 -16   6   1    5.60    1.90
  16  -6  -1    2.10    1.40
 -16   6  -1    4.80    1.70
   0  -7  -1    0.00    0.40
   0  -7  -1    0.00    0.30
   0  -7   1    0.20    0.30
   0   7  -1   -0.10    0.30
   0  -7  -1   -0.10    0.30
   0  -7   1   -0.60    0.40
   0   7   1    0.00    0.30
   0  -7   1    0.00    0.20
   0  -7   1   -0.10    0.30
   1  -7   1   44.50    1.60
   1  -7   1   45.90    1.60
   1  -7   1   44.30    1.30
   1   7  -1   48.50    1.30
   1  -7   1   47.40    1.30
  -1  -7  -1   43.50    1.50
   1   7  -1   45.90    1.30
  -1  -7  -1   42.70    1.20
   1  -7   1   47.00    1.60
  -1   7   1   44.00    1.50
  -1  -7  -1   45.90    1.60
  -1  -7  -1   42.90    1.50
  -1  -7   1   41.40    1.50
   1  -7  -1   44.30    1.60
  -1   7  -1   43.90    1.50
   1  -7  -1   43.40    1.10
   1   7   1   46.10    1.20
   1  -7  -1   44.00    1.50
  -1  -7   1   46.50    1.60
  -1  -7   1   41.20    1.60
  -1  -7   1   43.60    1.30
   1  -7  -1   44.50    1.10
   1  -7  -1   46.00    1.60
   1   7   1   45.80    1.30
  -2  -7  -1 1023.50   24.30
   2   7  -1 1018.70   24.30
   2  -7   1 1004.90   24.60
   2  -7   1  980.40   24.60
  -2  -7  -1  972.60   24.60
  -2  -7  -1 1060.19   24.50
   2  -7  -1 1028.10   24.20
  -2   7  -1  999.20   24.50
   2   7   1 1124.99   24.40
  -2  -7   1 1025.90   24.60
  -2  -7   1 1049.79   24.60
   2   7   1 1037.70   24.20
  -2  -7   1 1044.30   24.20
  -2  -7   1  990.70   24.60
  -2  -7   1 1012.60   24.30
   2  -7  -1 1012.30   24.60
   2  -7  -1 1009.80   24.50
   3  -7   1  155.38    4.30
  -3  -7  -1  159.68    4.10
  -3   7   1  155.48    3.90
  -3  -7  -1  153.38    4.20
   3  -7   1  152.18    4.20
  -3  -7  -1  152.48    4.00
  -3  -7   1  154.08    4.20
  -3  -7   1  155.28    4.10
  -3  -7   1  155.38    3.80
  -3   7  -1  157.78    4.30
   3  -7  -1  153.58    4.20
   3  -7  -1  154.98    4.30
  -3  -7   1  154.08    4.20
  -4  -7  -1  310.47    7.80
   4  -7   1  295.37    7.80
  -4  -7  -1  298.27    7.60
  -4  -7  -1  301.57    7.60
   4  -7   1  298.87    7.70
  -4   7   1  303.97    7.50
  -4  -7   1  313.67    7.30
  -4   7  -1  303.07    7.60
   4  -7  -1  306.37    7.70
  -4  -7   1  292.87    7.60
  -4  -7   1  302.57    7.70
  -4   7  -1  293.37    7.80
  -4  -7   1  307.27    7.80
   5  -7   1    3.60    0.60
  -5  -7  -1    2.60    0.60
  -5  -7  -1    4.00    0.60
  -5  -7  -1    3.40    0.50
   5  -7   1    2.30    0.60
  -5   7   1    4.40    0.60
  -5  -7   1    4.40    0.40
   5  -7  -1    3.80    0.60
  -5  -7   1    2.80    0.60
  -5  -7   1    3.30    0.60
  -5   7  -1    2.60    0.50
  -5   7  -1    2.90    0.70
  -5  -7   1    3.40    0.60
  -6  -7  -1   62.79    2.20
  -6  -7  -1   71.49    1.70
  -6  -7  -1   63.79    2.10
  -6   7   1   65.19    2.20
  -6  -7  -1   66.59    2.40
  -6  -7  -1   65.19    1.70
   6  -7   1   64.99    2.30
  -6  -7   1   66.09    2.30
  -6  -7   1   66.39    2.20
   6  -7  -1   67.59    2.30
  -6   7  -1   63.79    2.20
  -6  -7   1   66.39    2.40
  -6   7  -1   64.79    2.50
   7  -7   1    1.20    0.70
  -7  -7  -1    1.90    0.50
  -7  -7  -1    1.40    0.60
  -7  -7  -1    1.00    0.70
  -7  -7  -1    1.60    0.30
  -7   7   1    2.10    0.60
  -7   7  -1    0.80    0.80
   7  -7  -1    1.10    0.60
  -7  -7   1    1.10    0.50
  -7  -7   1    1.80    0.60
  -7  -7   1    1.20    0.60
  -7   7  -1    0.10    0.60
  -8  -7  -1  180.28    4.70
   8  -7   1  183.58    5.30
  -8  -7  -1  182.18    5.00
  -8  -7  -1  187.78    5.30
  -8   7   1  183.18    5.20
  -8  -7   1  188.08    5.10
  -8  -7   1  175.78    5.30
   8  -7  -1  184.78    5.30
  -8   7  -1  183.68    5.50
  -8   7  -1  176.78    5.20
   9  -7   1   13.40    1.30
  -9  -7  -1   14.60    0.90
  -9  -7  -1   16.00    1.40
  -9  -7  -1   14.20    1.10
  -9   7   1   13.10    1.20
  -9  -7   1   14.60    1.30
   9  -7  -1   15.00    1.30
  -9  -7   1   15.10    1.20
  -9   7  -1   13.80    1.50
  -9   7  -1   15.10    1.40
 -10  -7  -1   55.19    2.10
 -10  -7  -1   52.29    2.50
  10  -7   1   59.39    2.60
 -10   7   1   54.89    2.50
 -10   7  -1   59.59    2.80
 -10   7  -1   55.79    2.50
 -10  -7   1   54.19    2.20
 -10  -7   1   58.79    2.60
  10  -7  -1   56.69    2.50
 -11  -7  -1   14.70    1.60
 -11   7   1   11.90    1.40
 -11  -7  -1   15.30    1.20
 -11   7   1   15.60    1.80
  11  -7   1   15.50    1.60
  11  -7  -1   11.80    1.40
 -11  -7   1   15.70    1.30
 -11  -7   1   14.30    1.50
 -11   7  -1   14.90    1.80
 -11   7  -1   15.60    1.60
 -12  -7  -1    3.80    1.20
  12  -7   1    4.40    1.20
 -12   7   1    2.00    1.00
 -12   7   1    2.30    1.20
 -12  -7   1    2.20    0.80
 -12   7  -1    2.90    1.30
  12  -7  -1    2.60    1.00
 -12   7  -1    0.30    1.00
 -12  -7   1    3.40    1.20
 -13  -7  -1    4.30    1.30
 -13   7   1    3.20    1.20
 -13   7   1    3.10    1.40
  13  -7   1    4.00    1.20
 -13  -7   1    6.40    1.40
 -13   7  -1    3.10    1.20
  13  -7  -1    5.60    1.30
 -13   7  -1    5.50    1.50
  14  -7   1   -2.70    0.90
 -14   7   1    1.70    1.40
 -14  -7  -1   -2.50    1.00
 -14   7   1    0.40    1.20
  14  -7  -1   -1.60    1.00
 -14   7  -1    1.00    1.20
 -14  -7   1    0.40    1.10
 -14   7  -1    0.30    1.40
  15  -7   1    0.10    1.20
 -15   7   1    3.50    1.40
 -15  -7  -1   -1.60    1.10
 -15   7   1    3.20    1.80
 -15   7  -1    0.30    1.30
 -15   7  -1   -2.50    1.30
  15  -7  -1    2.50    1.30
 -15  -7   1    0.20    1.30
   0  -8   1  139.99    3.90
   0  -8  -1  138.39    3.90
   0   8  -1  143.19    3.70
   0  -8   1  139.69    3.90
   0  -8  -1  141.09    3.90
   0  -8   1  139.49    3.90
   0   8   1  143.29    3.70
   0  -8   1  140.79    3.50
   0  -8  -1  141.19    3.90
   1  -8   1    2.90    0.30
   1  -8   1    2.40    0.50
  -1  -8  -1    2.00    0.50
   1  -8   1    2.70    0.50
   1   8  -1    3.20    0.40
   1  -8   1    2.80    0.50
  -1  -8  -1    2.60    0.20
  -1   8   1    3.70    0.50
  -1  -8  -1    2.70    0.50
  -1  -8  -1    2.70    0.50
   1  -8   1    2.60    0.30
   1  -8  -1    3.80    0.60
  -1  -8   1    2.80    0.50
   1  -8  -1    2.00    0.50
  -1   8  -1    2.50    0.50
   1  -8  -1    2.60    0.10
  -1  -8   1    2.50    0.50
   1   8   1    3.40    0.30
   1  -8  -1    1.70    0.40
   1  -8  -1    2.90    0.10
  -1  -8   1    2.70    0.30
  -1  -8   1    3.20    0.50
  -2  -8  -1  174.98    4.40
  -2  -8  -1  173.18    4.70
  -2  -8  -1  172.08    4.80
   2  -8   1  175.38    4.80
   2  -8   1  181.78    4.80
   2   8  -1  178.18    4.40
  -2  -8  -1  171.78    4.80
  -2   8   1  172.78    4.70
   2  -8  -1  169.48    4.80
   2   8   1  191.68    4.50
   2  -8  -1  176.48    4.80
  -2  -8   1  173.38    4.80
   2   8   1  177.08    4.20
  -2  -8   1  173.28    4.80
   2  -8  -1  177.08    4.70
  -2   8  -1  176.38    4.70
  -2  -8   1  172.28    4.40
  -2  -8   1  173.88    4.70
   2  -8  -1  177.68    4.30
   3  -8   1  146.89    4.30
  -3  -8  -1  152.58    4.20
  -3  -8  -1  153.58    4.10
   3  -8   1  151.28    4.20
  -3  -8  -1  148.09    3.90
  -3  -8   1  145.69    4.20
  -3  -8   1  147.29    4.10
   3  -8  -1  151.58    4.10
  -3  -8   1  151.28    3.70
  -3  -8   1  146.39    3.90
   3  -8  -1  152.68    4.30
  -3   8  -1  158.38    4.20
  -4  -8  -1    0.60    0.40
   4  -8   1    0.70    0.60
  -4   8   1    0.10    0.30
  -4  -8  -1    0.40    0.40
   4  -8   1    0.40    0.40
  -4  -8  -1    0.50    0.40
   4  -8  -1    0.30    0.40
   4  -8  -1    0.60    0.60
  -4  -8   1    0.70    0.20
  -4  -8   1    0.40    0.50
  -4  -8   1    0.50    0.40
  -4   8  -1    0.60    0.50
  -4  -8   1    0.40    0.50
  -5  -8  -1   95.59    3.10
  -5  -8  -1   97.29    2.90
  -5  -8  -1   97.59    2.90
  -5   8   1   95.59    2.80
   5  -8   1   98.19    3.10
   5  -8   1   96.09    3.00
  -5  -8   1   92.09    2.90
  -5  -8   1   93.09    3.00
  -5   8  -1   98.59    2.80
  -5  -8   1   94.49    2.90
  -5  -8   1   99.49    2.40
   5  -8  -1   92.99    2.90
  -5   8  -1   97.09    3.10
  -6  -8  -1  131.19    3.70
  -6  -8  -1  131.99    3.80
   6  -8   1  128.79    3.90
  -6  -8  -1  126.89    3.90
  -6   8   1  132.79    3.70
  -6  -8   1  130.99    3.80
  -6  -8   1  138.39    4.00
  -6  -8   1  126.39    3.80
  -6  -8   1  135.99    3.30
  -6   8  -1  127.49    4.00
   6  -8  -1  127.19    3.90
  -6   8  -1  129.49    3.80
  -7  -8  -1    8.60    1.00
  -7  -8  -1    9.30    0.40
   7  -8   1    7.90    1.00
  -7   8   1    9.30    0.90
  -7  -8  -1    8.50    0.80
  -7  -8  -1    7.90    0.90
  -7   8  -1    8.60    0.90
  -7  -8   1    9.80    0.90
  -7   8  -1    7.30    1.20
   7  -8  -1   10.00    1.00
  -7  -8   1    8.30    1.00
  -7  -8   1    8.00    0.90
  -8  -8  -1  215.48    5.80
  -8   8   1  216.18    6.00
  -8  -8  -1  233.58    6.20
   8  -8   1  222.98    6.20
  -8  -8  -1  212.38    6.20
  -8   8  -1  207.78    6.00
  -8  -8   1  219.68    6.30
   8  -8  -1  229.68    6.20
  -8   8  -1  218.78    6.40
  -8  -8   1  209.88    5.90
  -8  -8   1  216.18    6.10
  -9  -8  -1    4.90    0.80
  -9  -8  -1    5.90    1.10
  -9   8   1    5.30    0.90
   9  -8   1    3.70    0.90
  -9  -8  -1    3.40    1.00
  -9   8  -1    4.30    1.20
  -9   8  -1    5.60    0.90
   9  -8  -1    4.40    1.00
  -9  -8   1    4.00    1.00
  -9  -8   1    4.90    1.00
  -9  -8   1    5.60    0.90
 -10   8   1   27.40    2.00
  10  -8   1   26.50    1.80
 -10  -8  -1   24.00    1.90
 -10  -8  -1   29.40    1.80
 -10   8   1   27.30    1.80
 -10  -8  -1   28.20    1.40
 -10  -8   1   27.60    1.50
 -10  -8   1   23.50    1.80
 -10  -8   1   29.80    2.00
 -10   8  -1   24.50    1.80
  10  -8  -1   24.20    1.70
 -10   8  -1   28.70    2.10
 -11  -8  -1    0.50    0.90
 -11  -8  -1    0.00    0.60
 -11   8   1   -1.20    0.80
  11  -8   1   -0.40    0.80
 -11   8   1    0.90    1.20
 -11  -8   1    1.70    0.70
 -11  -8   1   -0.40    0.90
  11  -8  -1   -1.10    0.80
 -11   8  -1    1.00    1.10
 -11   8  -1    0.20    0.80
 -11  -8   1   -0.60    0.90
 -12   8   1    2.30    1.30
  12  -8   1    0.30    1.00
 -12   8   1   -0.30    1.00
 -12  -8  -1    1.50    1.00
  12  -8  -1    2.00    1.10
 -12  -8   1   -1.30    1.00
 -12   8  -1    0.40    1.20
 -12   8  -1    1.30    1.00
 -12  -8   1    1.80    0.80
 -13  -8  -1    3.70    1.30
 -13   8   1    0.70    1.30
 -13   8   1    1.70    1.10
  13  -8   1    0.20    1.00
 -13   8  -1    2.30    1.20
  13  -8  -1    0.80    1.10
 -13  -8   1    3.10    1.30
 -13   8  -1    0.30    1.30
 -14   8   1   -2.20    1.20
  14  -8   1   -0.40    1.00
 -14   8   1    1.00    1.20
 -14  -8  -1   -1.00    1.10
 -14  -8   1    0.10    1.10
  14  -8  -1   -0.90    1.00
 -14  -8   1   -1.20    1.20
 -14   8  -1    1.40    1.40
 -14   8  -1    2.40    1.20
 -15  -8  -1    0.40    1.30
 -15   8   1    3.10    1.70
 -15   8   1    1.90    1.30
  15  -8   1    1.90    1.40
 -15  -8  -1    0.70    1.40
 -15   8  -1    2.20    1.30
 -15  -8   1   -0.10    1.20
 -15  -8   1    6.60    1.70
 -15   8  -1    5.20    1.90
  15  -8  -1    1.10    1.20
   0  -9   1    0.20    0.40
   0  -9   1   -0.10    0.20
   0  -9  -1   -0.10    0.40
   0   9   1   -0.40    0.30
   0  -9  -1    0.20    0.40
   0  -9   1    0.40    0.40
   0   9  -1    0.20    0.30
   0  -9   1   -0.20    0.40
   0  -9  -1   -0.50    0.40
  -1  -9  -1    4.10    0.20
   1   9  -1    4.70    0.50
   1  -9   1    4.40    0.40
   1  -9   1    4.80    0.70
  -1   9   1    4.30    0.60
   1  -9   1    4.80    0.40
   1  -9   1    2.80    0.60
  -1  -9  -1    4.30    0.60
  -1  -9  -1    4.90    0.70
  -1  -9  -1    4.70    0.60
   1  -9   1    4.00    0.70
   1  -9  -1    4.00    0.60
  -1  -9   1    5.10    0.70
  -1   9  -1    3.90    0.60
   1   9   1    4.40    0.40
  -1  -9   1    4.40    0.40
   1  -9  -1    4.00    0.60
   1  -9  -1    4.10    0.70
  -1  -9   1    4.20    0.60
  -1  -9   1    3.50    0.60
  -2  -9  -1   11.90    0.90
   2  -9   1   13.90    1.00
  -2  -9  -1   14.30    0.60
  -2  -9  -1   13.60    1.00
  -2  -9  -1   12.30    0.90
   2  -9   1   13.60    1.00
  -2   9   1   13.10    0.90
   2   9  -1   13.80    0.60
   2  -9   1   11.80    1.00
  -2  -9   1   13.30    1.00
  -2  -9   1   12.70    0.70
  -2   9  -1   13.60    0.90
  -2  -9   1   12.80    0.90
   2   9   1   15.40    0.60
   2  -9  -1   11.90    0.90
   2   9   1   13.80    0.50
   2  -9  -1   13.20    0.50
  -2  -9   1   13.70    0.90
   2  -9  -1   15.00    1.00
   2  -9  -1   14.60    1.00
   3   9  -1   16.30    0.60
   3  -9   1   16.70    1.00
   3  -9   1   14.50    1.10
  -3   9   1   16.10    1.10
  -3  -9  -1   15.30    0.70
  -3  -9  -1   16.70    1.10
  -3  -9  -1   15.10    1.00
  -3   9  -1   15.20    1.00
  -3  -9   1   15.20    1.00
   3  -9  -1   17.60    1.10
  -3  -9   1   16.30    0.80
  -3  -9   1   15.10    1.00
   3  -9  -1   18.10    1.20
  -4  -9  -1   95.99    2.90
  -4  -9  -1   96.89    3.10
  -4  -9  -1   94.69    2.70
  -4   9   1   98.39    3.10
   4  -9   1   95.79    3.00
   4  -9   1   99.39    3.20
   4  -9  -1   93.29    3.10
  -4   9  -1   96.99    3.10
  -4  -9   1   99.99    3.10
  -4  -9   1   98.19    2.80
   4  -9  -1   95.69    3.00
  -4  -9   1   97.89    3.00
   5  -9   1   22.30    1.40
  -5  -9  -1   23.50    1.20
  -5  -9  -1   22.20    1.30
  -5   9   1   23.80    1.10
   5  -9   1   22.40    1.30
  -5  -9  -1   22.80    1.20
  -5  -9   1   26.50    1.30
  -5   9  -1   23.80    1.40
  -5  -9   1   26.50    1.20
  -5  -9   1   25.10    1.30
   5  -9  -1   22.00    1.30
  -6  -9  -1   11.10    1.00
  -6  -9  -1   11.60    1.00
  -6   9   1   12.80    1.00
  -6  -9  -1   10.90    1.10
   6  -9   1   11.60    1.10
  -6  -9   1    9.50    0.90
  -6  -9   1    9.70    1.10
  -6  -9   1   11.90    1.00
   6  -9  -1   12.40    1.10
  -6   9  -1   11.80    1.20
   7  -9   1   39.80    1.90
  -7   9   1   38.40    1.70
  -7  -9  -1   44.00    2.00
  -7  -9  -1   39.80    1.80
  -7  -9  -1   41.10    1.70
  -7  -9   1   40.00    1.70
  -7  -9   1   39.40    1.90
  -7   9  -1   38.90    2.10
  -7   9  -1   34.00    1.70
  -7  -9   1   38.80    1.80
   7  -9  -1   41.10    1.80
   8  -9   1   27.60    1.70
  -8  -9  -1   29.70    1.50
  -8   9   1   29.40    1.60
  -8  -9  -1   25.40    1.50
  -8  -9  -1   27.90    1.70
  -8   9   1   28.70    1.90
  -8  -9   1   25.00    1.60
  -8   9  -1   24.90    1.60
  -8   9  -1   22.40    1.80
   8  -9  -1   27.60    1.60
  -8  -9   1   26.90    1.50
  -8  -9   1   24.30    1.70
  -9  -9  -1   49.40    2.30
  -9  -9  -1   49.20    2.40
  -9   9   1   51.49    2.60
  -9   9   1   48.70    2.20
   9  -9   1   50.59    2.30
  -9  -9  -1   48.30    2.00
  -9  -9   1   53.79    2.40
  -9   9  -1   50.69    2.20
  -9   9  -1   51.89    2.60
   9  -9  -1   53.49    2.30
  -9  -9   1   51.49    2.10
  -9  -9   1   48.60    2.40
 -10   9   1    2.50    1.20
 -10  -9  -1    0.90    1.00
  10  -9   1    2.10    0.90
 -10  -9  -1    2.70    0.70
 -10  -9  -1    1.60    0.90
 -10   9   1    2.40    0.90
 -10  -9   1    3.40    1.00
 -10   9  -1    2.00    0.80
 -10   9  -1    1.30    1.10
 -10  -9   1    3.40    1.00
 -10  -9   1    1.90    0.70
  10  -9  -1    2.90    0.90
 -11   9   1    2.70    0.90
 -11  -9  -1    5.00    1.20
  11  -9   1    5.70    1.20
 -11   9   1    7.60    1.50
 -11  -9  -1    7.20    1.20
 -11   9  -1    5.60    1.40
 -11  -9   1    4.10    1.10
 -11   9  -1    5.30    1.10
 -11  -9   1    6.10    1.00
 -11  -9   1    4.40    1.10
  11  -9  -1    7.90    1.20
 -12   9   1   -1.00    0.90
  12  -9   1    0.10    0.90
 -12  -9  -1   -0.90    1.00
 -12  -9  -1   -2.10    0.90
 -12   9   1    0.40    1.20
 -12   9  -1    1.00    1.20
 -12   9  -1   -0.60    0.90
 -12  -9   1   -0.10    0.90
 -12  -9   1   -0.70    0.90
  12  -9  -1   -1.80    0.90
 -13   9   1    1.50    1.40
 -13  -9  -1   -0.50    1.00
 -13  -9  -1    1.30    1.10
 -13   9   1    0.90    1.00
  13  -9   1    0.80    1.20
 -13   9  -1    2.30    1.50
 -13  -9   1    1.90    1.20
 -13  -9   1    1.80    1.20
 -13   9  -1    1.50    1.10
  13  -9  -1    1.80    1.10
 -14   9   1    3.50    1.30
 -14  -9  -1    0.00    1.20
 -14  -9  -1    3.60    1.30
  14  -9   1    3.60    1.40
 -14   9   1    2.20    1.50
  14  -9  -1    0.70    1.30
 -14  -9   1   -0.70    1.30
 -14   9  -1    2.30    1.70
 -14  -9   1    1.80    1.30
 -14   9  -1    2.30    1.30
 -15   9   1    1.90    1.60
 -15  -9  -1    0.20    1.20
  15  -9   1   -0.60    1.30
 -15  -9  -1   -2.80    1.20
 -15   9   1    0.80    1.30
 -15  -9   1   -0.20    1.40
 -15   9  -1   -1.90    1.10
 -15   9  -1   -2.00    1.40
  15  -9  -1   -1.90    1.00
 -15  -9   1   -0.60    1.30
   0 -10  -1  264.57    7.10
   0  10  -1  271.47    6.80
   0 -10  -1  250.97    7.00
   0 -10   1  264.57    6.50
   0 -10   1  268.67    7.10
   0 -10   1  287.77    6.50
   0 -10   1  269.27    7.10
   0  10   1  270.27    6.70
   0 -10   1  273.57    7.10
   0 -10  -1  257.17    7.00
   1 -10   1    4.70    0.70
  -1 -10  -1    5.50    0.70
   1 -10   1    4.50    0.40
   1 -10   1    4.20    0.70
   1  10  -1    5.50    0.50
   1 -10   1    5.40    0.40
  -1 -10  -1    4.20    0.70
  -1 -10  -1    4.30    0.70
  -1  10   1    5.00    0.60
   1 -10   1    4.40    0.80
  -1  10  -1    6.10    0.70
   1 -10  -1    4.30    0.70
   1 -10  -1    4.90    0.80
  -1 -10   1    4.20    0.70
   1  10   1    5.50    0.50
  -1 -10   1    4.60    0.40
   1 -10  -1    5.00    0.70
  -1 -10   1    3.70    0.70
  -1 -10   1    3.70    0.70
  -2 -10  -1   13.50    1.00
  -2 -10  -1   13.30    0.60
  -2  10   1   15.10    1.00
  -2 -10  -1   12.30    1.00
   2 -10   1   13.40    1.10
   2  10  -1   13.90    0.70
   2 -10   1   14.20    0.60
   2 -10   1   13.20    1.00
   2 -10   1   14.30    1.10
  -2 -10  -1   13.40    1.00
   2  10   1   12.80    0.50
   2 -10  -1   13.70    0.50
   2 -10  -1   13.00    1.10
   2  10   1   14.40    0.60
  -2 -10   1   11.90    1.00
   2 -10  -1   14.10    1.00
  -2 -10   1   11.40    1.00
  -2 -10   1   12.80    1.10
   2 -10  -1   13.60    0.50
  -2  10  -1   13.70    1.00
  -2 -10   1   13.10    0.70
   2 -10  -1   13.30    1.00
   3 -10   1   18.70    1.30
   3 -10   1   18.50    1.20
  -3  10   1   20.20    1.20
  -3 -10  -1   18.90    1.20
   3  10  -1   19.10    0.70
  -3 -10  -1   20.10    1.20
  -3 -10  -1   18.50    0.80
   3 -10  -1   17.60    1.10
   3 -10  -1   15.80    1.30
  -3 -10   1   20.30    1.20
  -3 -10   1   20.90    0.90
  -3  10  -1   18.90    1.20
  -3 -10   1   20.20    1.20
  -4  10   1    0.90    0.70
   4 -10   1    0.80    0.70
  -4 -10  -1    0.50    0.60
  -4 -10  -1    1.10    0.60
  -4 -10  -1    0.20    0.40
   4 -10   1    1.30    0.60
   4 -10  -1    0.90    0.50
  -4  10  -1   -0.60    0.70
  -4 -10   1    0.80    0.40
   4 -10  -1    1.10    0.70
  -4 -10   1   -0.40    0.50
  -4 -10   1    0.60    0.50
  -5  10   1   27.40    1.60
  -5 -10  -1   26.60    1.20
  -5 -10  -1   27.70    1.30
  -5 -10  -1   27.60    1.50
   5 -10   1   27.40    1.60
   5 -10   1   24.50    1.40
  -5 -10   1   27.80    1.50
  -5 -10   1   24.50    1.30
  -5 -10   1   27.20    1.30
   5 -10  -1   25.40    1.40
  -5  10  -1   25.80    1.60
  -6 -10  -1    1.60    0.70
   6 -10   1    2.10    0.70
  -6 -10  -1    1.50    0.60
  -6  10   1    1.10    0.50
  -6  10   1    2.10    0.90
  -6 -10  -1    1.50    0.60
  -6  10  -1    2.10    0.90
  -6 -10   1    1.40    0.60
  -6 -10   1    0.80    0.70
  -6 -10   1    0.90    0.70
   6 -10  -1    1.70    0.70
  -7  10   1    3.90    0.70
   7 -10   1    4.50    0.90
  -7 -10  -1    3.70    0.90
  -7 -10  -1    3.70    0.80
  -7 -10  -1    3.00    0.70
  -7  10   1    3.40    1.00
  -7 -10   1    2.60    0.70
  -7  10  -1    4.80    1.00
  -7 -10   1    2.10    0.90
   7 -10  -1    3.40    0.80
  -7 -10   1    3.40    0.70
  -8  10   1   71.69    2.60
  -8 -10  -1   71.09    2.50
  -8  10   1   74.59    3.10
   8 -10   1   72.69    2.80
  -8 -10  -1   69.39    2.90
  -8 -10  -1   75.49    2.70
  -8 -10   1   72.79    2.70
  -8 -10   1   71.89    2.60
   8 -10  -1   73.49    2.80
  -8  10  -1   67.39    2.60
  -8 -10   1   79.09    3.00
  -8  10  -1   68.99    3.00
  -9 -10  -1   10.70    1.30
  -9 -10  -1   12.00    1.10
  -9  10   1    9.30    1.50
  -9 -10  -1   11.10    1.20
  -9  10   1   10.10    1.10
   9 -10   1   11.00    1.30
  -9  10  -1    9.40    1.50
  -9 -10   1   12.10    1.10
  -9 -10   1    9.20    1.30
   9 -10  -1   10.10    1.20
  -9  10  -1   10.40    1.20
  -9 -10   1   10.20    1.30
 -10 -10  -1    0.50    0.90
 -10 -10  -1    0.80    0.80
  10 -10   1   -0.20    0.80
 -10  10   1   -0.30    1.10
 -10 -10  -1    2.10    0.70
 -10  10   1    0.70    0.80
 -10 -10   1    0.80    0.90
 -10  10  -1    0.60    1.10
 -10 -10   1    1.60    1.00
 -10  10  -1    0.50    0.80
 -10 -10   1    1.60    0.80
  10 -10  -1    0.90    0.80
  11 -10   1    1.70    1.00
 -11  10   1    2.40    1.20
 -11 -10  -1    0.60    0.90
 -11  10   1    3.40    1.00
 -11 -10  -1    1.20    1.00
 -11  10  -1    1.00    0.90
 -11  10  -1    0.00    1.10
 -11 -10   1    0.50    0.70
 -11 -10   1    1.80    1.00
  11 -10  -1    0.00    0.80
 -11 -10   1    0.00    0.90
 -12 -10  -1    5.30    1.20
 -12 -10  -1    4.40    1.30
 -12  10   1    4.60    1.60
 -12  10   1    4.90    1.20
  12 -10   1    6.40    1.30
 -12  10  -1    4.70    1.20
 -12 -10   1    3.60    1.20
 -12 -10   1    5.70    1.30
  12 -10  -1    7.40    1.40
 -12  10  -1    3.30    1.50
 -13 -10  -1    2.50    1.30
 -13  10   1    2.70    1.50
 -13 -10  -1    3.10    1.30
 -13  10   1    1.90    1.10
  13 -10   1    1.20    1.30
 -13 -10   1    0.80    1.10
  13 -10  -1    2.20    1.20
 -13  10  -1    2.20    1.50
 -13  10  -1    5.40    1.40
 -13 -10   1    3.30    1.30
 -14 -10  -1    0.80    1.30
 -14  10   1   -0.80    1.40
  14 -10   1    0.00    1.30
 -14  10   1   -0.40    1.20
 -14 -10  -1    1.30    1.20
 -14  10  -1    1.00    1.20
 -14 -10   1   -0.10    1.20
 -14 -10   1    1.10    1.20
 -14  10  -1    0.70    1.40
  14 -10  -1   -0.70    1.30
   0 -11   1   -0.70    0.50
   0 -11   1    0.00    0.20
   0 -11   1   -0.10    0.50
   0 -11  -1   -1.10    0.60
   0  11  -1    0.20    0.40
   0 -11  -1   -0.90    0.50
   0 -11  -1   -0.30    0.50
   0 -11   1    0.30    0.60
   0 -11   1   -0.20    0.20
   0  11   1   -0.30    0.40
   1 -11   1   60.29    1.60
   1 -11   1   57.59    2.20
  -1 -11  -1   55.89    2.20
   1 -11   1   58.09    2.20
  -1 -11  -1   57.69    2.20
   1 -11   1   59.09    1.60
   1  11  -1   57.59    1.80
  -1  11   1   60.29    2.00
  -1 -11  -1   56.19    2.20
   1 -11   1   56.79    2.30
  -1 -11   1   58.79    1.60
   1  11   1   58.49    1.80
  -1 -11   1   63.59    2.30
   1 -11  -1   56.49    2.10
   1 -11  -1   58.09    2.30
   1 -11  -1   60.09    2.30
  -1 -11   1   55.39    2.20
  -1  11  -1   59.79    2.00
  -1 -11   1   58.79    2.20
   2 -11   1  347.27    9.00
  -2 -11  -1  342.57    9.00
  -2 -11  -1  345.47    8.30
   2  11  -1  344.67    8.40
  -2 -11  -1  340.27    9.00
  -2 -11  -1  349.07    9.00
   2 -11   1  342.27    9.00
   2 -11   1  344.47    8.40
  -2  11   1  347.27    8.80
   2 -11   1  343.87    9.10
  -2 -11   1  340.87    8.40
  -2 -11   1  347.17    9.00
   2 -11  -1  347.47    9.10
  -2 -11   1  355.16    9.10
   2  11   1  345.87    8.30
   2 -11  -1  350.96    8.90
  -2  11  -1  348.07    8.90
  -2 -11   1  350.76    9.00
   2 -11  -1  331.57    9.00
  -3 -11  -1    8.00    0.60
  -3  11   1    8.20    1.00
  -3 -11  -1    7.70    0.90
   3  11  -1    8.40    0.50
   3 -11   1    6.80    0.90
  -3 -11  -1    8.40    1.00
   3 -11   1    8.60    1.10
   3 -11  -1    8.30    0.90
  -3 -11   1    9.40    1.00
  -3  11  -1    7.80    1.00
  -3 -11   1    8.40    0.60
   3 -11  -1    7.70    1.10
  -3 -11   1    8.20    1.00
  -4 -11  -1   65.19    2.30
  -4 -11  -1   65.49    2.00
  -4  11   1   65.09    2.40
   4 -11   1   66.09    2.50
  -4 -11  -1   64.29    2.50
   4 -11   1   68.49    2.60
  -4 -11   1   68.69    2.50
   4 -11  -1   66.09    2.40
  -4 -11   1   65.49    2.10
   4 -11  -1   63.29    2.60
  -4  11  -1   67.49    2.50
  -4 -11   1   61.29    2.30
  -5  11   1    7.90    1.10
   5 -11   1    7.80    1.10
  -5 -11  -1    7.20    1.00
  -5 -11  -1    8.00    0.70
   5 -11   1    9.30    1.10
  -5 -11  -1    8.30    0.90
  -5 -11   1    8.20    0.80
  -5 -11   1    8.40    1.00
   5 -11  -1    9.60    1.00
  -5 -11   1   10.10    1.00
  -5  11  -1    7.70    1.10
   6 -11   1   10.80    1.10
  -6  11   1   12.60    1.30
  -6 -11  -1    9.30    1.00
  -6 -11  -1   10.10    0.90
  -6 -11  -1    9.50    1.20
  -6 -11   1   12.30    1.30
  -6 -11   1   10.40    1.10
  -6  11  -1    8.80    1.20
  -6 -11   1   12.40    1.00
   6 -11  -1   11.90    1.10
  -7 -11  -1   21.90    1.30
  -7 -11  -1   20.50    1.30
   7 -11   1   20.60    1.60
  -7  11   1   21.30    1.70
  -7 -11  -1   22.50    1.50
  -7 -11   1   21.40    1.60
   7 -11  -1   25.10    1.60
  -7 -11   1   20.80    1.40
  -7 -11   1   20.40    1.40
  -7  11  -1   20.80    1.70
  -8  11   1   14.80    1.20
  -8 -11  -1   15.40    1.50
  -8 -11  -1   14.70    1.30
  -8 -11  -1   19.80    1.30
  -8  11   1   16.40    1.70
   8 -11   1   16.20    1.40
  -8 -11   1   19.00    1.40
   8 -11  -1   16.90    1.40
  -8 -11   1   17.10    1.60
  -8  11  -1   19.00    1.90
  -8 -11   1   18.30    1.40
  -9  11   1   67.49    3.10
  -9  11   1   67.69    2.60
  -9 -11  -1   69.99    2.50
   9 -11   1   69.19    3.00
  -9 -11  -1   69.69    2.80
  -9 -11  -1   65.99    3.00
  -9 -11   1   73.89    2.70
  -9 -11   1   66.29    2.90
   9 -11  -1   68.09    2.80
  -9  11  -1   70.59    3.20
  -9 -11   1   73.79    2.80
 -10  11   1    2.00    0.90
 -10 -11  -1    4.40    0.80
 -10  11   1    2.80    1.20
 -10 -11  -1    1.10    0.80
 -10 -11  -1    1.20    0.90
  10 -11   1    3.70    1.10
 -10 -11   1    4.00    1.10
 -10  11  -1    4.30    1.30
 -10 -11   1    2.70    1.00
 -10 -11   1    3.30    0.90
  10 -11  -1    3.50    1.00
 -11  11   1   13.20    1.40
  11 -11   1   11.70    1.50
 -11  11   1   15.10    1.90
 -11 -11  -1   14.70    1.70
 -11 -11  -1   11.30    1.40
 -11 -11   1   11.30    1.60
 -11  11  -1   12.70    1.80
 -11 -11   1   12.40    1.50
 -11 -11   1   11.50    1.40
  11 -11  -1   10.60    1.40
 -12 -11  -1   11.90    1.50
 -12 -11  -1   11.40    1.60
 -12  11   1   10.70    1.90
 -12  11   1   14.20    1.60
  12 -11   1   10.80    1.60
 -12  11  -1   13.90    2.10
 -12 -11   1   14.20    1.70
 -12 -11   1   11.30    1.70
  12 -11  -1   12.60    1.70
 -13 -11  -1    8.80    1.70
 -13 -11  -1    7.60    1.50
  13 -11   1    7.40    1.60
 -13  11   1    5.70    1.70
 -13 -11   1    4.90    1.50
 -13 -11   1    8.10    1.50
 -13  11  -1    9.30    1.90
  13 -11  -1    6.40    1.40
  14 -11   1   21.40    2.20
 -14  11   1   18.30    2.40
 -14 -11  -1   16.00    2.00
 -14 -11  -1   17.20    2.10
  14 -11  -1   16.10    2.00
 -14  11  -1   22.00    2.70
 -14 -11   1   21.90    2.30
 -14 -11   1   16.40    2.00
   0 -12  -1   16.40    1.30
   0 -12   1   18.00    1.40
   0  12   1   15.60    1.00
   0 -12   1   19.10    1.40
   0 -12  -1   19.30    1.40
   0 -12   1   17.30    0.60
   0 -12  -1   21.10    1.60
   0 -12   1   16.30    1.30
   0  12  -1   19.00    1.10
  -1 -12  -1   99.19    3.40
   1 -12   1  100.69    3.40
   1 -12   1   98.29    3.40
   1 -12   1   99.09    3.40
   1 -12   1  104.09    2.60
  -1  12   1  103.89    3.10
  -1 -12  -1  102.19    3.30
   1  12  -1   97.69    2.90
  -1 -12  -1  104.49    3.40
  -1 -12   1  106.39    3.40
   1  12   1  103.29    2.80
  -1 -12   1  101.99    3.40
   1 -12  -1   95.89    3.40
  -1 -12   1  101.39    2.60
   1 -12  -1  104.79    3.40
   1 -12  -1  104.79    3.30
  -1 -12   1  107.49    3.50
  -1  12  -1  101.99    3.10
  -2  12   1  352.96    9.00
   2 -12   1  350.86    9.30
  -2 -12  -1  347.87    9.20
   2 -12   1  359.06    9.20
  -2 -12  -1  346.07    9.10
  -2 -12  -1  346.17    9.20
   2  12  -1  352.86    8.60
   2 -12   1  349.96    8.40
   2  12   1  354.76    8.50
  -2  12  -1  341.47    9.00
   2 -12  -1  349.07    9.10
   2 -12  -1  362.06    9.40
   2 -12  -1  345.17    9.20
  -2 -12   1  351.36    9.30
  -2 -12   1  342.27    9.20
  -2 -12   1  341.17    9.20
  -2 -12   1  351.06    8.50
  -3 -12  -1   23.90    1.40
   3 -12   1   23.10    1.50
  -3 -12  -1   24.10    0.90
  -3  12   1   21.70    1.40
  -3 -12  -1   22.80    1.50
   3 -12   1   22.90    1.60
   3 -12   1   23.40    0.90
  -3 -12   1   23.70    1.40
   3 -12  -1   20.60    1.40
   3 -12  -1   25.40    1.60
  -3 -12   1   26.00    1.50
  -3  12  -1   24.10    1.40
  -3 -12   1   24.30    1.00
  -4  12   1  115.29    3.80
  -4 -12  -1  116.99    3.70
   4 -12   1  117.29    3.80
  -4 -12  -1  122.49    3.90
  -4 -12  -1  118.49    3.20
   4 -12   1  115.99    3.90
  -4  12  -1  119.99    3.80
  -4 -12   1  122.19    3.40
   4 -12  -1  124.49    4.00
  -4 -12   1  123.09    3.90
  -4 -12   1  115.99    3.70
   4 -12  -1  118.79    3.80
  -5 -12  -1    0.50    0.50
  -5 -12  -1    0.00    0.50
   5 -12   1    0.80    0.90
  -5 -12  -1   -0.60    0.50
  -5  12   1   -0.20    0.80
   5 -12   1    0.30    0.60
  -5 -12   1   -1.00    0.60
  -5  12  -1   -0.10    0.70
   5 -12  -1    0.70    0.60
  -5 -12   1    0.30    0.60
  -5 -12   1    0.70    0.50
   6 -12   1    4.60    0.90
  -6 -12  -1    1.80    0.70
  -6 -12  -1    3.50    0.70
  -6 -12  -1    3.20    0.90
  -6  12   1    1.80    0.90
  -6  12  -1    2.00    1.00
  -6 -12   1    2.80    0.60
  -6 -12   1    2.10    0.80
  -6 -12   1    2.60    0.80
   6 -12  -1    2.80    0.80
  -7  12   1    5.70    1.20
  -7 -12  -1    4.60    0.80
   7 -12   1    4.30    0.90
  -7 -12  -1    3.80    1.00
  -7 -12  -1    5.60    0.90
  -7 -12   1    4.00    0.80
  -7 -12   1    4.90    0.90
  -7 -12   1    3.40    1.00
   7 -12  -1    6.00    1.00
  -7  12  -1    4.60    1.10
  -8 -12  -1   17.40    1.40
  -8 -12  -1   19.40    1.70
  -8 -12  -1   21.40    1.40
  -8  12   1   18.10    1.90
   8 -12   1   23.40    1.80
  -8 -12   1   20.20    1.50
  -8 -12   1   22.50    1.50
  -8  12  -1   21.10    1.90
  -8 -12   1   18.90    1.70
   8 -12  -1   17.50    1.60
  -9 -12  -1    9.80    1.10
  -9  12   1    7.00    1.40
  -9 -12  -1    7.90    1.30
   9 -12   1    8.90    1.30
  -9 -12  -1    9.10    1.10
   9 -12  -1   11.70    1.30
  -9  12  -1    9.40    1.50
  -9 -12   1    9.70    1.20
  -9 -12   1    9.40    1.20
  -9 -12   1   10.70    1.40
  10 -12   1    3.50    1.10
 -10 -12  -1    0.60    1.00
 -10  12   1    2.90    1.30
 -10 -12  -1    2.00    0.90
 -10 -12   1    0.60    0.90
 -10 -12   1    0.50    1.00
 -10  12  -1    2.00    1.20
  10 -12  -1    1.20    0.90
 -10 -12   1    1.90    0.80
 -11 -12  -1    3.20    1.20
  11 -12   1    2.90    1.10
 -11 -12  -1    3.60    1.10
 -11  12   1    3.10    1.40
 -11 -12   1   -0.80    1.00
 -11 -12   1    2.80    1.20
  11 -12  -1    2.80    1.10
 -11  12  -1    2.90    1.40
 -12  12   1    0.60    1.40
  12 -12   1    0.60    1.20
 -12 -12  -1   -0.20    1.10
 -12 -12  -1    0.60    1.10
 -12  12  -1    1.40    1.50
  12 -12  -1    0.90    1.10
 -12 -12   1   -0.60    1.10
 -12 -12   1    1.10    1.20
 -13 -12  -1    7.40    1.70
  13 -12   1    6.10    1.60
 -13 -12  -1    2.90    1.40
 -13  12   1    9.00    2.10
  13 -12  -1    4.00    1.30
 -13 -12   1    3.90    1.30
 -13 -12   1    2.70    1.40
 -13  12  -1    4.20    1.70
   0  13   1    0.00    0.50
   0 -13  -1   -0.10    0.70
   0 -13   1   -0.10    0.70
   0 -13   1   -0.60    0.50
   0 -13  -1   -0.10    0.50
   0 -13   1   -0.60    0.70
   0 -13  -1    1.10    0.80
   0  13  -1   -0.70    0.50
  -1 -13  -1    8.10    1.10
  -1 -13  -1    6.10    0.90
   1 -13   1    5.50    0.90
   1  13  -1    7.20    0.70
   1 -13   1    6.20    1.00
   1 -13   1    7.00    1.10
  -1 -13  -1    9.40    1.10
  -1  13   1    7.40    0.80
  -1 -13   1    5.70    1.10
   1  13   1    6.70    0.60
  -1  13  -1    7.20    0.90
  -1 -13   1    5.10    1.00
  -1 -13   1    8.30    1.10
   1 -13  -1    5.90    1.10
   1 -13  -1    6.60    1.00
   1 -13  -1    6.60    1.00
  -2 -13  -1    0.60    0.70
   2 -13   1   -1.00    0.70
   2 -13   1   -0.10    0.70
  -2  13   1   -0.30    0.60
  -2 -13  -1    1.30    0.70
   2 -13  -1   -0.20    0.60
  -2  13  -1   -0.10    0.60
  -2 -13   1    0.90    0.80
  -2 -13   1   -0.30    0.70
  -2 -13   1    1.20    0.70
   2 -13  -1    0.50    0.80
  -3 -13  -1    3.60    0.90
   3 -13   1    2.90    0.90
  -3 -13  -1    2.90    0.80
  -3  13   1    2.10    0.80
   3 -13   1    2.80    0.90
  -3 -13   1    2.70    0.70
  -3  13  -1    3.30    0.90
  -3 -13   1    4.90    0.90
   3 -13  -1    3.20    1.00
   3 -13  -1    2.40    0.80
   4 -13   1   18.80    1.70
  -4 -13  -1   20.70    1.50
  -4  13   1   19.90    1.40
   4 -13   1   21.00    1.50
  -4 -13  -1   20.40    1.30
   4 -13  -1   16.50    1.60
  -4 -13   1   22.50    1.20
   4 -13  -1   20.00    1.40
  -4 -13   1   18.60    1.50
  -4  13  -1   19.00    1.50
  -4 -13   1   20.20    1.40
   5 -13   1    2.30    1.00
   5 -13   1    3.00    0.80
  -5 -13  -1    4.70    1.00
  -5  13   1    2.50    0.90
  -5 -13  -1    2.90    0.70
  -5 -13   1    3.90    0.60
  -5 -13   1    3.70    0.90
   5 -13  -1    2.90    0.80
  -5 -13   1    3.00    0.90
  -5  13  -1    3.00    0.90
  -6 -13  -1    5.40    0.90
  -6  13   1    5.50    1.20
  -6 -13  -1    4.00    1.00
   6 -13   1    5.80    1.00
  -6 -13   1    5.50    1.00
  -6  13  -1    4.80    1.20
  -6 -13   1    6.20    1.10
   6 -13  -1    4.40    1.00
  -6 -13   1    6.10    0.80
  -7 -13  -1    1.40    0.70
   7 -13   1    1.70    0.90
  -7 -13  -1   -0.10    0.80
  -7  13   1    1.50    1.10
  -7 -13   1    0.30    0.80
  -7 -13   1    2.90    0.70
   7 -13  -1    2.10    0.80
  -7  13  -1    1.90    1.00
  -7 -13   1    1.60    0.80
   8 -13   1   -0.30    0.70
  -8 -13  -1   -0.80    0.70
  -8 -13  -1   -0.20    0.80
  -8  13   1   -0.70    0.90
  -8 -13   1    0.40    0.70
  -8 -13   1    0.30    0.70
   8 -13  -1   -0.10    0.70
  -8  13  -1   -0.60    0.90
  -8 -13   1    0.70    0.90
   9 -13   1    0.20    0.90
  -9 -13  -1    0.20    1.00
  -9 -13  -1   -0.60    0.60
  -9  13   1    1.10    1.10
  -9 -13   1    1.20    0.80
  -9  13  -1    0.80    1.10
   9 -13  -1    0.30    0.90
  -9 -13   1    0.70    0.80
  -9 -13   1    0.40    0.90
 -10  13   1    0.70    1.30
 -10 -13  -1    0.90    1.10
  10 -13   1    0.40    1.00
 -10 -13   1    1.70    0.80
 -10  13  -1    2.30    1.30
  10 -13  -1   -0.20    1.00
 -10 -13   1    2.20    1.10
 -10 -13   1   -0.30    0.80
 -11  13   1    3.70    1.50
  11 -13   1    5.60    1.30
 -11 -13  -1    5.10    1.40
  11 -13  -1    5.70    1.30
 -11 -13   1    4.50    1.30
 -11 -13   1    8.20    1.40
 -11  13  -1   11.20    2.00
 -12 -13  -1    1.10    1.20
 -12  13   1    3.40    1.60
  12 -13   1    2.80    1.30
  12 -13  -1    1.70    1.20
 -12  13  -1    0.30    1.50
 -12 -13   1    1.80    1.30
 -13 -13  -1    3.30    1.40
 -13  13   1    5.40    1.80
  13 -13   1    3.30    1.50
 -13  13  -1    6.30    1.80
 -13 -13   1    5.50    1.50
  13 -13  -1    5.10    1.50
   0  14  -1   34.40    1.50
   0 -14   1   31.50    1.80
   0 -14  -1   33.90    1.80
   0 -14   1   33.70    1.90
   0  14   1   33.40    1.40
   0 -14  -1   35.10    1.90
   0 -14   1   38.80    2.00
   0 -14  -1   34.60    1.90
   1 -14   1   -0.60    0.80
   1 -14   1    0.10    0.70
  -1 -14  -1   -0.40    0.70
  -1  14   1   -0.10    0.50
  -1 -14  -1   -0.10    0.70
   1 -14   1   -1.00    0.60
  -1 -14  -1   -0.10    0.70
  -1 -14   1    0.20    0.60
  -1  14  -1    0.10    0.60
   1 -14  -1   -0.60    0.80
  -1 -14   1   -0.90    0.70
   1 -14  -1   -0.50    0.80
  -1 -14   1    0.30    0.70
   1 -14  -1   -0.10    0.70
   2 -14   1   57.59    2.50
  -2 -14  -1   59.29    2.40
  -2  14   1   61.19    2.30
   2 -14   1   57.29    2.60
  -2 -14  -1   58.99    2.50
  -2 -14   1   62.99    2.70
  -2 -14   1   57.99    2.50
   2 -14  -1   65.19    2.50
  -2 -14   1   59.29    2.50
  -2  14  -1   61.29    2.30
   2 -14  -1   54.69    2.50
  -3  14   1    1.10    0.70
   3 -14   1    1.70    1.00
   3 -14   1    3.80    0.90
  -3 -14  -1    2.90    0.90
  -3 -14  -1    2.00    0.80
  -3  14  -1    2.70    0.80
  -3 -14   1    1.40    0.80
   3 -14  -1    1.70    0.80
  -3 -14   1    4.50    0.90
   3 -14  -1    3.10    1.00
   4 -14   1   34.50    2.10
  -4 -14  -1   36.20    2.00
  -4 -14  -1   35.20    1.90
  -4  14   1   34.60    1.80
   4 -14   1   40.70    2.00
   4 -14  -1   36.10    1.90
  -4 -14   1   34.20    1.90
   4 -14  -1   38.70    2.20
  -4 -14   1   34.80    2.00
  -4  14  -1   35.30    1.90
  -5  14   1    9.50    1.20
  -5 -14  -1   10.50    1.20
  -5 -14  -1   10.60    1.30
   5 -14   1   11.00    1.40
   5 -14   1   10.50    1.20
  -5 -14   1   10.80    1.20
  -5  14  -1   11.30    1.30
   5 -14  -1   10.40    1.20
  -5 -14   1   10.70    1.30
  -6  14   1    2.40    1.00
   6 -14   1    1.70    0.90
  -6 -14  -1    4.30    0.90
  -6 -14  -1    2.20    0.80
  -6  14  -1    2.30    1.10
   6 -14  -1    1.90    0.80
  -6 -14   1    2.20    0.90
  -6 -14   1    1.90    0.80
  -7  14   1    1.10    1.00
   7 -14   1   -0.30    0.80
  -7 -14  -1    1.10    0.70
  -7 -14  -1    0.80    0.90
  -7 -14   1   -0.20    0.80
  -7  14  -1    0.30    0.90
  -7 -14   1    0.30    0.70
   7 -14  -1   -0.60    0.70
   8 -14   1   35.60    2.10
  -8 -14  -1   33.70    1.90
  -8 -14  -1   33.40    2.20
  -8  14   1   37.00    2.40
   8 -14  -1   39.20    2.20
  -8 -14   1   35.80    2.20
  -8 -14   1   40.80    2.10
  -8  14  -1   37.20    2.40
  -9 -14  -1    9.70    1.60
   9 -14   1   11.50    1.60
  -9  14   1   12.80    1.90
   9 -14  -1   11.50    1.40
  -9 -14   1   11.80    1.30
  -9  14  -1    9.40    1.60
  -9 -14   1   10.10    1.50
  10 -14   1    6.20    1.40
 -10 -14  -1    5.00    1.40
 -10  14   1    5.60    1.50
 -10  14  -1    4.70    1.50
  10 -14  -1    5.30    1.20
 -10 -14   1    3.00    1.20
 -11  14   1   27.70    2.70
 -11 -14  -1   29.50    2.50
  11 -14   1   25.20    2.20
 -11 -14   1   26.40    2.40
 -11  14  -1   30.10    2.80
  11 -14  -1   28.80    2.30
 -12  14   1   11.50    2.20
  12 -14   1   11.80    1.80
 -12 -14  -1    7.60    1.70
  12 -14  -1   11.10    1.80
 -12 -14   1   11.80    1.80
 -12  14  -1   13.40    2.10
   0 -15  -1    0.20    0.80
   0 -15  -1   -0.80    0.70
   0 -15   1    1.10    0.80
   0 -15   1    0.90    0.80
   0 -15  -1   -0.70    0.70
   0 -15   1    0.20    0.90
  -1 -15  -1   23.10    1.60
   1 -15   1   26.10    1.80
  -1 -15  -1   22.10    1.70
  -1 -15  -1   22.10    1.70
   1 -15   1   24.30    1.70
  -1  15   1   25.60    2.10
   1 -15   1   20.60    1.80
   1 -15  -1   25.80    1.60
  -1  15  -1   24.90    1.40
  -1 -15   1   22.20    1.70
   1 -15  -1   21.40    1.70
  -1 -15   1   23.20    1.70
   1 -15  -1   22.40    1.80
  -1 -15   1   20.90    1.70
   2 -15   1   -0.30    0.70
  -2 -15  -1   -0.40    0.80
   2 -15   1    0.00    0.90
  -2 -15  -1    0.90    0.80
  -2  15   1    0.40    0.70
   2 -15  -1   -0.40    0.90
  -2 -15   1    0.40    0.80
   2 -15  -1    1.30    0.80
  -2 -15   1    1.10    0.80
  -2 -15   1    1.90    0.90
  -2  15  -1    0.70    0.70
  -3 -15  -1    1.00    0.80
   3 -15   1    2.20    0.80
  -3  15   1    0.90    0.70
   3 -15   1    0.50    0.90
  -3 -15  -1    1.20    0.80
  -3 -15   1    2.70    0.90
  -3  15  -1    2.30    0.80
  -3 -15   1    0.60    0.80
   3 -15  -1    0.80    1.00
   3 -15  -1    1.10    0.70
  -4 -15  -1   21.20    1.80
  -4 -15  -1   21.10    1.70
   4 -15   1   19.10    1.60
   4 -15   1   20.00    1.90
  -4  15   1   19.90    1.50
   4 -15  -1   21.30    1.90
  -4 -15   1   22.80    1.70
  -4  15  -1   22.00    1.70
   4 -15  -1   19.00    1.60
  -4 -15   1   18.90    1.60
   5 -15   1    9.20    1.40
   5 -15   1    9.80    1.20
  -5 -15  -1    8.30    1.30
  -5  15   1    8.20    1.30
  -5 -15  -1    9.20    1.20
   5 -15  -1    8.30    1.10
  -5 -15   1    8.50    1.20
  -5  15  -1    9.00    1.40
  -5 -15   1    7.50    1.20
  -6 -15  -1    0.70    0.80
  -6 -15  -1   -0.50    0.80
  -6  15   1    1.60    1.10
   6 -15   1    0.40    0.80
  -6 -15   1    0.70    0.80
  -6 -15   1   -1.70    0.70
  -6  15  -1   -0.20    0.90
   6 -15  -1   -1.00    0.80
  -7  15   1   14.60    1.70
  -7 -15  -1   13.50    1.40
  -7 -15  -1   10.90    1.50
   7 -15   1   12.50    1.50
  -7 -15   1    9.60    1.30
  -7  15  -1   13.40    1.70
   7 -15  -1   15.10    1.50
  -7 -15   1   12.50    1.60
  -8 -15  -1    0.40    1.00
   8 -15   1    2.40    1.00
  -8  15   1    1.60    1.20
  -8 -15  -1    1.80    0.90
  -8 -15   1    3.10    0.90
  -8  15  -1    3.30    1.30
   8 -15  -1    2.00    1.00
  -8 -15   1    2.30    1.10
  -9 -15  -1   15.40    1.80
  -9  15   1   14.50    1.90
   9 -15   1   13.20    1.60
   9 -15  -1   17.60    1.70
  -9 -15   1   14.00    1.80
  -9 -15   1   13.80    1.50
  -9  15  -1   11.90    1.80
 -10  15   1    6.00    1.60
 -10 -15  -1    6.40    1.50
  10 -15   1    5.30    1.40
 -10  15  -1    9.40    1.80
 -10 -15   1    4.60    1.40
  10 -15  -1    6.00    1.30
  11 -15   1    8.30    1.50
 -11  15   1   10.80    2.10
 -11 -15  -1    8.60    1.70
 -11 -15   1   11.50    1.80
 -11  15  -1   11.10    1.90
  11 -15  -1    9.80    1.60
   0 -16   1  115.09    4.10
   0 -16  -1  115.39    4.10
   0 -16  -1  109.99    4.10
   0 -16   1  119.99    4.20
   0 -16  -1  114.79    4.00
   0 -16   1  118.99    4.20
   1 -16   1   30.40    2.00
   1 -16   1   30.30    2.10
  -1 -16  -1   36.00    2.00
  -1 -16  -1   31.50    2.00
  -1 -16  -1   28.10    2.00
   1 -16   1   32.90    2.00
  -1 -16   1   32.90    2.00
  -1 -16   1   32.50    2.10
  -1 -16   1   30.10    2.00
   1 -16  -1   32.30    2.10
   1 -16  -1   30.50    1.90
   1 -16  -1   30.50    2.10
  -2 -16  -1   20.90    1.80
  -2 -16  -1   19.10    1.70
   2 -16   1   17.50    1.60
   2 -16   1   18.10    1.80
  -2  16  -1   19.60    1.40
  -2 -16   1   18.90    1.70
   2 -16  -1   17.90    1.60
   2 -16  -1   19.70    1.90
  -2 -16   1   19.80    1.70
   3 -16   1   -0.10    0.80
  -3  16   1    0.90    0.80
  -3 -16  -1   -2.40    0.70
  -3 -16  -1    0.90    0.90
   3 -16   1   -0.80    0.90
  -3  16  -1    0.40    0.80
  -3 -16   1    1.00    0.80
  -3 -16   1    0.30    0.80
   3 -16  -1   -0.30    0.70
   3 -16  -1    0.30    1.00
   4 -16   1   -0.60    0.70
   4 -16   1   -0.60    1.10
  -4 -16  -1    1.00    0.80
  -4 -16  -1    0.20    0.90
  -4  16   1    0.00    0.80
  -4 -16   1    0.20    0.80
   4 -16  -1   -1.30    0.70
   4 -16  -1    0.70    1.10
  -4 -16   1    0.30    0.80
  -4  16  -1   -0.90    0.80
   5 -16   1   -0.20    0.80
  -5  16   1   -0.20    0.90
  -5 -16  -1    0.10    0.80
  -5 -16  -1   -0.30    0.80
   5 -16   1   -0.10    1.00
  -5 -16   1   -0.50    0.80
  -5 -16   1    1.60    1.00
  -5  16  -1   -1.50    0.70
   5 -16  -1   -0.10    0.80
   6 -16   1    3.50    1.10
  -6 -16  -1    4.20    1.20
  -6  16   1    4.80    1.20
  -6 -16  -1    3.90    1.10
  -6 -16   1    5.20    1.10
   6 -16  -1    4.90    1.00
  -6  16  -1    4.60    1.20
  -6 -16   1    3.50    1.20
  -7  16   1    6.50    1.40
  -7 -16  -1    4.80    1.30
   7 -16   1    4.90    1.10
  -7 -16  -1    6.80    1.20
  -7 -16   1    3.90    1.20
  -7  16  -1    4.40    1.30
  -7 -16   1    4.40    1.10
   7 -16  -1    4.80    1.10
   8 -16   1   -0.40    0.90
  -8  16   1   -1.80    1.20
  -8 -16  -1   -2.40    0.90
  -8 -16   1   -0.90    1.00
  -8 -16   1    0.80    0.90
  -8  16  -1   -0.80    1.20
   8 -16  -1    0.90    1.00
   9 -16   1    0.40    1.00
  -9  16   1    1.20    1.20
  -9 -16  -1    1.80    1.20
  -9 -16   1    1.20    1.10
   9 -16  -1    2.70    1.10
  -9  16  -1    1.80    1.40
 -10  16   1    3.10    1.70
 -10 -16  -1    1.80    1.30
  10 -16   1    2.10    1.20
 -10 -16   1    6.10    1.50
  10 -16  -1    2.40    1.10
 -10  16  -1    4.60    1.60
  11 -16   1    3.00    1.30
 -11 -16  -1    4.00    1.40
 -11  16   1    5.50    1.70
 -11 -16   1    2.10    1.30
  11 -16  -1    2.70    1.30
 -11  16  -1    2.70    1.50
   0 -17   1   -1.00    1.00
   0 -17  -1    1.30    1.00
   0 -17   1   -0.50    0.80
   0 -17  -1   -0.10    0.90
   0 -17   1   -1.20    0.80
   0 -17  -1   -0.10    0.80
   1 -17   1    5.10    1.20
  -1 -17  -1    7.00    1.40
  -1 -17  -1    8.30    1.40
   1 -17   1    5.10    1.20
   1 -17   1    5.50    1.30
  -1 -17  -1    5.70    1.20
   1 -17  -1    4.70    1.10
  -1 -17   1    4.20    1.20
   1 -17  -1    3.90    1.20
   1 -17  -1    6.80    1.30
  -1 -17   1    7.50    1.30
  -1 -17   1    5.80    1.20
  -2 -17  -1   23.20    2.00
   2 -17   1   25.50    2.20
   2 -17   1   25.70    1.80
  -2 -17  -1   17.70    1.70
   2 -17  -1   22.10    2.00
  -2 -17   1   24.70    2.00
  -2 -17   1   22.50    2.00
   2 -17  -1   21.80    1.70
   3 -17   1    1.40    1.00
  -3 -17  -1    0.80    0.90
  -3 -17  -1    0.80    1.00
   3 -17   1    0.70    1.10
   3 -17  -1    0.30    0.90
   3 -17  -1    0.50    1.10
  -3 -17   1    1.50    1.00
  -3 -17   1   -1.20    0.80
  -4 -17  -1    7.10    1.20
   4 -17   1    7.00    1.20
  -4  17   1    7.20    1.30
  -4 -17  -1    5.60    1.30
   4 -17   1    6.30    1.50
  -4 -17   1    6.70    1.30
   4 -17  -1    8.60    1.60
  -4  17  -1    7.00    1.20
   4 -17  -1    8.00    1.20
  -4 -17   1    6.60    1.30
   5 -17   1   28.10    2.40
  -5 -17  -1   24.50    1.90
  -5  17   1   27.20    1.90
   5 -17   1   26.80    1.90
  -5 -17  -1   30.00    2.10
  -5 -17   1   29.70    2.10
   5 -17  -1   29.30    2.00
  -5 -17   1   27.00    2.10
  -5  17  -1   29.20    2.00
   6 -17   1   -0.50    0.90
  -6  17   1    0.10    0.90
  -6 -17  -1    2.00    1.10
  -6 -17  -1   -0.50    0.90
  -6 -17   1    0.70    1.00
   6 -17  -1    3.50    1.00
  -6  17  -1    0.60    1.10
  -6 -17   1    0.10    1.00
  -7 -17  -1   -1.60    0.80
  -7 -17  -1   -0.30    1.00
  -7  17   1    0.80    1.10
   7 -17   1    0.30    0.90
  -7  17  -1   -0.40    1.00
  -7 -17   1    0.60    1.10
   7 -17  -1    0.80    1.00
  -7 -17   1   -1.30    0.80
  -8 -17  -1    0.20    1.10
   8 -17   1    2.00    1.00
  -8  17   1    0.60    1.10
  -8  17  -1    2.00    1.40
   8 -17  -1    0.50    0.90
  -8 -17   1    1.60    1.20
  -8 -17   1    0.70    0.90
  -9  17   1    0.70    1.40
  -9 -17  -1   -0.60    1.20
   9 -17   1    0.30    1.00
   9 -17  -1    3.40    1.20
  -9  17  -1    3.40    1.40
  -9 -17   1    2.20    1.30
 -10  17   1    0.70    1.50
  10 -17   1    1.10    1.10
 -10 -17  -1    2.20    1.30
  10 -17  -1    1.10    1.10
 -10  17  -1    1.70    1.50
 -10 -17   1    1.40    1.20
   0 -18   1   -0.70    1.10
   0 -18   1    1.80    1.10
   0 -18  -1   -0.60    0.90
   0 -18  -1    0.00    1.00
   0 -18   1    1.90    1.00
   0 -18  -1    2.10    1.00
   1 -18   1    8.70    1.40
  -1 -18  -1    7.40    1.40
   1 -18   1    8.90    1.60
  -1 -18  -1    7.60    1.50
  -1 -18   1    7.20    1.40
   1 -18  -1    8.40    1.30
  -1 -18   1    7.00    1.40
  -1 -18   1    8.00    1.40
   1 -18  -1    8.40    1.50
   2 -18   1   34.30    2.40
  -2 -18  -1   30.70    2.20
   2 -18   1   32.10    2.20
  -2 -18  -1   33.80    2.30
   2 -18  -1   32.50    2.10
  -2 -18   1   29.90    2.10
  -2 -18   1   33.90    2.40
   2 -18  -1   28.60    2.30
  -3 -18  -1    3.30    1.20
   3 -18   1    2.50    1.30
   3 -18   1    4.40    1.20
  -3 -18  -1    2.20    1.10
  -3 -18   1    4.80    1.30
   3 -18  -1    4.10    1.10
  -3 -18   1    4.20    1.20
   3 -18  -1    2.90    1.40
   4 -18   1    1.80    1.30
   4 -18   1    0.70    1.00
  -4 -18  -1    2.00    1.10
  -4 -18  -1   -0.30    1.00
  -4 -18   1    1.00    1.00
  -4 -18   1   -0.90    0.90
   4 -18  -1    0.30    1.20
   4 -18  -1    0.00    0.90
   5 -18   1    7.10    1.30
  -5 -18  -1    6.30    1.40
   5 -18   1    9.50    1.70
  -5 -18  -1    6.70    1.30
   5 -18  -1    6.70    1.20
  -5 -18   1    6.80    1.30
  -5 -18   1    4.60    1.30
  -6 -18  -1   18.90    2.00
  -6 -18  -1   15.00    1.70
   6 -18   1   20.30    1.90
  -6  18   1   19.00    1.90
  -6 -18   1   19.40    1.90
  -6  18  -1   18.00    1.90
  -6 -18   1   13.80    1.80
   6 -18  -1   18.30    1.80
  -7  18   1    3.10    1.30
  -7 -18  -1    2.40    1.30
   7 -18   1   -0.20    1.00
  -7 -18   1   -0.20    0.90
  -7  18  -1    0.30    1.20
   7 -18  -1    2.30    1.10
  -7 -18   1    0.90    1.20
  -8 -18  -1    6.00    1.50
   8 -18   1    3.30    1.20
  -8  18   1    3.80    1.60
  -8  18  -1    2.80    1.40
  -8 -18   1    4.50    1.40
   8 -18  -1    3.70    1.30
   0 -19  -1   -1.80    1.10
   0 -19  -1    0.40    1.00
   0 -19   1    0.90    1.10
   0 -19   1   -1.50    1.10
   0 -19   1   -0.40    0.90
   0 -19  -1    0.20    1.00
  -1 -19  -1    0.80    1.20
  -1 -19  -1    1.10    1.20
   1 -19   1    1.20    1.20
   1 -19   1    0.20    1.10
  -1 -19   1   -0.10    1.10
   1 -19  -1    0.30    0.90
   1 -19  -1    1.10    1.30
  -1 -19   1    0.50    1.20
   2 -19   1   20.50    1.90
  -2 -19  -1   20.70    2.00
   2 -19   1   22.60    2.30
  -2 -19  -1   23.00    2.20
  -2 -19   1   24.30    2.20
  -2 -19   1   23.10    2.20
   2 -19  -1   22.30    2.00
   2 -19  -1   21.00    2.20
   3 -19   1    5.40    1.30
   3 -19   1    2.90    1.50
  -3 -19  -1    3.60    1.30
  -3 -19  -1    5.50    1.40
   3 -19  -1    4.20    1.20
  -3 -19   1    4.10    1.20
   3 -19  -1    4.90    1.50
  -3 -19   1    3.40    1.20
   4 -19   1    4.00    1.50
   4 -19   1    2.80    1.10
  -4 -19  -1    6.00    1.40
  -4 -19  -1    4.70    1.30
  -4 -19   1    4.70    1.30
  -4 -19   1    4.10    1.30
   4 -19  -1    3.30    1.10
   5 -19   1    3.80    1.10
  -5 -19  -1   -0.10    0.90
  -5 -19  -1    1.20    1.20
  -5 -19   1    2.20    1.20
   5 -19  -1    0.50    0.90
  -5 -19   1    1.20    1.30
   6 -19   1   23.60    2.10
  -6 -19  -1   15.30    2.00
  -6 -19  -1   19.40    1.90
  -6 -19   1   20.70    2.00
   6 -19  -1   22.70    2.00
  -6 -19   1   18.70    2.10
  -7 -19  -1    2.30    1.30
   7 -19   1    4.10    1.30
   7 -19  -1    1.70    1.10
  -7 -19   1   -1.10    1.20
  -7 -19   1    1.40    1.10
   0 -20   1    7.50    1.80
   0 -20  -1    9.10    1.60
   0 -20  -1    7.90    1.60
   0 -20   1    6.70    1.40
  -1 -20  -1    9.10    1.70
   1 -20   1    7.60    1.40
   1 -20   1    9.40    1.80
  -1 -20  -1    6.10    1.50
  -1 -20   1    7.80    1.60
  -1 -20   1    7.20    1.60
   1 -20  -1    6.90    1.60
   1 -20  -1    6.50    1.40
   2 -20   1   13.00    1.70
  -2 -20  -1   12.20    1.80
   2 -20   1   15.00    2.10
  -2 -20  -1   17.10    2.10
  -2 -20   1   13.70    1.90
   2 -20  -1   11.50    1.60
   2 -20  -1   14.10    2.00
  -2 -20   1   13.20    1.80
  -3 -20  -1    2.90    1.40
   3 -20   1    1.80    1.40
   3 -20   1    2.30    1.30
  -3 -20  -1    0.70    1.20
   3 -20  -1    1.40    1.60
  -3 -20   1    3.00    1.40
  -3 -20   1    1.70    1.20
   3 -20  -1    3.00    1.30
  -4 -20  -1   28.60    2.40
   4 -20   1   33.10    2.50
  -4 -20  -1   27.40    2.50
   4 -20   1   25.70    2.60
   4 -20  -1   27.90    2.30
  -4 -20   1   27.70    2.50
  -4 -20   1   25.80    2.30
  -5 -20  -1    9.50    1.50
  -5 -20  -1    8.40    1.80
   5 -20   1    8.00    1.50
  -5 -20   1    6.30    1.50
  -5 -20   1    8.70    1.70
   5 -20  -1    8.10    1.60
   0 -21  -1   -0.60    1.20
   0 -21   1   -3.50    1.20
   1 -21   1    3.90    1.60
  -1 -21  -1    1.30    1.40
  -1 -21  -1    3.30    1.40
   1 -21   1    2.20    1.30
   1 -21  -1    5.30    1.60
  -1 -21   1    2.70    1.50
   1 -21  -1    0.70    1.20
  -1 -21   1    2.10    1.40
  -2 -21  -1    6.90    1.60
   2 -21   1    5.90    1.80
  -2 -21  -1    6.20    1.70
   2 -21   1    5.40    1.40
   2 -21  -1    4.60    1.30
  -2 -21   1    4.10    1.50
   2 -21  -1    9.90    2.00
  -2 -21   1    4.60    1.60
  -3 -21  -1    2.50    1.40
   3 -21   1    2.50    1.70
  -3 -21  -1    0.00    1.10
  -3 -21   1    1.30    1.30
  -3 -21   1    2.90    1.60
   0   0   2    0.00    0.10
   0   0  -2   -0.10    0.10
   0   0   2    0.00    0.10
  -1   0  -2  557.24   13.30
   1   0  -2  562.64   13.30
   1   0   2  527.25   13.30
   1   0   2  572.54   13.30
  -1   0   2  539.55   13.30
  -1   0  -2  557.14   13.30
   1   0   2  572.24   13.30
   2   0  -2 9984.80  229.08
  -2   0  -2 9518.85  228.38
   2   0   2 9999.00  229.08
  -2   0   2 9144.88  228.28
  -3   0  -2  112.39    3.00
  -3   0  -2  113.59    3.00
  -3   0   2  116.19    3.00
  -4   0  -2  195.88    5.10
  -4   0   2  208.38    5.20
  -4   0  -2  200.48    5.20
  -5   0  -2   53.59    1.80
  -5   0   2   50.69    1.80
  -6   0   2    8.10    0.70
  -6   0  -2    7.90    0.80
  -7   0  -2   93.19    3.00
  -7   0   2   87.79    2.90
  -8   0   2   27.60    1.50
  -8   0  -2   27.10    1.50
  -9   0  -2  244.88    6.90
  -9   0  -2  244.68    6.70
  -9   0   2  252.97    7.00
 -10   0   2   14.90    1.50
 -10   0  -2   15.40    1.50
 -10   0  -2   15.50    1.30
 -11   0  -2    0.90    0.80
 -11   0   2   -0.80    0.90
 -11   0  -2    0.40    0.90
 -12   0  -2   58.59    2.60
 -12   0  -2   53.09    2.80
 -12   0   2   53.09    2.80
 -13   0   2   -0.50    1.00
 -13   0  -2    0.10    1.00
 -13   0  -2    0.60    1.10
 -14   0   2    2.00    1.30
 -14   0  -2    0.30    1.10
 -14   0  -2    0.60    1.20
 -15   0  -2   10.10    1.70
 -15   0   2    9.80    1.80
 -15   0  -2   10.50    1.80
 -15   0   2   12.40    1.90
 -16   0   2   -0.70    1.30
 -16   0  -2    0.20    1.40
 -16   0  -2    1.90    1.40
 -16   0   2    0.00    1.40
   0  -1   2    5.30    0.30
   0  -1   2    5.40    0.30
   0  -1   2    5.40    0.20
   0   1  -2    6.20    0.30
   0  -1   2    6.50    0.30
   0   1   2    6.00    0.20
   0   1   2    6.60    0.30
   1   1  -2  767.92   18.50
   1  -1   2  822.02   18.50
   1  -1   2  755.32   18.40
   1   1  -2  815.02   18.50
   1  -1   2  749.62   18.70
   1   1  -2  772.62   18.70
  -1   1   2  746.53   18.40
  -1  -1  -2  764.62   18.60
  -1  -1  -2  774.22   18.60
  -1  -1   2  776.02   18.60
   1  -1  -2  781.92   18.50
  -1  -1   2  756.52   18.50
  -1   1  -2  799.62   18.50
   1   1   2  800.22   18.50
  -1   1  -2  806.22   18.70
   1   1   2  777.22   18.40
  -2  -1  -2 1482.45   34.60
  -2   1   2 1420.96   34.60
   2  -1   2 1368.46   34.30
  -2  -1  -2 1411.46   34.40
   2   1   2 1474.95   34.60
  -2   1  -2 1398.66   34.40
  -2   1  -2 1493.65   34.70
  -2  -1   2 1418.86   34.50
   2   1   2 1518.45   34.40
   2  -1  -2 1478.35   34.20
  -2   1  -2 1461.25   34.50
  -3   1   2  119.69    3.10
  -3  -1  -2  115.59    3.10
  -3  -1  -2  113.69    3.00
  -3   1  -2  115.89    3.10
  -3  -1   2  119.89    3.10
  -3   1  -2  121.09    3.00
  -3   1  -2  110.19    3.10
  -4  -1  -2  303.17    7.50
  -4  -1  -2  308.37    7.60
  -4   1   2  307.67    7.60
  -4  -1   2  308.57    7.60
  -4   1  -2  298.87    7.60
  -4   1  -2  308.67    7.60
  -5   1   2   10.60    0.80
  -5  -1  -2    9.40    0.80
  -5   1  -2   10.80    0.80
  -5  -1   2   13.50    0.80
  -6   1   2  203.28    5.50
  -6  -1  -2  202.58    5.50
  -6  -1   2  210.38    5.50
  -6   1  -2  199.98    5.50
  -7  -1  -2    4.70    0.70
  -7   1   2    4.80    0.70
  -7  -1   2    4.90    0.80
  -7   1  -2    4.60    0.70
  -8  -1  -2   22.00    1.40
  -8  -1  -2   19.20    1.10
  -8   1   2   18.90    1.30
  -8  -1   2   22.30    1.40
  -8   1  -2   19.90    1.20
  -8   1  -2   18.60    1.20
  -9  -1  -2  122.69    3.90
  -9   1   2  113.59    3.80
  -9  -1  -2  117.39    3.60
  -9   1  -2  111.59    3.80
  -9  -1   2  115.29    3.80
  -9   1  -2  116.09    3.70
 -10   1   2  240.98    6.90
 -10  -1  -2  239.38    6.90
 -10  -1  -2  243.68    6.70
 -10  -1   2  242.58    6.90
 -10   1  -2  242.48    6.80
 -10   1  -2  231.38    6.90
 -11  -1  -2    0.20    0.80
 -11   1   2    0.40    0.90
 -11  -1  -2    0.50    0.90
 -11   1  -2    0.30    0.90
 -11   1  -2   -0.70    0.80
 -11  -1   2    0.10    0.90
 -12  -1  -2   15.60    1.50
 -12   1   2   13.40    1.60
 -12  -1  -2   14.90    1.70
 -12   1  -2   15.50    1.70
 -12   1  -2   17.70    1.70
 -12  -1   2   14.40    1.70
 -13   1   2    4.90    1.30
 -13  -1  -2    5.50    1.20
 -13  -1  -2    5.70    1.40
 -13   1  -2    3.30    1.30
 -13   1  -2    7.20    1.30
 -13  -1   2    6.90    1.40
 -14   1   2    1.20    1.20
 -14  -1  -2    1.10    1.10
 -14  -1  -2    2.00    1.30
 -14  -1   2    0.60    1.30
 -14   1  -2   -0.30    1.20
 -14   1  -2   -0.10    1.00
 -15  -1  -2    4.00    1.50
 -15   1   2    2.40    1.50
 -15   1   2    5.10    1.60
 -15  -1  -2    3.90    1.30
 -15   1  -2    4.80    1.40
 -15   1  -2    3.60    1.40
 -15  -1   2    3.00    1.50
 -15  -1   2    4.10    1.30
 -16  -1  -2    6.20    1.70
 -16   1   2    9.20    1.80
 -16   1   2    6.80    1.70
 -16  -1   2    8.60    1.60
 -16   1  -2    8.20    1.80
 -16   1  -2    9.20    1.80
 -16  -1   2    9.50    2.00
   0  -2   2  712.53   16.60
   0   2   2  686.33   16.70
   0   2   2  687.73   16.60
   0   2   2  697.93   16.60
   0  -2  -2  697.23   16.80
   0   2  -2  724.23   16.60
   0   2   2  692.63   16.70
   0  -2   2  688.73   16.70
   0  -2   2  681.03   16.60
   0   2  -2  724.83   16.60
   0  -2   2  673.73   16.70
   0  -2   2  729.83   16.60
   0   2  -2  741.23   16.70
   0  -2  -2  692.53   16.70
   0  -2  -2  681.43   16.60
   0   2  -2  700.83   16.80
  -1  -2  -2  870.51   20.50
   1   2  -2  881.21   20.50
  -1   2   2  858.71   20.50
  -1   2   2  824.92   20.60
  -1   2   2  885.01   20.70
   1   2  -2  871.71   20.70
   1  -2   2  895.51   20.50
   1   2  -2  888.21   20.50
  -1  -2  -2  866.91   20.40
  -1  -2  -2  888.31   20.70
  -1   2   2  871.41   20.70
   1  -2   2  848.12   20.50
  -1  -2  -2  843.52   20.60
   1  -2   2  824.12   20.50
   1   2  -2  859.01   20.80
  -1  -2   2  862.71   20.50
  -1   2  -2  878.11   20.50
  -1  -2   2  866.81   20.70
   1   2   2  872.91   20.50
   1  -2  -2  847.12   20.70
   1   2   2  866.31   20.60
  -1  -2   2  834.92   20.50
   1  -2  -2  844.52   20.50
   1   2   2  852.41   20.40
  -1  -2   2  826.92   20.80
  -1   2  -2  905.81   20.50
  -1   2  -2  865.31   20.50
  -1  -2   2  889.21   20.40
   2  -2   2    1.20    0.30
   2  -2   2    0.80    0.20
  -2   2   2    1.10    0.30
  -2  -2  -2    1.00    0.30
  -2  -2  -2    0.90    0.20
  -2  -2  -2    0.60    0.10
  -2   2  -2    0.20    0.30
  -2   2  -2    1.10    0.20
  -2  -2   2    0.90    0.30
   2  -2  -2    0.70    0.20
   2   2   2    0.90    0.20
  -2   2  -2    1.70    0.30
  -2  -2   2    1.00    0.20
   3  -2   2   10.60    0.60
  -3   2   2   10.50    0.60
  -3  -2  -2    9.40    0.50
  -3  -2  -2    9.20    0.60
  -3   2  -2    9.60    0.60
  -3  -2   2   10.70    0.60
  -3   2  -2    9.70    0.60
  -4  -2  -2  126.69    3.30
  -4   2   2  126.99    3.50
  -4  -2  -2  128.79    3.50
  -4   2  -2  127.69    3.50
  -4   2  -2  133.29    3.50
  -4  -2   2  129.49    3.50
  -5   2   2  175.18    4.70
  -5  -2  -2  184.08    4.70
  -5   2  -2  172.98    4.70
  -5  -2   2  173.18    4.70
  -6  -2  -2   15.20    1.00
  -6   2   2   13.80    1.00
  -6  -2   2   14.60    1.00
  -6   2  -2   14.60    1.00
  -7  -2  -2   10.60    1.00
  -7   2   2    9.50    0.90
  -7  -2   2   11.80    1.00
  -7   2  -2    9.20    0.90
  -8  -2  -2   17.60    1.10
  -8  -2  -2   22.30    1.40
  -8   2   2   20.30    1.40
  -8   2  -2   18.60    1.40
  -8   2  -2   18.30    1.30
  -8  -2   2   18.60    1.30
  -9  -2  -2  184.48    5.40
  -9  -2  -2  176.58    5.00
  -9   2   2  173.08    5.30
  -9  -2   2  185.48    5.40
  -9   2  -2  178.78    5.30
  -9   2  -2  182.28    5.30
 -10   2   2   34.40    2.00
 -10  -2  -2   37.10    1.70
 -10  -2  -2   36.40    2.10
 -10   2  -2   38.90    2.20
 -10  -2   2   37.80    2.10
 -10   2  -2   39.00    2.10
 -11   2   2    9.80    1.40
 -11  -2  -2    6.50    1.20
 -11  -2  -2    8.10    1.10
 -11  -2   2   10.80    1.40
 -11   2  -2    6.90    1.20
 -11   2  -2    8.10    1.30
 -12  -2  -2    3.20    1.20
 -12   2   2    1.20    1.00
 -12  -2  -2    2.10    0.90
 -12  -2   2    0.80    1.10
 -12   2  -2    0.80    1.00
 -12   2  -2    1.20    1.00
 -13  -2  -2    2.90    1.20
 -13   2   2    5.50    1.30
 -13  -2  -2    3.80    1.10
 -13   2  -2    2.30    1.20
 -13   2  -2    3.70    1.20
 -13  -2   2    3.60    1.30
 -14  -2  -2   -1.40    1.00
 -14  -2  -2   -1.10    1.10
 -14   2   2    0.70    1.10
 -14  -2   2   -1.20    1.10
 -14   2  -2   -0.70    1.10
 -14   2  -2    1.50    1.20
 -15  -2  -2    3.20    1.50
 -15   2   2    4.30    1.40
 -15   2   2    3.70    1.40
 -15  -2  -2    3.50    1.30
 -15   2  -2    4.60    1.60
 -15  -2   2    5.70    1.60
 -15  -2   2    2.70    1.20
 -15   2  -2    3.30    1.50
 -16   2   2    0.80    1.40
 -16  -2  -2   -0.70    1.30
 -16   2   2    1.30    1.40
 -16  -2   2    1.60    1.40
 -16   2  -2    0.40    1.60
 -16   2  -2    1.50    1.40
   0   3  -2    0.20    0.20
   0  -3  -2    0.10    0.20
   0  -3   2    0.00    0.20
   0  -3   2   -0.10    0.20
   0  -3  -2    0.10    0.20
   0   3   2    0.10    0.10
   0  -3   2    0.00    0.20
   0  -3  -2    0.00    0.20
   0   3   2   -0.10    0.20
   0   3  -2    0.20    0.20
   0   3   2    0.50    0.20
   0  -3   2    0.30    0.20
   0   3   2    0.00    0.20
   0  -3   2    0.00    0.20
  -1   3   2  192.58    4.60
  -1  -3  -2  184.38    4.70
   1   3  -2  185.98    4.60
  -1  -3  -2  192.88    4.60
   1   3  -2  191.68    4.60
   1  -3   2  182.88    4.70
   1  -3   2  184.68    4.70
  -1   3   2  184.88    4.50
  -1  -3  -2  187.38    4.50
  -1  -3   2  185.28    4.60
   1   3   2  190.48    4.60
  -1  -3   2  181.28    4.60
   1  -3  -2  184.58    4.50
   1   3   2  190.28    4.60
   1  -3  -2  182.98    4.60
   1   3   2  189.38    4.50
   1   3   2  195.58    4.50
  -1  -3   2  193.98    4.70
  -1  -3   2  194.18    4.60
   1  -3  -2  188.28    4.70
  -1  -3   2  184.68    4.70
   1  -3  -2  187.08    4.60
  -1   3  -2  188.08    4.70
   2  -3   2  868.41   20.90
  -2  -3  -2  882.81   20.90
   2   3  -2  897.81   20.90
   2  -3   2  847.62   20.90
  -2  -3  -2  879.01   20.90
  -2   3   2  870.71   20.80
  -2  -3  -2  875.71   20.80
  -2  -3  -2  865.21   20.80
  -2   3  -2  886.81   20.90
   2  -3  -2  879.91   20.80
  -2  -3   2  912.11   20.80
   2   3   2  873.61   20.80
   2  -3  -2  883.11   20.80
   2   3   2  885.01   20.90
  -2  -3   2  881.61   20.90
  -2  -3   2  861.01   20.90
  -2  -3   2  865.51   20.90
   3  -3   2   97.99    2.70
  -3  -3  -2   95.69    2.60
  -3  -3  -2  100.39    2.50
   3  -3   2   96.39    2.60
  -3  -3  -2   98.99    2.50
  -3   3   2   96.49    2.60
  -3  -3   2  108.29    2.70
  -3   3  -2   94.89    2.70
  -3  -3   2   97.89    2.70
  -3   3  -2   96.39    2.70
  -4  -3  -2   34.60    1.10
  -4   3   2   33.40    1.20
  -4  -3  -2   34.10    1.00
  -4  -3  -2   33.10    1.20
  -4  -3   2   33.30    1.30
  -4   3  -2   35.00    1.30
  -4   3  -2   32.30    1.30
  -5  -3  -2  163.28    4.40
  -5  -3  -2  161.18    4.10
  -5   3   2  159.78    4.30
  -5   3  -2  160.08    4.40
  -5  -3   2  164.18    4.40
  -5   3  -2  157.08    4.30
  -6   3   2   26.90    1.30
  -6  -3  -2   28.50    1.10
  -6  -3  -2   29.40    1.40
  -6  -3   2   28.30    1.40
  -6   3  -2   28.70    1.40
  -6   3  -2   30.30    1.40
  -7   3   2    0.30    0.50
  -7  -3  -2   -0.50    0.50
  -7  -3  -2   -0.80    0.40
  -7  -3   2   -0.20    0.50
  -7   3  -2   -1.00    0.50
  -7   3  -2   -0.40    0.50
  -8   3   2    4.00    0.80
  -8  -3  -2    5.80    0.90
  -8  -3  -2    4.70    0.70
  -8   3  -2    4.60    0.90
  -8  -3   2    6.00    0.90
  -8   3  -2    5.10    0.90
  -9  -3  -2  147.19    4.40
  -9  -3  -2  131.99    4.00
  -9   3   2  139.69    4.40
  -9   3  -2  137.89    4.40
  -9   3  -2  141.59    4.40
  -9  -3   2  147.59    4.50
 -10   3   2    1.60    0.90
 -10  -3  -2    1.10    0.80
 -10  -3  -2    2.50    0.70
 -10   3  -2    1.30    0.80
 -10  -3   2   -0.50    0.80
 -10   3  -2    0.90    0.90
 -11  -3  -2    6.30    1.20
 -11  -3  -2    6.50    1.00
 -11   3   2    4.90    1.10
 -11  -3   2    4.90    1.10
 -11   3  -2    7.60    1.20
 -11   3  -2    5.70    1.20
 -12  -3  -2    2.30    0.90
 -12  -3  -2    2.80    1.10
 -12   3   2    2.20    1.00
 -12   3  -2    2.30    1.10
 -12   3  -2    1.20    1.10
 -12  -3   2    0.70    1.00
 -13  -3  -2    4.90    1.10
 -13  -3  -2    3.70    1.30
 -13   3   2    2.80    1.20
 -13   3  -2    4.10    1.30
 -13  -3   2    2.80    1.30
 -13   3  -2    4.30    1.30
 -14  -3  -2   -0.30    1.20
 -14  -3  -2    1.20    1.00
 -14   3   2    0.70    1.20
 -14   3   2    1.40    1.20
 -14   3  -2    0.20    1.10
 -14   3  -2   -1.20    1.00
 -14  -3   2   -0.20    1.10
 -14  -3   2    0.50    1.00
 -15   3   2    1.60    1.50
 -15  -3  -2   -0.70    1.30
 -15   3   2    1.10    1.40
 -15  -3   2    0.80    1.30
 -15   3  -2    3.30    1.50
 -15   3  -2    1.00    1.40
 -16  -3  -2    5.50    1.80
 -16   3   2    3.40    1.50
 -16   3   2    3.40    1.70
 -16   3  -2    6.70    1.60
 -16   3  -2    5.90    1.80
 -16  -3   2    5.10    1.60
   0  -4   2   76.59    2.10
   0  -4  -2   74.69    2.00
   0  -4  -2   72.19    2.10
   0  -4  -2   72.79    2.10
   0  -4   2   75.49    2.00
   0  -4   2   81.39    2.10
   0  -4   2   75.39    2.10
   0  -4   2   72.69    2.00
   0   4  -2   76.89    2.00
   1  -4   2   66.19    2.00
  -1  -4  -2   72.29    1.80
   1  -4   2   72.09    2.00
  -1  -4  -2   71.79    2.00
   1   4  -2   72.69    1.90
  -1  -4  -2   69.89    2.00
  -1   4   2   70.29    1.80
   1  -4   2   67.29    2.00
   1   4  -2   73.69    1.90
  -1  -4  -2   70.59    1.90
   1  -4  -2   71.29    1.80
   1  -4  -2   68.79    2.00
  -1  -4   2   69.09    1.90
  -1  -4   2   74.39    1.90
  -1  -4   2   73.69    2.00
   1  -4  -2   68.39    2.00
  -1   4  -2   68.39    2.00
  -1  -4   2   72.09    2.00
   1   4   2   70.19    1.80
  -1  -4   2   68.69    2.00
  -2  -4  -2  187.28    4.60
  -2  -4  -2  185.98    4.60
   2  -4   2  177.88    4.80
  -2  -4  -2  193.98    4.80
   2   4  -2  192.28    4.60
  -2   4   2  183.58    4.60
   2  -4   2  182.48    4.80
  -2   4  -2  180.58    4.80
   2   4   2  189.28    4.60
  -2  -4   2  200.38    4.60
  -2  -4   2  186.98    4.80
   2   4   2  201.48    4.80
   2  -4  -2  191.78    4.60
  -2  -4   2  183.38    4.70
  -2  -4   2  185.28    4.80
  -2  -4   2  182.28    4.70
   2  -4  -2  182.48    4.70
   3  -4   2  332.27    8.50
   3  -4   2  339.47    8.50
  -3  -4  -2  353.16    8.10
  -3  -4  -2  342.07    8.40
  -3   4   2  344.97    8.40
  -3  -4  -2  347.07    8.30
  -3  -4  -2  349.96    8.50
  -3   4  -2  339.97    8.50
  -3  -4   2  346.37    8.50
  -3   4  -2  335.77    8.40
  -3  -4   2  337.57    8.50
  -3  -4   2  359.96    8.30
  -3  -4   2  334.87    8.50
   3  -4  -2  345.77    8.40
   4  -4   2  649.64   16.00
  -4  -4  -2  667.73   15.80
  -4  -4  -2  668.23   15.60
   4  -4   2  637.84   15.90
  -4   4   2  670.03   15.90
  -4  -4  -2  652.63   15.90
  -4  -4   2  666.63   16.00
  -4   4  -2  663.93   16.00
   4  -4  -2  647.24   15.90
  -4  -4   2  674.93   15.90
  -4   4  -2  650.43   16.00
  -5  -4  -2   29.30    1.20
   5  -4   2   30.60    1.30
  -5  -4  -2   30.40    1.00
  -5  -4  -2   28.50    1.00
  -5   4   2   28.20    1.20
  -5   4  -2   29.00    1.30
  -5  -4   2   28.90    1.30
  -5   4  -2   26.40    1.30
  -6  -4  -2    1.00    0.30
  -6  -4  -2    1.50    0.40
  -6  -4  -2    1.60    0.60
  -6   4   2    1.30    0.50
  -6  -4   2    1.10    0.50
  -6   4  -2    1.70    0.50
  -6   4  -2    0.80    0.60
  -7  -4  -2   17.90    1.20
  -7   4   2   20.90    1.20
  -7  -4  -2   16.80    0.90
  -7   4  -2   18.20    1.20
  -7  -4   2   18.30    1.20
  -7   4  -2   16.60    1.20
  -8  -4  -2    0.20    0.50
  -8  -4  -2   -0.90    0.60
  -8   4   2    0.70    0.60
  -8   4  -2    0.90    0.80
  -8   4  -2    0.30    0.60
  -8  -4   2    1.10    0.80
  -9  -4  -2   27.50    1.40
  -9  -4  -2   27.20    1.70
  -9   4   2   28.50    1.70
  -9   4  -2   30.10    1.70
  -9  -4   2   29.50    1.80
  -9   4  -2   28.10    1.80
 -10   4   2  184.28    5.60
 -10  -4  -2  173.18    5.10
 -10  -4  -2  183.98    5.60
 -10   4  -2  188.58    5.60
 -10  -4   2  190.48    5.70
 -10   4  -2  182.38    5.60
 -11  -4  -2   99.79    3.20
 -11  -4  -2   98.99    3.70
 -11   4   2   96.29    3.60
 -11   4  -2   91.09    3.60
 -11   4  -2  102.19    3.80
 -11  -4   2   96.09    3.70
 -12   4   2   -0.40    0.90
 -12  -4  -2   -0.50    0.70
 -12  -4  -2   -0.10    1.00
 -12   4  -2    0.40    1.00
 -12   4  -2    1.40    1.10
 -12  -4   2   -0.40    1.00
 -13   4   2    0.00    1.00
 -13  -4  -2   -0.50    1.10
 -13  -4  -2    0.60    0.80
 -13   4  -2   -1.70    1.00
 -13   4  -2   -0.70    1.00
 -13  -4   2   -0.80    1.00
 -14   4   2    0.90    1.20
 -14   4   2   -0.20    1.20
 -14  -4  -2   -0.70    1.10
 -14   4  -2   -2.00    1.00
 -14   4  -2   -0.10    1.20
 -14  -4   2   -2.10    1.10
 -15   4   2    1.40    1.30
 -15   4   2    1.10    1.30
 -15  -4  -2    0.10    1.30
 -15   4  -2    3.20    1.40
 -15   4  -2    1.90    1.40
 -15  -4   2    0.70    1.30
 -16   4   2    1.60    1.50
 -16  -4  -2    0.90    1.40
  16  -4   2   -2.30    1.20
 -16   4   2    3.60    1.70
 -16   4  -2    0.20    1.50
 -16  -4   2    2.00    1.60
 -16   4  -2   -1.60    1.20
   0  -5  -2   -0.10    0.30
   0  -5   2    0.20    0.30
   0  -5  -2    0.20    0.30
   0  -5   2    0.00    0.20
   0  -5   2    0.00    0.20
   0  -5   2    0.30    0.30
   0  -5  -2   -0.30    0.30
   0   5  -2    0.10    0.30
   1  -5   2    2.00    0.40
  -1  -5  -2    2.70    0.20
  -1  -5  -2    2.90    0.40
  -1  -5  -2    2.30    0.40
  -1   5   2    2.30    0.20
  -1  -5  -2    2.50    0.30
   1   5  -2    2.60    0.30
   1  -5   2    2.80    0.40
   1  -5   2    2.70    0.40
  -1  -5   2    3.10    0.30
   1   5   2    2.70    0.20
   1  -5  -2    2.20    0.40
  -1  -5   2    2.20    0.40
  -1  -5   2    2.90    0.30
   1  -5  -2    2.10    0.30
  -1  -5   2    2.30    0.40
  -1  -5   2    2.70    0.40
  -1   5  -2    2.00    0.40
   1  -5  -2    2.70    0.20
   1  -5  -2    2.90    0.40
   2  -5   2  474.15   11.80
  -2  -5  -2  489.95   11.60
  -2  -5  -2  505.25   11.70
  -2  -5  -2  477.55   11.80
   2  -5   2  482.35   11.90
   2   5  -2  500.15   11.60
  -2   5   2  486.75   11.60
   2  -5  -2  487.95   11.60
  -2  -5   2  509.65   11.60
   2  -5  -2  491.95   11.90
  -2  -5   2  470.15   11.80
  -2  -5   2  481.25   11.80
  -2   5  -2  481.35   11.90
   2  -5  -2  477.05   11.80
  -2  -5   2  470.95   11.70
  -2  -5   2  481.95   11.90
   2   5   2  497.55   11.70
  -3   5   2  440.86   10.80
  -3  -5  -2  466.15   11.00
   3  -5   2  445.26   11.00
  -3  -5  -2  453.55   10.80
   3  -5   2  454.45   11.00
  -3  -5  -2  442.96   10.80
  -3  -5   2  434.06   10.90
  -3  -5   2  435.86   10.90
  -3  -5   2  442.46   10.90
   3  -5  -2  433.86   10.90
  -3   5  -2  437.96   11.00
  -3  -5   2  471.65   10.70
  -4   5   2   15.10    0.80
  -4  -5  -2   14.00    0.80
  -4  -5  -2   15.30    0.50
  -4  -5  -2   15.50    0.70
  -4  -5  -2   16.90    0.90
   4  -5   2   14.40    0.90
   4  -5   2   14.30    0.90
  -4  -5   2   13.90    0.80
  -4  -5   2   15.20    0.90
  -4   5  -2   14.10    0.80
  -4  -5   2   16.60    0.90
  -4   5  -2   14.00    0.90
   4  -5  -2   15.50    0.80
  -5  -5  -2   85.89    2.60
  -5  -5  -2   85.49    2.20
  -5  -5  -2   85.69    2.40
   5  -5   2   87.69    2.70
  -5   5   2   83.59    2.50
  -5  -5   2   83.69    2.60
  -5  -5   2   84.69    2.60
  -5   5  -2   83.89    2.70
  -5   5  -2   84.19    2.60
   5  -5  -2   88.69    2.60
  -6  -5  -2  100.99    3.10
  -6  -5  -2  101.09    2.80
  -6   5   2  103.49    3.10
   6  -5   2  106.99    3.20
  -6  -5  -2   98.09    2.70
   6  -5  -2  101.89    3.00
  -6  -5   2  102.09    3.10
  -6   5  -2   97.69    3.20
  -6   5  -2  101.99    3.10
  -6  -5   2  105.19    3.00
  -7  -5  -2   39.10    1.80
  -7  -5  -2   44.30    1.50
  -7  -5  -2   45.20    1.60
  -7   5   2   46.10    1.80
   7  -5   2   49.00    1.90
  -7  -5   2   42.30    1.80
  -7   5  -2   44.90    1.80
  -7   5  -2   45.50    2.00
  -8   5   2   37.20    1.70
  -8  -5  -2   36.50    1.40
  -8  -5  -2   35.80    1.40
   8  -5   2   37.00    1.80
  -8  -5  -2   37.50    1.80
  -8   5  -2   34.40    1.90
  -8   5  -2   36.10    1.70
  -8  -5   2   37.20    1.80
  -9  -5  -2    6.40    0.70
  -9   5   2    6.30    1.00
  -9  -5  -2    5.20    1.00
  -9  -5  -2    6.40    0.70
  -9   5  -2    4.70    0.90
  -9   5  -2    5.10    1.10
  -9  -5   2    7.10    1.10
 -10   5   2   27.10    1.80
 -10  -5  -2   24.90    1.30
 -10  -5  -2   23.90    1.30
 -10  -5  -2   26.00    1.90
 -10   5  -2   21.80    1.80
 -10  -5   2   21.40    1.70
 -10   5  -2   22.40    1.80
 -11  -5  -2   13.00    1.50
 -11   5   2   11.70    1.40
 -11  -5  -2   14.70    1.10
 -11  -5  -2   13.80    1.10
 -11   5  -2   14.70    1.50
 -11  -5   2   15.30    1.60
 -11   5  -2   13.50    1.60
 -12  -5  -2    2.50    1.10
 -12  -5  -2    2.30    0.90
 -12   5   2    1.90    1.00
 -12  -5   2    4.30    1.10
 -12   5  -2    3.60    1.30
 -12   5  -2    1.60    1.00
  13  -5   2    3.80    1.20
 -13  -5  -2    2.30    1.20
 -13   5   2    4.80    1.30
 -13  -5   2    2.90    1.20
 -13   5  -2    6.10    1.30
 -13   5  -2    4.20    1.40
 -14   5   2   -0.20    1.30
  14  -5   2    0.90    1.10
 -14  -5  -2   -0.80    1.20
 -14   5   2    0.30    1.40
 -14   5  -2    1.90    1.20
 -14   5  -2    0.00    1.30
 -14  -5   2    1.10    1.40
 -15   5   2    0.60    1.30
 -15   5   2   -0.80    1.10
  15  -5   2    1.70    1.40
 -15  -5  -2   -0.80    1.20
 -15  -5   2   -0.20    1.20
 -15   5  -2   -2.30    1.40
  15  -5  -2   -2.10    1.00
 -15   5  -2    2.00    1.40
 -16  -5  -2    0.90    1.40
 -16   5   2    2.30    1.40
 -16   5   2    2.00    1.50
  16  -5   2   -2.60    1.30
  16  -5  -2   -1.10    1.40
 -16   5  -2    0.80    1.40
 -16  -5   2    0.50    1.40
 -16   5  -2   -0.10    1.50
   0  -6   2  289.87    7.40
   0   6  -2  295.27    7.30
   0  -6  -2  296.57    7.40
   0  -6   2  294.97    7.20
   0  -6   2  296.57    7.50
   0  -6   2  310.87    7.50
   0  -6  -2  294.57    7.40
   0  -6  -2  299.87    7.40
   1   6  -2   65.09    1.80
  -1  -6  -2   65.39    1.90
  -1  -6  -2   64.29    2.00
   1  -6   2   63.89    2.00
  -1  -6  -2   66.49    2.00
   1  -6   2   66.69    2.00
  -1  -6  -2   66.69    1.60
   1  -6   2   64.49    2.00
  -1  -6   2   66.09    2.00
   1  -6  -2   62.99    1.90
   1  -6  -2   67.69    2.00
   1   6   2   65.99    1.70
  -1  -6   2   61.19    1.80
  -1   6  -2   64.99    2.00
  -1  -6   2   65.79    2.00
  -1  -6   2   64.09    2.00
   1  -6  -2   65.89    2.00
   1   6   2   66.59    1.60
  -2  -6  -2   11.90    0.70
   2   6  -2   13.10    0.60
  -2  -6  -2   11.50    0.70
   2  -6   2   10.60    0.70
  -2  -6  -2   11.20    0.50
   2  -6   2   12.80    0.80
  -2   6   2   11.60    0.50
  -2   6  -2   12.00    0.80
   2   6   2   12.20    0.60
  -2  -6   2   12.30    0.80
  -2  -6   2   12.80    0.60
  -2  -6   2   13.20    0.80
   2  -6  -2   11.50    0.70
   2  -6  -2   11.90    0.50
  -2  -6   2   11.20    0.60
  -2  -6   2   12.70    0.80
   2  -6  -2   11.70    0.80
   3  -6   2    0.40    0.40
  -3  -6  -2    0.70    0.30
  -3  -6  -2    1.30    0.40
  -3   6   2    0.50    0.30
   3  -6   2    0.30    0.40
  -3  -6  -2    1.10    0.30
  -3  -6   2    1.50    0.40
  -3  -6   2    0.00    0.40
   3  -6  -2    0.00    0.30
  -3   6  -2    0.70    0.40
  -3  -6   2    1.00    0.20
  -3  -6   2    1.40    0.40
   4  -6   2    7.10    0.70
  -4  -6  -2    5.60    0.60
  -4  -6  -2    6.60    0.50
  -4  -6  -2    6.80    0.70
  -4   6   2    7.20    0.60
   4  -6   2    5.80    0.70
  -4   6  -2    6.10    0.60
   4  -6  -2    7.30    0.70
  -4  -6   2    7.20    0.70
  -4   6  -2    7.40    0.80
  -4  -6   2    6.10    0.60
  -4  -6   2    5.80    0.60
  -5  -6  -2   37.00    1.50
   5  -6   2   37.00    1.50
  -5  -6  -2   38.90    1.00
   5  -6   2   38.00    1.50
  -5  -6  -2   36.30    1.40
  -5  -6  -2   37.10    1.30
  -5   6   2   37.00    1.40
  -5  -6  -2   37.90    1.00
  -5  -6   2   35.90    1.50
   5  -6  -2   37.50    1.40
  -5  -6   2   39.80    1.50
  -5   6  -2   36.80    1.40
  -5   6  -2   31.70    1.60
  -5  -6   2   36.80    1.40
  -6  -6  -2    0.90    0.30
   6  -6   2    1.00    0.50
  -6  -6  -2    1.30    0.40
  -6  -6  -2    0.40    0.50
  -6   6   2    0.50    0.50
  -6  -6   2    2.00    0.60
  -6   6  -2    0.40    0.60
   6  -6  -2    0.90    0.50
  -6  -6   2    1.50    0.50
  -6   6  -2    0.60    0.50
  -7  -6  -2   -0.20    0.50
  -7  -6  -2    0.10    0.40
   7  -6   2    0.40    0.60
  -7  -6  -2   -0.20    0.30
  -7   6   2    0.90    0.50
  -7   6  -2    0.70    0.60
   7  -6  -2   -0.30    0.50
  -7  -6   2    1.20    0.70
  -7  -6   2    0.80    0.60
  -7   6  -2   -0.70    0.60
   8  -6   2   40.70    1.90
  -8   6   2   40.00    1.80
  -8  -6  -2   42.60    1.90
  -8  -6  -2   41.20    1.40
  -8  -6  -2   41.30    1.60
  -8  -6   2   42.20    1.80
  -8   6  -2   40.60    2.00
  -8   6  -2   40.80    1.90
  -8  -6   2   36.20    1.90
   8  -6  -2   41.70    1.90
   9  -6   2    0.70    0.70
  -9  -6  -2   -1.50    0.60
  -9   6   2   -0.70    0.70
  -9  -6  -2   -0.60    0.40
  -9  -6  -2    0.30    0.50
   9  -6  -2   -0.40    0.70
  -9   6  -2   -0.30    0.70
  -9  -6   2    0.10    0.60
  -9   6  -2   -2.30    0.80
  -9  -6   2   -0.20    0.70
  10  -6   2   -0.70    0.80
 -10  -6  -2    0.30    0.60
 -10   6   2   -1.20    0.70
 -10  -6  -2    0.80    0.90
 -10  -6  -2    0.50    0.60
 -10  -6   2    1.10    0.70
 -10  -6   2    0.70    0.80
 -10   6  -2    0.70    0.80
 -10   6  -2    1.00    1.00
  10  -6  -2   -0.50    0.80
  11  -6   2    0.00    0.80
 -11  -6  -2    0.20    1.00
 -11  -6  -2   -0.50    0.50
 -11   6   2   -0.10    0.80
 -11   6  -2   -0.20    1.00
 -11  -6   2   -0.80    0.80
  11  -6  -2   -0.10    0.80
 -11   6  -2   -0.80    0.90
 -11  -6   2   -0.30    0.70
  12  -6   2    2.30    1.00
 -12   6   2    2.00    1.00
 -12  -6  -2    2.50    1.10
  12  -6  -2    2.10    1.00
 -12   6  -2    2.10    1.00
 -12   6  -2    2.60    1.20
 -12  -6   2    1.40    0.80
 -12  -6   2    2.50    1.10
 -13  -6  -2    0.50    1.20
 -13   6   2    1.00    1.10
 -13   6   2    0.30    1.30
  13  -6   2    1.10    1.10
  13  -6  -2    1.80    1.00
 -13  -6   2    0.70    0.80
 -13  -6   2    0.20    1.10
 -13   6  -2    2.60    1.20
 -13   6  -2    1.20    1.20
  14  -6   2    0.80    1.30
 -14  -6  -2    1.10    1.20
 -14   6   2    2.60    1.40
 -14   6   2    0.90    1.10
 -14   6  -2    1.00    1.50
 -14  -6   2   -0.40    1.10
 -14   6  -2   -0.40    1.10
  14  -6  -2    1.50    1.30
  15  -6   2    0.70    1.20
 -15   6   2   -0.50    1.10
 -15  -6  -2   -2.70    1.10
 -15   6   2    2.20    1.50
 -15  -6   2   -0.10    1.30
 -15   6  -2    0.60    1.50
  15  -6  -2   -0.90    1.10
 -15   6  -2   -2.50    1.20
   0   7  -2    0.30    0.30
   0  -7   2    0.00    0.30
   0  -7   2    0.10    0.40
   0  -7   2   -0.30    0.30
   0  -7  -2    0.00    0.30
   0  -7  -2    0.90    0.40
   0  -7  -2   -0.10    0.30
   0  -7   2    0.10    0.20
  -1  -7  -2    1.30    0.40
   1   7  -2    0.80    0.30
   1  -7   2    0.70    0.20
  -1  -7  -2    0.40    0.40
  -1  -7  -2    1.00    0.40
  -1  -7  -2    0.90    0.10
   1  -7   2    0.80    0.40
   1  -7   2    0.70    0.40
   1  -7   2    1.20    0.40
   1   7   2    0.80    0.10
   1  -7  -2    1.30    0.40
  -1  -7   2    0.70    0.30
   1  -7  -2    1.00    0.40
   1   7   2    1.00    0.20
   1  -7  -2    0.90    0.30
  -1  -7   2    0.70    0.40
  -1  -7   2    0.10    0.40
  -1  -7   2    0.70    0.40
  -1   7  -2    0.70    0.40
  -2  -7  -2  171.68    4.60
   2   7  -2  171.78    4.30
  -2  -7  -2  170.48    4.20
   2  -7   2  169.18    4.60
  -2  -7  -2  167.58    4.50
   2  -7   2  164.88    4.60
  -2  -7   2  174.68    4.60
   2   7   2  176.68    4.20
  -2  -7   2  169.18    4.60
  -2   7  -2  169.08    4.60
   2  -7  -2  172.68    4.20
  -2  -7   2  168.88    4.40
   2  -7  -2  173.88    4.60
  -2  -7   2  169.68    4.60
   2  -7  -2  173.08    4.50
   2  -7  -2  172.28    4.60
   3  -7   2  182.88    4.80
  -3  -7  -2  178.18    4.60
   3  -7   2  171.98    4.80
   3   7  -2  185.48    4.50
  -3   7   2  176.88    4.50
  -3  -7  -2  175.98    4.80
  -3  -7  -2  179.08    4.70
   3  -7  -2  177.58    4.70
  -3  -7   2  174.38    4.60
  -3  -7   2  175.48    4.80
  -3  -7   2  192.38    4.50
  -3   7  -2  185.08    4.90
  -3  -7   2  178.38    4.80
   3  -7  -2  173.88    4.90
  -4  -7  -2  372.16    9.30
  -4  -7  -2  377.36    9.30
   4  -7   2  370.36    9.50
  -4   7   2  372.96    9.30
   4  -7   2  360.26    9.60
  -4  -7  -2  382.46    9.60
  -4  -7   2  436.76    9.30
   4  -7  -2  377.06    9.50
  -4  -7   2  367.86    9.50
  -4   7  -2  372.76    9.60
  -4  -7   2  372.76    9.40
  -4  -7   2  375.96    9.50
   5  -7   2   30.60    1.40
  -5  -7  -2   28.50    1.20
  -5  -7  -2   30.40    1.30
   5  -7   2   32.50    1.40
  -5  -7  -2   29.20    1.40
  -5   7   2   31.40    1.20
  -5  -7   2   29.90    1.40
  -5  -7   2   32.30    1.40
  -5   7  -2   33.80    1.30
   5  -7  -2   29.80    1.30
  -5  -7   2   28.70    1.40
  -5   7  -2   30.90    1.50
  -6  -7  -2    1.90    0.60
  -6  -7  -2    1.10    0.40
  -6  -7  -2    1.50    0.20
  -6  -7  -2    1.70    0.20
  -6   7   2    1.20    0.50
  -6  -7  -2    1.10    0.50
   6  -7   2    0.90    0.50
  -6  -7   2    2.30    0.60
   6  -7  -2    1.00    0.50
  -6   7  -2    1.10    0.70
  -6   7  -2    1.50    0.60
  -6  -7   2    1.00    0.60
  -6  -7   2    1.30    0.60
  -7  -7  -2   18.20    1.30
  -7  -7  -2   17.60    0.70
   7  -7   2   18.70    1.30
  -7   7   2   19.10    1.10
  -7  -7  -2   20.40    1.00
  -7  -7  -2   19.00    1.30
  -7  -7   2   19.40    1.20
   7  -7  -2   17.60    1.20
  -7  -7   2   18.10    1.20
  -7   7  -2   20.20    1.30
  -7   7  -2   16.90    1.40
  -7  -7   2   20.40    1.30
  -8   7   2    6.00    0.90
   8  -7   2    8.20    1.10
  -8  -7  -2    7.10    0.60
  -8  -7  -2    7.00    1.00
  -8  -7  -2    7.70    0.70
  -8  -7   2    7.40    1.00
  -8   7  -2    4.60    1.10
   8  -7  -2    5.80    0.90
  -8  -7   2    7.50    0.90
  -8   7  -2    7.60    1.00
   9  -7   2   80.09    3.00
  -9  -7  -2   76.19    2.30
  -9  -7  -2   78.59    2.50
  -9  -7  -2   80.59    3.00
  -9   7   2   77.49    2.90
  -9   7  -2   80.19    3.00
  -9  -7   2   83.19    3.00
  -9   7  -2   85.59    3.20
   9  -7  -2   73.89    2.90
  -9  -7   2   80.19    2.80
 -10   7   2   -0.20    0.70
 -10  -7  -2    1.30    0.60
 -10  -7  -2   -0.50    0.70
  10  -7   2    0.20    0.80
 -10   7  -2    0.00    0.70
 -10  -7   2    0.10    0.80
 -10   7  -2    1.90    1.10
 -10  -7   2    0.20    0.70
  10  -7  -2   -0.40    0.80
  11  -7   2    1.60    1.00
 -11  -7  -2    1.40    0.90
 -11   7   2    0.90    0.80
 -11  -7  -2    0.80    0.70
 -11  -7   2   -0.10    0.90
 -11   7  -2    1.60    1.10
 -11   7  -2    1.30    0.90
  11  -7  -2    0.90    0.90
 -11  -7   2    1.50    0.70
 -12   7   2    0.00    0.90
  12  -7   2    0.30    0.90
 -12  -7  -2    0.90    1.00
 -12  -7   2   -0.70    0.70
 -12   7  -2    0.00    1.00
 -12  -7   2    0.70    1.00
  12  -7  -2    0.80    1.00
 -12   7  -2   -2.00    1.00
  13  -7   2    1.30    1.20
 -13   7   2    2.50    1.20
 -13  -7  -2    1.40    1.20
 -13   7   2    2.10    1.30
 -13  -7   2    1.30    1.20
 -13   7  -2    2.50    1.40
  13  -7  -2    2.90    1.10
 -13   7  -2    2.80    1.20
 -13  -7   2    2.30    0.90
 -14   7   2    1.80    1.40
  14  -7   2   -0.50    1.10
 -14   7   2    0.40    1.20
 -14  -7  -2   -0.10    1.20
  14  -7  -2   -0.50    1.00
 -14   7  -2    1.90    1.20
 -14  -7   2    3.60    1.30
 -14   7  -2    1.40    1.40
  15  -7   2    0.00    1.40
 -15  -7  -2    0.70    1.40
 -15   7   2   -1.70    1.30
 -15   7   2    0.00    1.30
  15  -7  -2    0.20    1.10
 -15   7  -2   -0.20    1.50
 -15  -7   2    0.40    1.40
 -15   7  -2    0.20    1.20
   0  -8   2   47.20    1.40
   0  -8  -2   49.80    1.70
   0   8   2   46.40    1.50
   0  -8   2   43.20    1.60
   0  -8  -2   46.80    1.60
   0   8  -2   48.30    1.50
   0  -8  -2   47.90    1.70
   0  -8   2   46.20    1.70
   0  -8   2   48.20    1.70
  -1  -8  -2   79.49    2.40
   1  -8   2   79.49    2.10
  -1  -8  -2   79.69    2.50
   1  -8   2   74.69    2.40
   1  -8   2   75.69    2.40
   1   8  -2   77.89    2.20
  -1  -8  -2   78.39    2.40
   1  -8   2   80.29    2.50
  -1  -8   2   78.79    2.20
   1  -8  -2   77.39    2.40
  -1  -8   2   76.99    2.40
   1  -8  -2   83.89    2.50
  -1   8  -2   78.69    2.40
  -1  -8   2   77.19    2.50
  -1  -8   2   76.49    2.50
   1  -8  -2   80.09    2.40
   1   8   2   79.59    2.10
   2  -8   2    6.10    0.70
   2   8  -2    6.80    0.50
  -2  -8  -2    6.10    0.40
   2  -8   2    7.10    0.70
  -2  -8  -2    7.20    0.70
  -2  -8  -2    6.20    0.60
   2  -8  -2    6.10    0.70
   2  -8  -2    7.10    0.30
  -2  -8   2    6.50    0.70
  -2  -8   2    6.80    0.70
  -2   8  -2    7.00    0.70
  -2  -8   2    7.20    0.50
   2   8   2    6.40    0.40
   2  -8  -2    5.40    0.70
  -2  -8   2    6.70    0.70
   2  -8  -2    6.80    0.60
   2   8   2    6.00    0.30
   3  -8   2   43.40    1.70
  -3   8   2   42.50    1.30
  -3  -8  -2   44.10    1.50
   3   8  -2   42.90    1.30
   3  -8   2   42.60    1.70
  -3  -8  -2   43.30    1.40
  -3  -8  -2   42.80    1.70
   3  -8  -2   43.30    1.70
  -3   8  -2   44.10    1.70
  -3  -8   2   43.20    1.70
  -3  -8   2   44.40    1.50
  -3  -8   2   43.00    1.60
   3  -8  -2   43.40    1.60
  -4   8   2    5.60    0.50
  -4  -8  -2    4.50    0.50
   4  -8   2    4.80    0.70
  -4  -8  -2    5.90    0.60
  -4  -8  -2    5.30    0.70
   4  -8   2    4.90    0.70
  -4   8  -2    6.00    0.80
  -4  -8   2    5.60    0.60
  -4  -8   2    5.80    0.70
   4  -8  -2    5.60    0.60
  -4  -8   2    5.50    0.70
  -4  -8   2    6.00    0.40
  -5   8   2   18.10    0.90
  -5  -8  -2   18.00    1.10
  -5  -8  -2   16.90    1.00
   5  -8   2   16.00    1.10
   5  -8   2   15.20    1.20
  -5  -8  -2   15.90    0.90
  -5  -8   2   16.50    1.10
   5  -8  -2   16.60    1.00
  -5  -8   2   16.10    1.00
  -5  -8   2   17.20    1.00
  -5   8  -2   14.00    1.20
  -6  -8  -2    5.50    0.80
   6  -8   2    6.90    0.90
  -6   8   2    5.50    0.70
  -6  -8  -2    6.50    0.70
  -6  -8  -2    5.60    0.80
  -6  -8   2    5.60    0.80
  -6   8  -2    5.70    0.70
  -6   8  -2    5.40    0.90
  -6  -8   2    8.40    1.00
  -6  -8   2    6.60    0.80
   6  -8  -2    5.70    0.80
  -7  -8  -2    5.00    0.70
  -7   8   2    3.40    0.70
   7  -8   2    4.40    0.80
  -7  -8  -2    3.60    0.90
  -7  -8  -2    3.60    0.70
  -7  -8   2    2.70    0.80
  -7  -8   2    3.20    0.80
   7  -8  -2    4.70    0.80
  -7   8  -2    4.90    1.00
  -7   8  -2    2.50    0.70
  -7  -8   2    3.30    0.80
  -8  -8  -2   26.10    1.50
  -8   8   2   25.30    1.50
  -8  -8  -2   25.70    1.70
  -8  -8  -2   26.80    1.30
   8  -8   2   26.60    1.60
  -8   8  -2   26.20    1.80
  -8  -8   2   23.60    1.50
  -8  -8   2   23.50    1.60
  -8   8  -2   23.60    1.50
   8  -8  -2   25.20    1.60
  -8  -8   2   25.40    1.40
  -9   8   2    6.60    1.00
  -9  -8  -2    7.90    0.80
   9  -8   2    8.00    1.10
  -9  -8  -2    7.80    1.20
  -9  -8  -2    9.50    1.20
  -9   8  -2    5.00    0.90
  -9   8  -2    8.70    1.30
  -9  -8   2    6.50    1.10
   9  -8  -2    5.50    1.00
  -9  -8   2    8.20    1.10
  -9  -8   2    7.40    1.00
 -10   8   2    8.50    1.10
  10  -8   2    7.10    1.20
 -10  -8  -2    8.20    1.20
 -10  -8  -2    9.40    1.20
 -10  -8  -2   11.00    1.00
 -10   8  -2   10.80    1.50
 -10  -8   2    7.20    1.20
 -10   8  -2    8.00    1.10
 -10  -8   2    6.60    1.00
 -10  -8   2    8.50    1.30
  10  -8  -2    9.40    1.20
  11  -8   2   31.70    2.10
 -11  -8  -2   34.60    2.00
 -11   8   2   34.40    2.10
  11  -8  -2   30.20    1.90
 -11  -8   2   31.60    1.80
 -11   8  -2   30.50    2.00
 -11  -8   2   27.60    2.00
 -11  -8   2   34.60    2.10
 -11   8  -2   31.80    2.30
 -12   8   2    3.60    1.40
 -12  -8  -2    3.80    1.10
  12  -8   2    2.10    1.00
 -12   8   2    3.90    1.10
 -12  -8   2    6.00    1.00
 -12  -8   2    3.10    1.30
 -12   8  -2    5.20    1.50
 -12  -8   2    4.90    1.30
  12  -8  -2    5.30    1.20
 -12   8  -2    5.30    1.20
 -13   8   2   11.40    1.90
 -13  -8  -2   10.00    1.60
 -13   8   2   13.00    1.60
  13  -8   2   10.90    1.60
 -13  -8   2   11.10    1.60
  13  -8  -2   11.90    1.60
 -13   8  -2    9.60    1.50
 -13  -8   2   10.30    1.60
 -13   8  -2   11.20    1.90
  14  -8   2   -1.30    1.00
 -14   8   2    1.10    1.60
 -14  -8  -2    1.30    1.20
 -14   8   2    2.50    1.30
 -14  -8   2    2.10    1.30
  14  -8  -2    3.60    1.30
 -14  -8   2    2.40    1.30
 -14   8  -2    3.20    1.50
 -14   8  -2    2.60    1.40
 -15   8   2   -0.90    1.10
 -15   8   2    0.00    1.40
 -15  -8  -2   -1.10    1.10
  15  -8   2    0.40    1.30
 -15  -8  -2   -0.50    1.20
 -15  -8   2   -1.70    1.10
 -15  -8   2   -3.00    1.10
  15  -8  -2   -0.10    1.10
 -15   8  -2    0.20    1.50
 -15   8  -2    1.10    1.30
   0  -9   2   -0.20    0.40
   0  -9  -2    0.30    0.40
   0  -9   2   -0.20    0.20
   0   9   2   -0.20    0.30
   0   9  -2   -0.20    0.30
   0  -9  -2    0.00    0.40
   0  -9   2   -0.20    0.40
   0  -9   2    0.20    0.40
   0  -9  -2   -0.90    0.40
  -1   9   2    1.40    0.40
  -1  -9  -2    1.30    0.50
  -1  -9  -2    1.80    0.50
  -1  -9  -2    1.80    0.50
   1  -9   2    0.70    0.50
   1  -9   2    1.20    0.30
   1   9  -2    2.30    0.40
   1  -9   2    1.20    0.50
   1  -9   2    1.20    0.40
  -1  -9   2    0.70    0.40
   1  -9  -2    1.30    0.50
  -1  -9   2    1.30    0.50
   1   9   2    1.50    0.30
   1  -9  -2    1.40    0.50
  -1   9  -2    1.50    0.50
  -1  -9   2    1.70    0.30
  -1  -9   2    1.30    0.50
   1  -9  -2    2.50    0.50
   2  -9   2  140.59    4.10
  -2  -9  -2  144.09    3.60
   2   9  -2  141.39    3.70
   2  -9   2  143.39    4.10
  -2  -9  -2  136.69    4.00
  -2  -9  -2  144.99    4.00
  -2  -9   2  137.69    4.10
  -2   9  -2  143.09    4.00
  -2  -9   2  143.99    4.10
   2  -9  -2  141.99    3.40
   2  -9  -2  144.09    4.10
   2   9   2  142.39    3.50
  -2  -9   2  140.89    3.70
   2   9   2  150.98    3.60
   2  -9  -2  144.89    4.00
   2  -9  -2  142.39    4.10
  -2  -9   2  138.89    4.00
   3  -9   2    0.30    0.60
  -3  -9  -2    0.20    0.50
  -3  -9  -2    0.30    0.40
   3   9  -2    0.30    0.30
  -3  -9  -2    0.70    0.30
   3  -9   2    0.20    0.50
  -3  -9   2    0.40    0.50
   3  -9  -2   -0.20    0.60
  -3  -9   2   -0.10    0.30
  -3  -9   2    0.30    0.50
  -3   9  -2    0.20    0.50
   3  -9  -2    0.10    0.40
  -4  -9  -2    1.50    0.50
  -4   9   2    1.60    0.40
  -4  -9  -2    0.90    0.50
   4  -9   2    1.00    0.50
  -4  -9  -2    1.30    0.40
   4  -9   2    1.30    0.60
  -4   9  -2    1.00    0.60
  -4  -9   2    1.40    0.50
  -4  -9   2    1.10    0.60
  -4  -9   2    2.00    0.30
   4  -9  -2    0.70    0.50
  -4  -9   2    1.50    0.60
  -5  -9  -2   57.19    2.20
   5  -9   2   59.29    2.30
  -5   9   2   58.59    1.90
   5  -9   2   57.29    2.20
  -5  -9  -2   53.99    1.90
  -5  -9  -2   58.19    2.00
   5  -9  -2   57.79    2.10
  -5   9  -2   55.09    2.30
  -5  -9   2   58.29    1.60
  -5  -9   2   58.29    2.00
  -5  -9   2   58.09    2.10
  -5  -9   2   58.19    2.20
  -6  -9  -2    5.90    0.90
  -6   9   2    5.50    0.70
  -6  -9  -2    5.30    0.70
   6  -9   2    6.60    0.90
  -6  -9  -2    5.60    0.80
  -6  -9   2    5.10    0.90
  -6  -9   2    6.10    0.80
  -6  -9   2    5.50    0.80
   6  -9  -2    6.00    0.80
  -6   9  -2    6.10    1.00
  -7  -9  -2  356.36    9.50
  -7  -9  -2  366.06    9.20
   7  -9   2  367.06    9.50
  -7  -9  -2  358.86    9.30
  -7   9   2  366.46    9.30
   7  -9  -2  357.56    9.40
  -7  -9   2  361.96    9.60
  -7   9  -2  358.76    9.70
  -7  -9   2  354.76    9.40
  -7  -9   2  359.86    9.30
  -8  -9  -2  110.99    3.30
  -8  -9  -2  103.19    3.60
   8  -9   2  107.39    3.60
  -8  -9  -2  112.69    3.60
  -8   9   2  105.09    3.40
  -8  -9   2  106.29    3.40
  -8   9  -2  102.79    3.50
  -8  -9   2  110.39    3.60
  -8   9  -2  102.79    3.80
   8  -9  -2  108.79    3.50
  -8  -9   2  108.99    3.70
  -9   9   2   17.70    1.40
  -9  -9  -2   19.40    1.20
  -9  -9  -2   18.70    1.60
  -9  -9  -2   18.70    1.50
   9  -9   2   21.80    1.60
  -9  -9   2   21.00    1.60
  -9  -9   2   21.60    1.60
  -9   9  -2   18.70    1.50
  -9   9  -2   21.50    1.90
   9  -9  -2   19.90    1.60
  -9  -9   2   19.90    1.40
 -10  -9  -2   60.89    2.80
 -10   9   2   63.79    2.60
 -10  -9  -2   68.99    2.40
 -10  -9  -2   67.89    2.80
  10  -9   2   66.79    2.90
  10  -9  -2   66.59    2.70
 -10  -9   2   65.09    2.60
 -10   9  -2   66.29    3.20
 -10  -9   2   74.69    2.90
 -10  -9   2   63.39    2.90
 -10   9  -2   67.49    2.80
 -11   9   2   12.80    1.40
 -11   9   2   11.90    1.70
  11  -9   2    8.90    1.40
 -11  -9  -2   10.30    1.40
 -11  -9  -2    7.40    1.40
 -11   9  -2   12.60    1.80
 -11  -9   2    9.20    1.40
 -11   9  -2   10.20    1.30
 -11  -9   2   12.10    1.20
  11  -9  -2    8.80    1.30
 -11  -9   2   10.80    1.40
  12  -9   2    0.40    0.90
 -12   9   2    0.10    0.90
 -12  -9  -2   -1.30    0.90
 -12   9   2   -0.40    1.20
 -12  -9  -2    1.30    1.00
 -12   9  -2   -0.30    1.30
 -12  -9   2    1.60    0.80
 -12   9  -2   -0.80    1.00
  12  -9  -2    0.50    1.00
 -12  -9   2   -0.30    1.00
 -12  -9   2   -1.20    1.00
 -13   9   2   -0.10    1.00
 -13   9   2    2.20    1.40
 -13  -9  -2    0.50    1.10
 -13  -9  -2   -0.70    1.00
  13  -9   2    0.80    1.10
 -13   9  -2    0.50    1.10
  13  -9  -2    0.00    1.00
 -13   9  -2    1.10    1.50
 -13  -9   2    1.80    1.10
 -13  -9   2   -0.80    1.10
 -14  -9  -2   -2.70    1.00
 -14  -9  -2    0.80    1.20
  14  -9   2    2.20    1.30
 -14   9   2   -0.50    1.30
 -14   9   2   -0.20    1.10
 -14  -9   2   -1.40    1.10
 -14   9  -2    0.10    1.20
 -14  -9   2    1.50    1.20
 -14   9  -2    1.00    1.40
  14  -9  -2   -0.90    1.10
 -15   9   2   -1.00    1.20
 -15  -9  -2   -1.00    1.10
 -15   9   2    0.30    1.50
 -15  -9  -2    0.90    1.30
  15  -9   2   -1.20    1.20
 -15  -9   2   -1.10    1.20
 -15   9  -2    1.70    1.40
  15  -9  -2   -1.60    1.00
 -15   9  -2    0.20    1.50
 -15  -9   2    0.30    1.20
   0 -10   2    5.60    0.70
   0  10   2    3.60    0.50
   0 -10  -2    4.70    0.70
   0  10  -2    4.90    0.60
   0 -10  -2    3.80    0.60
   0 -10   2    5.00    0.40
   0 -10   2    5.10    0.70
   0 -10   2    4.20    0.80
   0 -10  -2    4.30    0.70
   1 -10   2    3.30    0.60
   1 -10   2    2.50    0.30
  -1  10   2    1.60    0.50
   1 -10   2    2.50    0.50
  -1 -10  -2    2.00    0.60
  -1 -10  -2    1.40    0.50
   1 -10   2    3.80    0.70
  -1 -10  -2    2.30    0.60
   1  10  -2    2.20    0.40
  -1 -10   2    2.60    0.60
   1 -10  -2    2.20    0.60
  -1 -10   2    2.30    0.30
   1  10   2    3.30    0.40
  -1  10  -2    2.20    0.60
  -1 -10   2    2.90    0.60
   1 -10  -2    2.30    0.70
  -1 -10   2    1.60    0.60
   1 -10  -2    2.00    0.50
  -2  10   2    1.70    0.50
   2 -10   2    1.70    0.70
  -2 -10  -2    2.30    0.60
   2 -10   2    1.80    0.60
  -2 -10  -2    2.00    0.20
   2  10  -2    1.70    0.40
  -2 -10  -2    1.90    0.60
   2 -10   2    1.90    0.30
   2 -10  -2    1.60    0.70
   2 -10  -2    3.10    0.70
   2  10   2    2.10    0.20
   2 -10  -2    2.10    0.50
  -2 -10   2    1.70    0.60
  -2 -10   2    2.00    0.40
   2  10   2    2.50    0.20
  -2 -10   2    2.10    0.60
  -2  10  -2    1.90    0.60
  -2 -10   2    0.90    0.60
   3 -10   2  151.38    4.40
   3 -10   2  155.98    4.50
  -3  10   2  147.29    4.30
  -3 -10  -2  153.78    3.90
  -3 -10  -2  153.08    4.30
   3  10  -2  156.78    3.80
  -3 -10  -2  155.18    4.40
   3 -10  -2  152.88    4.50
  -3 -10   2  148.89    4.30
   3 -10  -2  154.08    3.80
  -3 -10   2  151.68    4.40
   3 -10  -2  144.29    4.30
  -3  10  -2  148.89    4.40
  -3 -10   2  149.79    4.00
  -4 -10  -2   21.40    1.30
  -4 -10  -2   19.90    1.20
   4 -10   2   21.10    1.30
   4 -10   2   18.80    1.40
  -4 -10  -2   20.40    1.00
  -4 -10   2   21.00    1.10
  -4 -10   2   20.00    1.20
  -4  10  -2   18.90    1.30
   4 -10  -2   17.90    1.20
  -4 -10   2   22.80    1.30
   4 -10  -2   22.80    1.50
  -5 -10  -2   -0.10    0.60
  -5 -10  -2    1.60    0.50
   5 -10   2    0.90    0.60
  -5 -10  -2    2.20    0.60
   5 -10   2    1.40    0.80
  -5 -10   2    1.70    0.70
  -5 -10   2    1.10    0.60
   5 -10  -2    2.40    0.70
  -5 -10   2    1.80    0.60
  -5  10  -2    1.30    0.80
  -6  10   2   -0.20    0.40
  -6 -10  -2    0.00    0.50
  -6 -10  -2   -0.80    0.60
   6 -10   2   -0.40    0.70
   6 -10   2    0.10    0.60
  -6 -10  -2    0.10    0.50
  -6 -10   2   -0.40    0.60
  -6 -10   2    0.40    0.70
  -6 -10   2   -0.40    0.60
   6 -10  -2   -0.10    0.50
  -6  10  -2    0.90    0.90
  -7 -10  -2   19.40    1.30
  -7  10   2   23.50    1.30
   7 -10   2   26.50    1.60
  -7 -10  -2   21.10    1.60
  -7 -10  -2   24.00    1.30
   7 -10  -2   23.50    1.40
  -7 -10   2   23.70    1.50
  -7 -10   2   21.60    1.40
  -7 -10   2   20.10    1.50
  -7  10  -2   23.20    1.70
  -8 -10  -2    0.50    0.80
   8 -10   2    1.80    0.80
  -8 -10  -2    1.00    0.60
  -8 -10  -2    0.40    0.70
  -8  10   2    0.70    0.70
  -8  10  -2    1.00    1.00
  -8 -10   2    2.10    0.70
  -8 -10   2    0.60    0.80
  -8 -10   2    1.00    0.80
   8 -10  -2    1.00    0.70
  -9 -10  -2   35.40    1.60
  -9  10   2   36.00    2.30
  -9  10   2   37.70    1.90
  -9 -10  -2   36.70    2.10
   9 -10   2   37.10    2.10
  -9 -10  -2   37.70    1.90
  -9  10  -2   38.90    2.30
  -9 -10   2   39.20    2.00
  -9 -10   2   35.10    2.10
  -9 -10   2   37.50    1.90
   9 -10  -2   38.30    2.00
 -10  10   2    0.00    1.10
  10 -10   2   -1.60    0.70
 -10 -10  -2    0.40    0.90
 -10 -10  -2   -0.40    0.80
 -10  10   2   -0.60    0.70
  10 -10  -2    0.60    0.80
 -10  10  -2    0.60    1.10
 -10 -10   2   -0.90    0.80
 -10 -10   2   -1.40    0.80
 -10 -10   2    1.30    0.70
 -11 -10  -2    4.50    1.20
  11 -10   2    4.40    1.20
 -11  10   2    7.40    1.20
 -11 -10  -2    4.00    1.10
 -11  10   2    6.30    1.50
  11 -10  -2    5.70    1.20
 -11 -10   2    5.30    1.00
 -11 -10   2    4.00    1.10
 -11  10  -2    5.80    1.20
 -11  10  -2    6.40    1.50
 -11 -10   2    6.00    1.30
 -12  10   2    2.30    1.50
 -12 -10  -2   -0.70    1.00
 -12 -10  -2   -0.70    1.00
 -12  10   2    0.10    0.90
  12 -10   2    0.70    1.00
  12 -10  -2   -1.10    0.90
 -12  10  -2   -0.90    1.00
 -12  10  -2    0.60    1.30
 -12 -10   2    1.10    1.00
 -12 -10   2   -0.20    1.00
 -13  10   2    5.00    1.60
 -13 -10  -2    7.80    1.50
  13 -10   2    7.10    1.50
 -13 -10  -2    8.30    1.60
 -13  10   2    8.50    1.50
  13 -10  -2    6.60    1.40
 -13 -10   2    4.50    1.30
 -13 -10   2    4.80    1.40
 -13  10  -2    5.90    1.30
 -13  10  -2    8.40    2.00
 -14 -10  -2    8.30    1.70
 -14  10   2    9.40    1.70
 -14 -10  -2    5.60    1.60
  14 -10   2    9.70    1.70
 -14  10   2    9.10    2.00
 -14 -10   2    5.40    1.50
 -14 -10   2    7.80    1.70
 -14  10  -2    6.00    1.80
  14 -10  -2    6.10    1.50
   0 -11  -2   -0.70    0.50
   0  11  -2    0.50    0.50
   0 -11   2    0.50    0.50
   0 -11  -2   -0.40    0.60
   0  11   2    0.10    0.40
   0 -11   2    0.60    0.60
   0 -11   2    0.10    0.60
   0 -11  -2   -0.10    0.50
   0 -11   2    0.00    0.30
   1 -11   2    7.30    0.90
   1 -11   2    7.50    0.50
   1  11  -2    6.30    0.60
   1 -11   2    6.60    0.90
  -1 -11  -2    5.80    0.80
  -1 -11  -2    6.80    0.90
  -1  11   2    6.90    0.80
   1 -11   2    6.60    0.90
  -1 -11  -2    6.60    0.90
  -1  11  -2    6.70    0.80
   1  11   2    7.50    0.60
  -1 -11   2    7.10    0.50
  -1 -11   2    6.00    0.90
  -1 -11   2    7.80    0.90
   1 -11  -2    6.60    0.80
   1 -11  -2    6.20    0.90
  -1 -11   2    9.40    1.00
   1 -11  -2    7.50    0.90
  -2 -11  -2    1.70    0.70
  -2 -11  -2    1.50    0.60
  -2  11   2    0.20    0.60
   2 -11   2    1.20    0.70
   2 -11   2    1.10    0.60
   2 -11   2    1.30    0.30
   2  11  -2    1.10    0.40
  -2  11  -2    1.20    0.60
   2 -11  -2    1.20    0.60
  -2 -11   2    2.70    0.70
  -2 -11   2    1.70    0.70
   2 -11  -2    1.90    0.80
  -2 -11   2    1.80    0.70
  -2 -11   2    1.20    0.40
   2 -11  -2    2.20    0.70
   2  11   2    0.30    0.20
  -3 -11  -2   99.69    3.10
   3  11  -2  100.39    2.60
  -3 -11  -2   95.09    3.20
   3 -11   2   97.09    3.20
  -3 -11  -2   97.69    2.60
  -3  11   2  102.09    3.20
   3 -11   2   91.79    3.30
  -3 -11   2   91.49    3.10
  -3  11  -2   94.39    3.10
   3 -11  -2  105.49    3.40
  -3 -11   2   99.49    3.20
   3 -11  -2   94.39    3.10
  -3 -11   2   98.79    2.80
  -4 -11  -2   -0.10    0.60
   4 -11   2   -0.70    0.70
  -4  11   2   -0.20    0.60
  -4 -11  -2    0.60    0.40
   4 -11   2   -1.00    0.70
  -4 -11  -2   -0.30    0.60
  -4 -11   2   -0.20    0.50
  -4  11  -2    0.00    0.70
   4 -11  -2   -1.40    0.50
  -4 -11   2    0.40    0.40
  -4 -11   2    0.50    0.60
   4 -11  -2   -0.40    0.70
   5 -11   2   39.00    1.80
  -5 -11  -2   38.60    1.90
  -5 -11  -2   36.10    1.40
   5 -11   2   33.30    1.90
  -5 -11  -2   35.30    1.60
  -5  11   2   33.50    1.80
  -5 -11   2   36.60    1.80
   5 -11  -2   36.50    1.70
  -5  11  -2   34.50    1.80
  -5 -11   2   39.60    1.60
  -5 -11   2   36.80    1.80
  -6 -11  -2   67.99    2.30
  -6 -11  -2   67.89    2.40
  -6 -11  -2   68.19    2.60
   6 -11   2   68.89    2.70
   6 -11   2   67.89    2.80
  -6  11   2   68.89    2.70
  -6  11  -2   70.39    2.80
   6 -11  -2   65.89    2.50
  -6 -11   2   65.99    2.50
  -6 -11   2   68.39    2.40
  -6 -11   2   67.69    2.70
  -7 -11  -2   76.89    2.60
  -7  11   2   81.39    2.60
  -7  11   2   73.59    3.00
  -7 -11  -2   80.59    3.00
   7 -11   2   76.99    2.90
  -7 -11  -2   71.89    2.60
  -7 -11   2   75.89    3.00
  -7 -11   2   73.69    2.70
  -7  11  -2   76.29    3.10
  -7 -11   2   80.59    2.80
   7 -11  -2   78.29    2.90
  -8 -11  -2    0.10    0.70
  -8 -11  -2    0.00    0.60
   8 -11   2   -0.90    0.70
  -8 -11  -2    0.70    0.80
  -8  11   2   -0.30    1.00
  -8  11   2    0.40    0.60
   8 -11  -2    0.40    0.70
  -8 -11   2    1.40    0.80
  -8 -11   2    0.60    0.80
  -8 -11   2    1.60    0.80
  -8  11  -2    0.30    1.00
   9 -11   2   -1.20    0.70
  -9  11   2    0.30    1.00
  -9 -11  -2    0.70    0.80
  -9 -11  -2    0.50    0.90
  -9 -11  -2   -0.50    0.50
  -9  11   2   -0.80    0.60
   9 -11  -2   -0.20    0.80
  -9 -11   2   -1.00    0.80
  -9 -11   2    0.10    0.80
  -9 -11   2    0.80    0.70
  -9  11  -2   -0.40    1.00
 -10 -11  -2   47.10    2.50
 -10  11   2   46.80    2.20
 -10  11   2   45.60    2.70
  10 -11   2   52.99    2.50
 -10 -11  -2   45.20    2.30
 -10  11  -2   49.40    2.80
  10 -11  -2   49.10    2.50
 -10 -11   2   50.59    2.60
 -10 -11   2   48.90    2.50
 -10 -11   2   50.29    2.30
 -11 -11  -2    3.30    1.10
 -11  11   2    2.20    1.00
 -11  11   2    4.10    1.40
  11 -11   2    1.40    1.00
 -11 -11  -2    1.50    0.90
 -11 -11   2    2.60    0.90
 -11  11  -2    3.80    1.40
  11 -11  -2    3.50    1.10
 -11 -11   2    3.10    1.10
 -11 -11   2    2.80    1.10
 -12 -11  -2    5.30    1.30
 -12 -11  -2    4.60    1.30
 -12  11   2    3.30    1.20
 -12  11   2    2.50    1.50
  12 -11   2    5.30    1.40
 -12 -11   2    5.80    1.30
 -12 -11   2    7.30    1.40
 -12  11  -2    5.60    1.70
  12 -11  -2    5.30    1.20
 -13  11   2   -0.40    1.40
  13 -11   2    1.20    1.20
 -13 -11  -2   -0.10    1.20
 -13 -11  -2    0.60    1.20
  13 -11  -2    0.20    1.10
 -13 -11   2   -0.90    1.00
 -13 -11   2    1.20    1.20
 -13  11  -2    0.60    1.50
 -14 -11  -2    0.60    1.30
 -14 -11  -2   -0.90    1.10
  14 -11   2   -0.30    1.30
 -14  11   2    1.50    1.50
 -14 -11   2   -1.00    1.10
 -14  11  -2   -0.10    1.50
 -14 -11   2   -1.40    1.10
  14 -11  -2    0.70    1.20
   0  12   2  135.09    3.70
   0  12  -2  141.29    3.80
   0 -12   2  134.39    3.50
   0 -12   2  135.99    4.20
   0 -12  -2  132.19    4.10
   0 -12   2  136.49    4.20
   0 -12  -2  134.79    4.10
   0 -12  -2  130.79    4.10
   0 -12   2  138.69    4.20
  -1 -12  -2  301.17    8.40
   1 -12   2  314.57    8.50
   1 -12   2  320.47    7.70
  -1 -12  -2  324.97    8.40
  -1  12   2  318.57    8.10
   1 -12   2  322.87    8.50
   1  12  -2  306.17    7.90
  -1 -12  -2  308.87    8.40
   1 -12   2  315.07    8.40
  -1 -12   2  316.47    8.40
   1 -12  -2  312.37    8.40
  -1 -12   2  319.57    8.50
   1  12   2  319.87    7.80
   1 -12  -2  330.97    8.40
  -1 -12   2  323.27    8.50
   1 -12  -2  307.17    8.40
  -1  12  -2  321.77    8.20
  -1 -12   2  317.97    7.80
   2 -12   2  393.26   10.20
  -2  12   2  402.76   10.00
   2  12  -2  396.06    9.60
  -2 -12  -2  380.86   10.20
   2 -12   2  394.76    9.50
  -2 -12  -2  382.36   10.10
   2 -12   2  393.96   10.40
  -2 -12   2  370.26   10.20
   2 -12  -2  403.36   10.30
  -2 -12   2  408.56   10.30
  -2 -12   2  399.46   10.30
   2 -12  -2  402.56   10.10
  -2 -12   2  396.56    9.60
   2 -12  -2  379.86   10.30
  -2  12  -2  389.16   10.00
  -3 -12  -2   11.90    0.70
   3 -12   2   12.30    1.30
   3 -12   2   12.00    1.20
  -3 -12  -2   12.00    1.10
  -3 -12  -2   12.00    1.20
   3 -12   2   11.70    0.70
  -3  12   2   12.50    1.20
  -3 -12   2   11.30    1.20
  -3 -12   2   13.10    0.80
   3 -12  -2   11.20    1.30
  -3  12  -2   12.70    1.20
  -3 -12   2   11.60    1.20
   3 -12  -2   11.80    1.10
  -4  12   2   24.70    1.50
  -4 -12  -2   24.90    1.00
   4 -12   2   24.80    1.60
  -4 -12  -2   20.90    1.50
   4 -12   2   25.30    1.50
  -4 -12  -2   27.10    1.50
  -4 -12   2   22.80    1.40
  -4 -12   2   24.10    1.10
  -4 -12   2   23.80    1.50
   4 -12  -2   24.80    1.50
  -4  12  -2   23.80    1.60
   4 -12  -2   22.80    1.60
   5 -12   2    4.20    0.90
   5 -12   2    3.70    1.00
  -5 -12  -2    2.40    0.80
  -5 -12  -2    2.40    0.50
  -5  12   2    2.50    0.80
  -5 -12  -2    3.30    0.70
  -5  12  -2    3.10    0.90
  -5 -12   2    1.70    0.80
  -5 -12   2    2.50    0.60
  -5 -12   2    1.80    0.70
   5 -12  -2    3.20    0.80
   6 -12   2    0.90    0.70
  -6 -12  -2    0.30    0.60
  -6  12   2    0.90    0.80
   6 -12   2   -0.50    0.80
  -6 -12  -2    1.30    0.70
  -6 -12  -2   -0.10    0.50
  -6 -12   2    0.30    0.60
  -6 -12   2    1.40    0.80
   6 -12  -2   -0.60    0.60
  -6 -12   2   -0.10    0.70
  -6  12  -2    0.50    0.90
  -7 -12  -2   12.40    1.10
  -7 -12  -2   10.30    1.30
  -7 -12  -2   10.80    1.10
  -7  12   2    9.00    1.30
   7 -12   2    9.40    1.20
  -7 -12   2   11.60    1.10
  -7  12  -2   11.90    1.50
  -7 -12   2   10.00    1.20
   7 -12  -2   13.60    1.30
  -7 -12   2   10.10    1.30
  -8 -12  -2    8.20    1.00
  -8 -12  -2    6.70    0.90
  -8 -12  -2    8.60    1.30
   8 -12   2    6.10    1.10
  -8  12   2    8.20    1.40
  -8  12  -2    9.60    1.40
  -8 -12   2    8.50    1.10
   8 -12  -2    7.90    1.10
  -8 -12   2    5.40    1.00
  -8 -12   2    5.20    1.10
  -9 -12  -2   13.50    1.60
  -9  12   2   18.40    1.90
   9 -12   2   17.20    1.60
  -9 -12  -2   19.60    1.30
  -9 -12  -2   19.30    1.50
  -9 -12   2   15.10    1.60
   9 -12  -2   18.20    1.60
  -9  12  -2   18.50    1.90
  -9 -12   2   17.40    1.50
  -9 -12   2   21.40    1.50
 -10 -12  -2   16.00    1.80
 -10  12   2   20.20    2.10
 -10 -12  -2   15.70    1.50
  10 -12   2   17.90    1.80
 -10 -12   2   17.70    1.60
 -10  12  -2   16.60    1.90
 -10 -12   2   16.50    1.80
 -10 -12   2   16.80    1.50
  10 -12  -2   19.00    1.70
 -11 -12  -2    9.20    1.40
 -11  12   2    4.60    1.50
  11 -12   2    6.10    1.30
 -11 -12  -2    6.90    1.40
  11 -12  -2    8.10    1.20
 -11 -12   2    7.70    1.30
 -11 -12   2    7.20    1.20
 -11 -12   2    6.50    1.40
 -11  12  -2    5.80    1.60
 -12 -12  -2   -1.50    0.90
 -12  12   2    0.90    1.50
  12 -12   2    2.30    1.30
 -12 -12  -2    1.40    1.20
 -12  12  -2    3.20    1.70
  12 -12  -2    1.00    1.20
 -12 -12   2    2.50    1.20
 -12 -12   2    0.40    1.10
 -13  12   2    6.80    2.00
  13 -12   2    6.20    1.50
 -13 -12  -2    7.40    1.70
 -13 -12  -2    7.80    1.60
 -13  12  -2    9.10    1.90
 -13 -12   2    7.80    1.50
  13 -12  -2   10.30    1.70
 -13 -12   2    5.40    1.50
   0 -13   2    0.20    0.80
   0  13   2    0.50    0.50
   0  13  -2    0.40    0.50
   0 -13  -2   -0.90    0.70
   0 -13   2    0.30    0.70
   0 -13  -2   -0.80    0.70
   0 -13  -2   -0.70    0.70
   0 -13   2   -1.20    0.60
  -1 -13  -2  153.48    4.80
   1  13  -2  156.58    4.20
   1 -13   2  158.58    4.90
  -1 -13  -2  162.28    4.70
   1 -13   2  158.58    4.80
   1 -13   2  158.68    4.80
  -1  13   2  158.88    4.40
  -1 -13  -2  156.48    4.70
  -1 -13   2  153.88    4.80
   1 -13  -2  158.38    4.70
   1 -13  -2  154.28    4.80
  -1 -13   2  164.08    4.80
  -1  13  -2  160.18    4.50
  -1 -13   2  151.98    4.70
   1 -13  -2  150.78    4.80
  -2  13   2   17.30    1.20
   2 -13   2   16.40    1.40
   2 -13   2   18.00    1.50
  -2 -13  -2   16.80    1.40
  -2 -13  -2   18.00    1.30
   2 -13  -2   17.00    1.40
   2 -13  -2   15.80    1.50
  -2 -13   2   15.50    1.40
   2 -13  -2   16.90    1.40
  -2 -13   2   17.90    1.40
  -2  13  -2   15.50    1.20
  -2 -13   2   16.60    1.40
   3 -13   2    8.50    1.10
   3 -13   2    9.10    1.20
  -3 -13  -2    8.30    1.00
  -3  13   2    8.60    1.00
  -3 -13  -2    8.20    1.00
  -3  13  -2    9.20    1.10
  -3 -13   2    9.10    1.10
  -3 -13   2    7.00    1.10
   3 -13  -2    6.90    1.20
   3 -13  -2    8.60    1.00
  -3 -13   2    8.50    0.70
  -4 -13  -2   42.30    1.90
   4 -13   2   41.70    2.20
   4 -13   2   40.60    2.00
  -4  13   2   44.00    2.00
  -4 -13  -2   40.70    2.10
   4 -13  -2   41.80    2.20
  -4 -13   2   45.60    2.10
  -4 -13   2   44.50    1.60
   4 -13  -2   42.00    1.90
  -4 -13   2   43.10    2.10
  -4  13  -2   47.10    2.10
  -5  13   2    8.80    1.20
   5 -13   2    8.30    1.30
  -5 -13  -2    7.30    1.10
  -5 -13  -2    9.60    1.00
   5 -13   2    7.50    1.10
   5 -13  -2    8.60    1.10
  -5 -13   2   10.10    1.20
  -5 -13   2    8.40    1.10
  -5  13  -2   11.00    1.30
  -5 -13   2    8.80    0.80
  -6  13   2    0.80    0.90
   6 -13   2    1.70    0.80
  -6 -13  -2    0.60    0.60
  -6 -13  -2    0.60    0.80
   6 -13   2    0.70    0.90
  -6 -13   2    0.40    0.80
   6 -13  -2    0.40    0.60
  -6 -13   2    1.10    0.60
  -6 -13   2    1.00    0.80
  -6  13  -2    0.10    0.90
   7 -13   2    0.40    0.80
  -7  13   2   -1.30    0.80
  -7 -13  -2    0.50    0.80
  -7 -13  -2    0.30    0.70
  -7 -13   2    0.50    0.60
  -7  13  -2   -0.50    1.00
   7 -13  -2    1.10    0.70
  -7 -13   2    0.70    0.80
  -7 -13   2    0.20    0.70
  -8 -13  -2    0.50    0.90
  -8  13   2   -0.10    1.10
  -8 -13  -2    0.00    0.60
   8 -13   2   -0.20    0.80
  -8 -13   2   -0.10    0.70
  -8 -13   2    1.00    0.90
  -8 -13   2    0.40    0.80
  -8  13  -2    1.40    1.10
   8 -13  -2   -0.20    0.70
   9 -13   2    2.30    1.00
  -9  13   2    0.90    1.10
  -9 -13  -2    3.10    1.10
   9 -13  -2    3.00    1.00
  -9 -13   2    1.30    0.80
  -9 -13   2    3.10    1.10
  -9 -13   2    1.00    0.90
  -9  13  -2    3.90    1.30
 -10  13   2    5.00    1.50
  10 -13   2    4.90    1.20
 -10 -13  -2    4.80    1.30
 -10 -13   2    4.20    1.10
  10 -13  -2    4.80    1.10
 -10 -13   2    3.50    1.00
 -10  13  -2    4.40    1.40
 -10 -13   2    5.70    1.30
  11 -13   2    9.60    1.50
 -11 -13  -2    9.60    1.60
 -11  13   2   12.00    2.00
 -11  13  -2   10.80    1.90
 -11 -13   2   11.00    1.50
 -11 -13   2   10.70    1.60
  11 -13  -2   10.50    1.50
  12 -13   2   -0.40    1.20
 -12 -13  -2    2.00    1.30
 -12  13   2    1.00    1.50
  12 -13  -2    2.00    1.10
 -12 -13   2   -1.70    1.10
 -12 -13   2    4.10    1.30
 -12  13  -2    3.50    1.60
 -13 -13  -2    8.90    1.70
 -13  13   2    9.20    2.00
  13 -13   2   11.80    1.90
  13 -13  -2   10.00    1.60
 -13  13  -2   14.10    2.40
 -13 -13   2    6.50    1.60
   0  14  -2   88.69    2.80
   0 -14  -2   88.99    3.10
   0 -14   2   88.69    3.20
   0 -14   2   79.19    3.20
   0 -14  -2   92.89    3.30
   0 -14  -2   87.79    3.20
   0 -14   2   83.79    3.20
   1 -14   2    6.00    1.10
   1 -14   2    4.00    1.00
   1 -14   2    3.80    0.90
  -1  14   2    5.10    0.80
  -1 -14  -2    4.30    1.00
  -1 -14  -2    5.90    1.00
  -1 -14  -2    6.90    1.00
  -1 -14   2    4.90    1.00
   1 -14  -2    4.10    0.90
  -1  14  -2    4.90    0.80
  -1 -14   2    5.30    1.00
   1 -14  -2    4.50    1.00
   1 -14  -2    6.50    1.10
  -1 -14   2    5.30    1.00
  -2 -14  -2   98.89    3.50
   2 -14   2  100.09    3.40
  -2 -14  -2   93.99    3.30
  -2  14   2   95.89    3.10
   2 -14   2   99.29    3.50
   2 -14  -2   97.09    3.30
  -2  14  -2   92.49    3.10
  -2 -14   2   96.09    3.50
   2 -14  -2   93.99    3.50
  -2 -14   2   90.99    3.40
  -2 -14   2   94.49    3.40
  -3 -14  -2    3.80    0.90
   3 -14   2    2.40    1.00
  -3 -14  -2    2.60    0.90
   3 -14   2    3.40    0.90
  -3  14   2    2.90    0.80
   3 -14  -2    1.70    0.70
  -3 -14   2    3.30    0.90
  -3  14  -2    2.80    0.90
  -3 -14   2    1.70    0.80
   3 -14  -2    2.10    1.00
  -4  14   2   32.40    1.70
   4 -14   2   31.70    1.80
  -4 -14  -2   31.40    1.70
  -4 -14  -2   32.70    1.90
   4 -14   2   29.00    2.00
  -4 -14   2   31.60    1.90
   4 -14  -2   28.50    2.00
  -4 -14   2   31.20    1.90
  -4  14  -2   25.00    1.70
   4 -14  -2   30.30    1.80
   5 -14   2   20.30    1.60
  -5 -14  -2   19.00    1.40
   5 -14   2   22.20    1.90
  -5  14   2   19.20    1.70
  -5 -14  -2   18.10    1.60
  -5 -14   2   19.10    1.50
   5 -14  -2   18.50    1.40
  -5  14  -2   19.60    1.60
  -5 -14   2   18.20    1.60
  -6 -14  -2    2.50    0.90
   6 -14   2    2.70    1.10
   6 -14   2    2.50    0.90
  -6 -14  -2    2.40    0.70
  -6  14   2    2.10    1.10
  -6 -14   2    1.70    0.90
  -6  14  -2    2.30    1.00
  -6 -14   2    2.40    0.90
   6 -14  -2    2.20    0.80
  -7  14   2    2.60    1.10
  -7 -14  -2    2.40    1.00
  -7 -14  -2    2.00    0.80
   7 -14   2    3.60    1.00
  -7  14  -2    3.20    1.10
  -7 -14   2    2.30    1.00
  -7 -14   2    2.10    0.90
   7 -14  -2    3.60    1.00
   8 -14   2   10.80    1.40
  -8 -14  -2    8.50    1.10
  -8 -14  -2   11.70    1.50
  -8  14   2   11.20    1.70
  -8 -14   2    8.30    1.40
  -8 -14   2   10.40    1.30
   8 -14  -2   12.20    1.40
  -8  14  -2   12.20    1.70
  -9 -14  -2   12.30    1.60
   9 -14   2    9.40    1.40
  -9  14   2   11.60    1.80
  -9  14  -2   10.60    1.80
  -9 -14   2   11.80    1.40
  -9 -14   2   10.10    1.50
   9 -14  -2   10.80    1.40
 -10  14   2   -0.20    1.20
  10 -14   2   -0.70    0.90
 -10 -14  -2    1.20    1.10
  10 -14  -2    1.20    1.00
 -10  14  -2    2.30    1.50
 -10 -14   2    1.70    1.10
 -10 -14   2    0.90    0.90
 -11  14   2    2.90    1.60
 -11 -14  -2    1.40    1.20
  11 -14   2    1.00    1.10
 -11  14  -2    3.10    1.50
  11 -14  -2    1.80    1.00
 -11 -14   2    0.60    1.10
  12 -14   2    1.50    1.40
 -12 -14  -2    3.90    1.40
 -12  14   2    2.00    1.80
 -12 -14   2    4.80    1.50
  12 -14  -2    5.30    1.40
 -12  14  -2    4.00    1.70
   0 -15   2    0.10    0.80
   0 -15  -2    0.20    0.60
   0 -15  -2    0.50    0.70
   0 -15  -2    0.50    0.80
   0 -15   2    0.60    0.80
   0 -15   2    0.40    0.70
  -1 -15  -2    8.80    1.20
  -1 -15  -2    8.10    1.20
   1 -15   2    9.60    1.30
   1 -15   2    8.80    1.20
  -1 -15  -2    8.00    1.10
   1 -15   2   10.20    1.30
  -1 -15   2   11.00    1.30
   1 -15  -2    8.50    1.20
  -1  15  -2    8.30    1.00
  -1 -15   2    9.20    1.20
   1 -15  -2    9.10    1.30
   1 -15  -2    5.20    1.00
  -1 -15   2    9.90    1.30
  -2 -15  -2   -0.60    0.70
  -2 -15  -2    1.20    0.80
   2 -15   2   -0.10    0.70
  -2  15   2    1.10    0.70
   2 -15   2    0.70    0.90
  -2 -15   2    0.70    0.90
  -2 -15   2    0.30    0.80
   2 -15  -2    0.10    1.00
   2 -15  -2   -0.30    0.70
  -2  15  -2   -0.30    0.60
  -2 -15   2    0.00    0.80
  -3  15   2   16.90    1.40
  -3 -15  -2   13.60    1.40
   3 -15   2   11.60    1.50
   3 -15   2   12.60    1.40
  -3 -15  -2   14.00    1.30
  -3  15  -2   13.10    1.30
  -3 -15   2   13.60    1.40
  -3 -15   2   14.30    1.40
   3 -15  -2   12.40    1.50
   3 -15  -2   14.60    1.40
   4 -15   2    0.80    1.00
  -4  15   2    0.50    0.80
  -4 -15  -2    0.90    0.70
  -4 -15  -2   -0.90    0.50
   4 -15   2   -0.80    0.70
  -4  15  -2    0.40    0.70
  -4 -15   2    1.20    0.80
   4 -15  -2    1.00    0.80
  -4 -15   2   -0.80    0.70
   4 -15  -2    0.90    1.00
  -5 -15  -2   25.10    1.80
   5 -15   2   26.00    2.20
   5 -15   2   23.10    1.70
  -5 -15  -2   24.30    1.60
  -5  15   2   23.10    1.80
   5 -15  -2   26.50    1.70
  -5 -15   2   22.30    1.80
  -5  15  -2   24.50    1.70
  -5 -15   2   24.30    1.80
  -6 -15  -2   -0.80    0.60
   6 -15   2    0.90    1.10
  -6 -15  -2   -0.10    0.80
   6 -15   2    0.90    0.80
  -6  15   2    1.50    1.10
  -6 -15   2    0.40    0.80
  -6 -15   2    0.60    0.90
   6 -15  -2    1.40    0.80
  -6  15  -2   -0.90    0.90
   7 -15   2    6.00    1.20
  -7 -15  -2    6.70    1.30
  -7  15   2    3.50    1.20
  -7 -15  -2    4.70    1.00
  -7 -15   2    4.40    1.20
   7 -15  -2    5.10    1.10
  -7  15  -2    2.80    1.20
  -7 -15   2    5.10    1.10
   8 -15   2    3.30    1.10
  -8  15   2    1.20    1.20
  -8 -15  -2    2.20    1.10
  -8 -15   2    3.20    1.00
  -8 -15   2    0.80    1.00
   8 -15  -2    2.40    1.00
  -8  15  -2    3.70    1.40
  -9  15   2    3.20    1.40
  -9 -15  -2    7.10    1.40
   9 -15   2    4.40    1.20
  -9 -15   2    4.30    1.10
  -9 -15   2    5.20    1.30
   9 -15  -2    5.10    1.10
  -9  15  -2    5.60    1.50
  10 -15   2    7.00    1.40
 -10  15   2    7.20    1.80
 -10 -15  -2    5.60    1.40
 -10 -15   2    3.00    1.30
 -10  15  -2    7.60    1.70
  10 -15  -2    8.20    1.40
  11 -15   2    1.10    1.10
 -11  15   2   -0.10    1.60
 -11 -15  -2    1.40    1.30
 -11 -15   2    0.80    1.20
 -11  15  -2    1.30    1.50
  11 -15  -2    1.80    1.20
   0 -16  -2    2.50    1.00
   0 -16   2    3.70    1.10
   0 -16   2    2.70    1.10
   0 -16  -2    5.00    1.10
   0 -16  -2    4.10    1.10
   0 -16   2    4.00    1.10
   1 -16   2    2.80    1.00
  -1 -16  -2    0.80    0.90
  -1 -16  -2    2.60    1.10
   1 -16   2    2.00    1.10
   1 -16   2    2.10    0.90
  -1 -16  -2    4.40    1.10
   1 -16  -2    1.70    0.80
   1 -16  -2    1.70    1.00
  -1 -16   2    2.70    1.00
  -1 -16   2    3.40    1.10
  -1 -16   2    2.00    0.90
   1 -16  -2    3.10    1.10
  -2 -16  -2    2.50    0.90
   2 -16   2    3.10    1.10
  -2 -16  -2    2.30    1.00
   2 -16   2    4.10    1.00
  -2 -16   2    5.00    1.20
  -2 -16   2    3.30    1.00
  -2  16  -2    3.50    0.90
  -2 -16   2    1.80    1.10
   2 -16  -2    1.60    1.10
   2 -16  -2    3.60    0.90
   3 -16   2    5.10    1.30
  -3 -16  -2    5.80    1.20
  -3 -16  -2    5.90    1.10
  -3  16   2    8.50    1.10
   3 -16   2    4.80    1.10
  -3 -16   2    4.00    1.10
  -3 -16   2    8.40    1.30
  -3  16  -2    6.90    1.10
   3 -16  -2    6.30    1.30
   3 -16  -2    6.70    1.10
  -4 -16  -2    7.00    1.30
   4 -16   2    8.60    1.30
  -4 -16  -2    8.10    1.20
   4 -16   2    6.90    1.40
  -4  16   2    9.00    1.20
  -4 -16   2    6.80    1.20
  -4 -16   2    5.00    1.20
  -4  16  -2    5.50    1.10
   4 -16  -2    7.10    1.10
   5 -16   2   -0.80    0.80
  -5 -16  -2   -0.80    0.80
   5 -16   2    0.50    1.10
  -5  16   2    2.50    1.00
  -5 -16  -2   -0.10    0.90
  -5 -16   2    1.10    0.90
   5 -16  -2   -0.30    0.70
  -5 -16   2    0.20    0.90
  -5  16  -2    0.10    0.90
   6 -16   2    0.70    0.90
  -6 -16  -2    1.50    0.90
  -6 -16  -2    1.10    1.00
  -6  16   2    1.30    1.10
   6 -16  -2    3.40    1.00
  -6 -16   2    2.80    1.10
  -6 -16   2    3.20    1.00
  -6  16  -2    2.10    1.10
  -7 -16  -2    6.80    1.20
  -7  16   2    7.60    1.40
  -7 -16  -2    3.90    1.20
   7 -16   2    5.50    1.20
  -7 -16   2    6.10    1.30
  -7  16  -2    5.70    1.40
  -7 -16   2    6.00    1.30
   7 -16  -2    8.40    1.30
   8 -16   2    0.60    1.00
  -8  16   2   -0.20    1.10
  -8 -16  -2    0.90    1.10
  -8 -16   2   -0.10    0.90
  -8  16  -2    3.00    1.30
   8 -16  -2    1.20    0.90
  -8 -16   2    0.20    1.00
   9 -16   2    3.20    1.30
  -9  16   2    1.70    1.30
  -9 -16  -2   -1.20    1.00
  -9 -16   2    1.50    1.20
   9 -16  -2    2.60    1.00
  -9 -16   2    2.80    1.10
  -9  16  -2   -0.30    1.40
  10 -16   2   13.30    1.80
 -10 -16  -2   14.10    1.90
 -10  16   2   15.20    2.10
  10 -16  -2   12.50    1.60
 -10 -16   2   13.00    1.90
 -10  16  -2   16.60    2.10
 -11 -16  -2   25.50    2.50
 -11  16   2   25.20    2.70
 -11 -16   2   28.80    2.50
 -11  16  -2   24.10    2.60
   0 -17  -2    0.70    1.00
   0 -17   2   -0.60    0.90
   0 -17   2   -0.40    1.00
   0 -17  -2   -0.60    1.00
   0 -17   2    0.30    0.80
   0 -17  -2    0.00    0.90
   1 -17   2    0.80    1.00
   1 -17   2    1.40    0.90
  -1 -17  -2    0.90    0.90
  -1 -17  -2    2.30    1.10
   1 -17  -2    0.70    0.90
   1 -17  -2    1.80    1.10
   1 -17  -2    2.80    1.10
  -1 -17   2    1.00    1.00
  -1 -17   2    1.00    0.90
  -1 -17   2    1.00    0.90
  -2 -17  -2   -0.30    0.80
   2 -17   2    1.10    1.00
  -2 -17  -2    0.10    0.90
   2 -17   2    2.10    1.10
  -2 -17   2   -0.10    0.90
  -2 -17   2    0.20    0.90
   2 -17  -2   -0.10    1.00
   2 -17  -2   -0.30    0.80
  -3 -17  -2    2.00    1.00
   3 -17   2    0.80    0.90
   3 -17   2    1.20    1.20
  -3 -17  -2    1.10    1.00
   3 -17  -2   -1.30    1.00
   3 -17  -2    1.20    0.90
  -3 -17   2    0.50    0.90
  -3 -17   2   -0.10    0.90
  -4 -17  -2   10.30    1.50
   4 -17   2   10.60    1.80
   4 -17   2    7.80    1.30
  -4 -17  -2   10.60    1.40
  -4 -17   2    9.50    1.50
  -4 -17   2    8.10    1.40
   4 -17  -2   12.70    1.40
  -4  17  -2    9.30    1.30
  -5  17   2    1.60    0.90
  -5 -17  -2    0.30    1.00
   5 -17   2    3.20    1.00
  -5 -17  -2    2.30    1.00
   5 -17   2    2.10    1.30
  -5  17  -2    0.70    1.00
  -5 -17   2    2.30    1.00
  -5 -17   2    2.50    1.10
   5 -17  -2    2.50    0.90
  -6 -17  -2   -0.30    1.00
  -6 -17  -2   -0.10    0.80
  -6  17   2    0.30    1.00
   6 -17   2   -0.60    0.90
  -6 -17   2    1.70    1.00
   6 -17  -2   -1.50    0.80
  -6  17  -2    1.10    1.10
  -6 -17   2    0.60    1.00
   7 -17   2    0.40    1.00
  -7  17   2    0.90    1.20
  -7 -17  -2    1.40    1.10
  -7 -17   2    0.10    1.00
  -7  17  -2    0.70    1.20
  -7 -17   2   -1.50    0.80
   7 -17  -2    1.30    1.00
   8 -17   2    7.50    1.40
  -8 -17  -2    4.00    1.30
  -8  17   2    7.40    1.70
  -8 -17   2    4.80    1.40
  -8 -17   2    7.20    1.30
   8 -17  -2    6.20    1.30
  -8  17  -2    7.70    1.60
   9 -17   2    0.40    1.10
  -9  17   2    0.10    1.20
  -9 -17  -2    0.90    1.20
  -9 -17   2   -0.20    1.20
  -9  17  -2    1.00    1.30
   9 -17  -2    0.00    0.90
  10 -17   2    4.40    1.40
 -10  17   2    5.00    1.70
 -10 -17  -2    3.90    1.50
 -10 -17   2    4.00    1.50
 -10  17  -2    5.30    1.80
  10 -17  -2    3.20    1.20
   0 -18   2    4.30    1.20
   0 -18  -2    4.90    1.10
   0 -18   2    4.40    1.30
   0 -18  -2    4.30    1.30
   0 -18  -2    5.00    1.30
   0 -18   2    7.50    1.50
  -1 -18  -2    0.40    1.10
   1 -18   2   -1.20    1.00
  -1 -18  -2    1.80    1.10
   1 -18   2    2.50    1.00
   1 -18  -2   -0.10    1.00
  -1 -18   2    0.20    1.00
  -1 -18   2    0.00    0.90
   1 -18  -2    0.00    0.90
  -1 -18   2    2.00    1.10
  -2 -18  -2    1.80    1.00
   2 -18   2    3.60    1.10
  -2 -18  -2    3.50    1.20
   2 -18   2    1.20    1.20
   2 -18  -2   -0.40    1.10
   2 -18  -2    1.90    0.90
  -2 -18   2    3.00    1.20
  -2 -18   2    1.50    1.10
  -3 -18  -2    0.10    1.00
   3 -18   2   -0.20    0.90
  -3 -18  -2    2.40    1.10
   3 -18   2    1.70    1.20
  -3 -18   2    0.90    1.00
   3 -18  -2    1.20    1.30
   3 -18  -2    1.90    1.00
  -3 -18   2    0.30    1.10
  -4 -18  -2    7.00    1.30
   4 -18   2    6.50    1.50
   4 -18   2    6.80    1.30
  -4 -18  -2    7.80    1.50
   4 -18  -2    5.90    1.20
  -4 -18   2    7.90    1.40
  -4 -18   2    5.10    1.30
   5 -18   2    3.70    1.30
   5 -18   2    3.20    1.40
  -5 -18  -2    2.20    1.10
  -5 -18  -2    1.70    1.20
  -5 -18   2    1.30    1.10
   5 -18  -2    1.40    0.90
  -5  18  -2    2.40    1.20
  -5 -18   2    5.50    1.40
  -6 -18  -2   -0.50    0.90
  -6 -18  -2   -0.60    1.20
  -6  18   2   -0.80    1.70
   6 -18   2   -0.10    0.90
  -6 -18   2    0.30    1.10
  -6  18  -2   -0.30    1.10
   6 -18  -2    1.10    1.00
  -6 -18   2    1.20    1.00
   7 -18   2   -1.00    1.00
  -7  18   2    3.70    1.40
  -7 -18  -2   -2.00    1.00
   7 -18  -2    1.40    1.00
  -7 -18   2    1.20    1.10
  -7 -18   2    1.00    1.10
  -7  18  -2    1.30    1.20
  -8 -18  -2   15.60    2.00
   8 -18   2   14.60    1.80
  -8  18   2   24.40    2.30
   8 -18  -2   18.60    1.80
  -8 -18   2   18.60    1.80
  -8  18  -2   24.70    2.30
  -8 -18   2   17.50    2.10
   0 -19  -2    0.30    0.90
   0 -19  -2   -0.30    1.00
   0 -19   2    1.00    1.20
   0 -19  -2    1.00    1.10
   0 -19   2    0.20    1.00
   0 -19   2   -0.30    1.10
  -1 -19  -2   11.00    1.70
  -1 -19  -2    9.70    1.60
   1 -19   2   11.10    1.70
   1 -19   2   10.80    1.50
   1 -19  -2   11.30    1.70
  -1 -19   2   10.20    1.70
  -1 -19   2   11.10    1.60
  -1 -19   2   11.30    1.80
   1 -19  -2   11.40    1.50
  -2 -19  -2    0.10    1.10
   2 -19   2    0.70    1.00
   2 -19   2   -0.40    1.20
  -2 -19  -2    1.30    1.10
   2 -19  -2    1.90    1.10
  -2 -19   2   -0.30    1.00
  -2 -19   2    0.40    1.20
   2 -19  -2   -2.20    1.10
   3 -19   2    2.40    1.50
   3 -19   2    2.50    1.20
  -3 -19  -2   -0.20    1.00
  -3 -19  -2   -0.40    1.00
  -3 -19   2    2.20    1.20
  -3 -19   2    0.60    1.10
   3 -19  -2    0.90    1.10
   3 -19  -2    0.10    1.30
  -4 -19  -2    1.70    1.20
   4 -19   2    3.50    1.20
  -4 -19  -2    4.60    1.40
   4 -19   2    1.90    1.40
  -4 -19   2   -0.20    1.10
  -4 -19   2    4.30    1.50
   4 -19  -2    4.30    1.10
  -5 -19  -2    3.00    1.30
  -5 -19  -2    2.50    1.10
   5 -19   2    4.00    1.20
   5 -19   2    0.80    1.60
  -5 -19   2    4.40    1.30
   5 -19  -2    2.00    1.10
  -5 -19   2    3.60    1.40
  -6 -19  -2   47.70    2.90
   6 -19   2   48.00    2.80
  -6 -19   2   48.00    2.90
   6 -19  -2   50.89    2.70
  -6 -19   2   42.20    2.70
  -7 -19  -2   10.00    1.80
   7 -19   2    7.60    1.60
  -7 -19   2    7.00    1.60
  -7 -19   2    9.30    1.60
   7 -19  -2    8.20    1.50
   0 -20  -2   11.80    1.90
   0 -20  -2   15.20    2.00
   0 -20   2   16.70    1.90
   0 -20   2   18.40    2.10
  -1 -20  -2   -1.00    1.10
  -1 -20  -2   -1.60    1.10
   1 -20   2   -0.90    1.10
   1 -20   2   -0.40    1.10
  -1 -20   2    0.20    1.20
   1 -20  -2    0.70    1.00
  -1 -20   2   -1.70    1.20
   1 -20  -2    1.50    1.30
  -2 -20  -2    2.10    1.30
  -2 -20  -2    6.60    1.50
   2 -20   2    6.20    1.60
   2 -20   2    5.80    1.30
   2 -20  -2    4.20    1.30
   2 -20  -2    3.10    1.50
  -2 -20   2    4.00    1.50
  -2 -20   2    3.60    1.50
   3 -20   2    0.70    1.20
  -3 -20  -2   -1.50    1.10
  -3 -20  -2   -0.10    1.20
   3 -20   2   -1.50    1.30
  -3 -20   2   -2.00    1.00
  -3 -20   2   -1.00    1.10
   3 -20  -2   -0.70    1.00
  -4 -20  -2    6.80    1.60
   4 -20   2    4.70    1.40
  -4 -20  -2    4.60    1.30
   4 -20   2    5.40    1.80
  -4 -20   2    9.00    1.60
  -4 -20   2    7.20    1.60
   4 -20  -2    9.30    1.50
  -5 -20  -2    3.20    1.40
   5 -20   2    3.50    1.30
  -5 -20  -2    0.70    1.30
   5 -20  -2    2.40    1.20
  -5 -20   2    2.60    1.40
  -5 -20   2    2.70    1.40
   0 -21   2   -2.60    1.10
   0 -21  -2   -0.50    1.20
   0 -21   2   -0.50    1.20
   1 -21   2   -1.50    0.90
  -1 -21  -2   -0.90    1.20
   1 -21   2   -0.50    1.30
  -1 -21  -2   -1.50    1.10
  -1 -21   2   -1.30    1.30
   1 -21  -2   -2.90    1.20
  -1 -21   2   -2.40    1.10
   2 -21   2    1.00    1.40
  -2 -21  -2   -2.00    1.20
  -2 -21  -2    0.60    1.20
   2 -21   2    0.30    1.20
   2 -21  -2    0.30    1.10
  -2 -21   2   -0.40    1.20
  -2 -21   2   -0.90    1.20
   0   0  -3    0.30    0.10
   0   0  -3    0.30    0.20
   0   0   3    0.10    0.10
   0   0   3    0.00    0.20
   0   0   3    0.10    0.20
   1   0  -3   -2.70    0.20
  -1   0  -3   -2.70    0.20
   1   0   3   -2.30    0.10
   1   0   3   -1.60    0.30
  -1   0   3   -1.60    0.30
  -1   0  -3   -2.70    0.10
  -1   0   3   -1.90    0.30
  -2   0  -3    1.10    0.30
  -2   0  -3    1.60    0.30
   2   0   3    1.60    0.20
  -2   0  -3    1.40    0.20
   2   0   3    1.30    0.30
  -2   0   3    0.80    0.30
  -3   0   3    0.90    0.30
  -3   0  -3    0.10    0.20
  -3   0  -3   -0.20    0.30
  -3   0  -3   -0.90    0.30
  -4   0  -3   -0.40    0.30
  -4   0  -3   -0.40    0.30
  -4   0  -3   -0.10    0.20
  -4   0   3    0.10    0.30
  -5   0  -3    0.40    0.40
  -5   0   3    0.00    0.40
  -5   0  -3    0.10    0.40
  -6   0   3    0.50    0.50
  -6   0  -3   -0.40    0.40
  -6   0  -3   -0.10    0.40
  -7   0  -3    0.40    0.50
  -7   0  -3    0.20    0.50
  -7   0   3   -0.40    0.50
  -8   0   3   -0.70    0.60
  -8   0  -3    0.20    0.60
  -8   0  -3    0.50    0.60
  -9   0  -3    1.20    0.80
  -9   0  -3   -0.60    0.60
  -9   0   3    0.70    0.80
 -10   0  -3    0.00    0.80
 -10   0   3   -0.30    0.80
 -10   0  -3    0.30    0.80
 -11   0  -3   -1.30    0.80
 -11   0   3   -2.10    0.80
 -11   0  -3   -0.10    0.80
 -12   0  -3    0.00    1.00
 -12   0   3   -0.20    1.00
 -12   0  -3   -0.20    1.00
 -13   0  -3    0.30    1.10
 -13   0   3   -0.30    1.00
 -13   0  -3   -0.50    1.00
 -14   0   3    0.60    1.20
 -14   0  -3    1.40    1.20
 -14   0  -3    0.90    1.20
 -15   0  -3   -0.90    1.20
 -15   0  -3   -0.20    1.00
 -15   0   3   -1.00    1.20
 -16   0   3   -0.90    1.30
 -16   0   3    1.30    1.40
 -16   0  -3    0.60    1.50
 -16   0  -3    1.70    1.40
   0  -1   3    0.40    0.20
   0  -1   3   -0.30    0.10
   0   1  -3   -0.20    0.10
   0   1  -3   -0.20    0.20
   0  -1   3   -0.40    0.20
   0   1  -3   -0.10    0.10
   0  -1   3   -0.20    0.10
   0   1   3    0.00    0.20
   0   1   3    0.20    0.20
   0  -1  -3   -0.20    0.10
   0   1   3   -0.20    0.10
   0  -1   3   -0.10    0.10
   0  -1  -3    0.10    0.20
   1   1  -3  585.54   14.20
  -1   1   3  576.04   14.20
   1  -1   3  574.54   14.10
  -1  -1  -3  588.74   14.10
   1  -1   3  624.24   14.20
   1   1  -3  602.74   14.10
   1   1  -3  592.34   14.20
   1  -1   3  591.14   14.20
  -1   1  -3  620.54   14.10
   1   1   3  605.04   14.20
  -1  -1   3  582.64   14.20
  -1  -1   3  586.64   14.10
   1  -1  -3  600.04   14.20
  -1  -1   3  607.74   14.20
   1   1   3  598.74   14.10
  -1   1  -3  599.34   14.20
   2  -1   3    5.50    0.30
  -2  -1  -3    6.00    0.40
  -2   1   3    5.40    0.40
  -2  -1  -3    6.30    0.40
  -2   1  -3    6.30    0.40
   2   1   3    6.40    0.40
  -2   1  -3    6.40    0.30
  -2   1  -3    5.40    0.50
  -2  -1   3    5.90    0.50
  -3  -1  -3  141.69    3.80
  -3  -1  -3  140.79    3.70
  -3   1   3  143.09    3.80
  -3  -1   3  145.59    3.80
  -3   1  -3  151.58    3.60
  -3   1  -3  147.09    3.80
  -3   1  -3  143.39    3.80
  -4  -1  -3  553.74   13.60
  -4   1   3  573.24   13.60
  -4  -1  -3  557.44   13.50
  -4   1  -3  557.94   13.60
  -4   1  -3  551.84   13.60
  -4  -1   3  564.94   13.60
  -5  -1  -3  308.87    7.80
  -5  -1  -3  305.07    7.90
  -5   1   3  328.97    8.00
  -5   1  -3  307.67    7.90
  -5   1  -3  325.37    8.00
  -5  -1   3  301.27    7.90
  -6   1   3   59.79    2.00
  -6  -1  -3   54.99    2.00
  -6  -1  -3   58.19    1.90
  -6  -1   3   56.89    2.00
  -6   1  -3   55.09    1.90
  -6   1  -3   53.79    2.00
  -7  -1  -3   51.89    1.80
  -7   1   3   54.39    2.00
  -7  -1  -3   52.39    2.00
  -7   1  -3   49.90    1.90
  -7   1  -3   52.69    2.00
  -7  -1   3   50.79    2.00
  -8  -1  -3   10.30    1.00
  -8  -1  -3    9.10    1.00
  -8   1   3    8.90    1.00
  -8   1  -3    8.70    1.00
  -8  -1   3   11.10    1.10
  -8   1  -3    8.70    1.00
  -9   1   3    7.30    1.10
  -9  -1  -3    8.00    1.10
  -9  -1  -3    6.40    0.90
  -9   1  -3    8.20    1.10
  -9   1  -3    9.70    1.10
  -9  -1   3    7.00    1.10
 -10   1   3  159.38    5.20
 -10  -1  -3  180.28    5.30
 -10  -1  -3  172.78    5.00
 -10  -1   3  168.08    5.20
 -10   1  -3  165.58    5.20
 -10   1  -3  166.88    5.10
 -11  -1  -3    2.70    1.00
 -11  -1  -3    2.80    0.90
 -11   1   3    2.80    1.00
 -11   1  -3    3.40    1.10
 -11  -1   3    4.10    1.10
 -11   1  -3    4.00    1.10
 -12   1   3    0.50    1.00
 -12  -1  -3    0.50    1.00
 -12  -1  -3    1.70    1.00
 -12   1  -3    0.90    0.90
 -12   1  -3    2.40    1.10
 -12  -1   3   -0.40    0.90
 -13   1   3    4.80    1.30
 -13  -1  -3    4.50    1.20
 -13  -1  -3    1.80    1.20
 -13   1  -3    4.70    1.30
 -13   1  -3    4.20    1.30
 -13  -1   3    3.90    1.30
 -14  -1  -3    3.40    1.30
 -14   1   3    1.20    1.20
 -14  -1  -3    2.10    1.10
 -14   1  -3    1.10    1.30
 -14   1  -3    3.00    1.20
 -14  -1   3   -1.30    1.10
 -15   1   3   11.00    1.80
 -15  -1  -3   11.70    1.90
 -15  -1  -3   10.20    1.60
 -15   1  -3    9.80    1.80
 -15   1  -3   12.20    1.80
 -15  -1   3    8.60    1.70
 -16   1   3    3.90    1.80
 -16   1   3    5.20    1.70
 -16  -1  -3    4.40    1.70
 -16  -1   3    3.10    1.50
 -16   1  -3    5.80    1.70
 -16  -1   3    5.60    1.50
 -16   1  -3    4.50    1.60
   0   2  -3 3081.99   71.99
   0  -2   3 3146.59   72.09
   0  -2   3 2973.60   71.99
   0   2  -3 2997.90   71.49
   0  -2   3 2948.21   71.79
   0  -2  -3 2998.00   71.59
   0  -2   3 2906.81   71.59
   0   2   3 3037.00   71.79
   0   2  -3 2958.80   72.09
   0   2   3 3094.29   71.79
   0   2  -3 3051.09   72.09
   0   2   3 3092.89   71.29
   0  -2   3 3011.40   72.09
   0   2   3 2972.10   71.59
   0   2   3 2976.40   71.49
  -1  -2  -3    3.00    0.30
  -1  -2  -3    3.00    0.20
   1  -2   3    2.70    0.30
  -1  -2  -3    3.40    0.30
  -1   2   3    2.40    0.20
   1   2  -3    2.60    0.30
   1   2  -3    2.60    0.30
   1   2  -3    2.30    0.30
   1  -2   3    2.50    0.30
  -1   2   3    2.60    0.30
  -1  -2   3    2.10    0.30
  -1   2  -3    2.70    0.30
  -1   2  -3    3.40    0.40
  -1  -2   3    2.40    0.30
   1   2   3    3.10    0.20
   1  -2  -3    2.40    0.20
   1  -2  -3    2.90    0.20
  -1  -2   3    3.50    0.30
   1   2   3    2.80    0.20
   1   2   3    2.70    0.20
  -1  -2   3    2.50    0.20
  -1  -2   3    3.20    0.30
   2  -2   3  397.16    9.70
  -2  -2  -3  392.56    9.70
  -2  -2  -3  408.06    9.60
  -2   2   3  384.36    9.70
  -2  -2  -3  412.16    9.50
   2  -2   3  389.76    9.60
  -2  -2   3  423.06    9.80
  -2   2  -3  414.76    9.70
   2  -2  -3  409.16    9.70
   2   2   3  420.46    9.60
  -2   2  -3  381.36    9.70
  -2  -2   3  383.86    9.70
  -3  -2  -3  633.34   14.80
  -3  -2  -3  621.34   14.70
  -3  -2  -3  615.64   14.90
   3  -2   3  612.44   14.80
  -3   2   3  618.04   14.90
  -3   2  -3  619.84   15.00
  -3  -2   3  634.14   15.00
  -3   2  -3  610.44   14.90
  -4  -2  -3    6.80    0.50
  -4   2   3    5.60    0.60
  -4  -2  -3    6.80    0.60
  -4   2  -3    7.00    0.60
  -4   2  -3    6.60    0.60
  -4  -2   3    7.30    0.70
  -5   2   3  169.58    4.50
  -5  -2  -3  168.28    4.30
  -5  -2  -3  167.38    4.50
  -5   2  -3  167.68    4.50
  -5   2  -3  167.88    4.50
  -5  -2   3  168.28    4.60
  -6  -2  -3    5.00    0.60
  -6  -2  -3    3.90    0.60
  -6   2   3    5.00    0.70
  -6   2  -3    4.70    0.70
  -6   2  -3    4.90    0.70
  -6  -2   3    3.20    0.60
  -7   2   3    1.50    0.60
  -7  -2  -3    1.60    0.50
  -7  -2  -3    1.20    0.60
  -7  -2   3    2.30    0.60
  -7   2  -3    1.60    0.70
  -7   2  -3    1.00    0.60
  -8  -2  -3  363.86    9.20
  -8  -2  -3  371.46    9.50
  -8   2   3  352.36    9.40
  -8  -2   3  371.66    9.50
  -8   2  -3  351.96    9.40
  -8   2  -3  359.46    9.40
  -9  -2  -3   24.00    1.60
  -9  -2  -3   24.30    1.40
  -9   2   3   23.10    1.60
  -9  -2   3   24.20    1.70
  -9   2  -3   23.80    1.60
  -9   2  -3   23.60    1.50
 -10  -2  -3  161.58    4.70
 -10   2   3  161.28    5.10
 -10  -2  -3  165.78    5.10
 -10   2  -3  165.78    5.00
 -10   2  -3  157.38    5.10
 -10  -2   3  166.18    5.10
 -11  -2  -3   72.29    3.10
 -11  -2  -3   75.89    2.80
 -11   2   3   74.09    3.10
 -11  -2   3   73.59    3.10
 -11   2  -3   74.39    3.10
 -11   2  -3   73.69    3.00
 -12  -2  -3   37.10    2.00
 -12   2   3   36.80    2.30
 -12  -2  -3   43.10    2.40
 -12   2  -3   35.70    2.20
 -12  -2   3   34.50    2.30
 -12   2  -3   36.60    2.30
 -13  -2  -3   19.00    1.60
 -13  -2  -3   12.50    1.70
 -13   2   3   17.30    1.90
 -13  -2   3   16.80    1.90
 -13   2  -3   13.50    1.70
 -13   2  -3   17.00    1.90
 -14  -2  -3   -1.40    0.90
 -14   2   3   -0.30    1.10
 -14  -2  -3    0.60    1.20
 -14   2  -3   -0.90    1.20
 -14  -2   3   -0.40    1.20
 -14   2  -3   -0.70    1.10
 -15   2   3   12.60    1.90
 -15  -2  -3   13.00    2.00
 -15   2   3   12.00    1.80
 -15  -2   3   14.70    1.80
 -15   2  -3   11.80    1.80
 -15  -2   3   14.30    2.00
 -15   2  -3   12.80    1.90
 -16   2   3    2.40    1.40
 -16   2   3    0.70    1.40
 -16  -2  -3   -0.50    1.50
 -16  -2   3   -0.40    1.30
 -16   2  -3   -1.20    1.30
 -16   2  -3   -0.70    1.20
   0  -3   3    0.00    0.20
   0   3   3   -0.40    0.20
   0   3   3    0.00    0.20
   0   3  -3    0.00    0.20
   0  -3  -3    0.10    0.20
   0  -3   3    0.10    0.20
   0  -3   3    0.00    0.20
   0  -3   3   -0.10    0.30
   0  -3  -3   -0.10    0.20
   0   3   3   -0.20    0.10
   0  -3  -3    0.10    0.20
   0   3  -3    0.10    0.20
   0   3   3   -0.40    0.20
  -1  -3  -3  214.58    5.30
  -1   3   3  209.18    5.20
   1  -3   3  206.38    5.30
   1   3  -3  228.28    5.40
   1  -3   3  214.98    5.30
  -1  -3  -3  213.08    5.20
   1   3  -3  211.38    5.30
  -1   3   3  218.08    5.20
  -1   3  -3  213.08    5.40
   1   3   3  219.58    5.20
  -1  -3   3  219.68    5.30
  -1  -3   3  208.28    5.30
   1  -3  -3  213.78    5.20
   1   3   3  213.08    5.20
   1   3   3  224.88    5.20
  -1  -3   3  208.98    5.30
  -1  -3   3  220.18    5.40
   1  -3  -3  214.88    5.20
   1   3   3  215.08    5.20
   1  -3  -3  214.98    5.30
  -1  -3   3  202.38    5.30
  -2  -3  -3    2.60    0.40
   2  -3   3    1.80    0.30
  -2  -3  -3    1.80    0.30
  -2  -3  -3    1.90    0.20
  -2   3   3    2.20    0.30
   2  -3   3    1.50    0.30
   2   3  -3    1.90    0.30
  -2  -3  -3    2.60    0.20
  -2  -3   3    1.50    0.30
   2  -3  -3    2.40    0.30
   2   3   3    3.40    0.30
  -2  -3   3    2.20    0.30
   2  -3  -3    1.40    0.20
  -2  -3   3    1.60    0.30
  -2   3  -3    2.00    0.40
  -2  -3   3    2.40    0.40
   2   3   3    2.80    0.20
  -3  -3  -3   26.90    1.00
   3  -3   3   27.20    1.10
  -3   3   3   28.00    1.00
   3  -3   3   27.50    1.00
  -3  -3  -3   29.50    0.80
  -3  -3  -3   29.10    0.80
  -3  -3   3   26.60    1.10
  -3   3  -3   27.50    1.10
  -3   3  -3   26.80    1.00
  -4  -3  -3   33.30    1.00
  -4  -3  -3   33.60    1.00
  -4  -3  -3   32.60    1.20
  -4   3   3   32.30    1.20
   4  -3   3   31.80    1.20
  -4   3  -3   31.00    1.30
  -4  -3   3   35.20    1.30
  -4   3  -3   33.70    1.30
  -5   3   3  138.39    3.80
  -5  -3  -3  134.99    3.80
  -5  -3  -3  134.39    3.50
  -5   3  -3  137.79    3.80
  -5   3  -3  135.59    3.80
  -5  -3   3  137.29    3.80
  -6  -3  -3  317.77    7.80
  -6  -3  -3  308.17    8.00
  -6   3   3  315.77    8.10
  -6  -3   3  312.77    8.10
  -6   3  -3  313.97    8.10
  -6   3  -3  311.57    8.10
  -7  -3  -3  282.87    7.50
  -7  -3  -3  286.07    7.20
  -7   3   3  288.07    7.50
  -7   3  -3  284.27    7.50
  -7  -3   3  285.57    7.60
  -7   3  -3  283.47    7.50
  -8  -3  -3   18.00    1.10
  -8  -3  -3   19.00    1.40
  -8   3   3   20.40    1.30
  -8   3  -3   20.20    1.40
  -8   3  -3   18.00    1.40
  -8  -3   3   20.30    1.40
  -9  -3  -3   14.30    1.30
  -9   3   3   12.90    1.30
  -9  -3  -3   13.60    1.10
  -9   3  -3   11.90    1.30
  -9   3  -3   14.70    1.40
  -9  -3   3   14.30    1.40
 -10  -3  -3   -0.10    0.70
 -10   3   3   -0.30    0.80
 -10  -3  -3    0.70    0.80
 -10   3  -3   -1.20    0.70
 -10   3  -3    0.90    0.80
 -10  -3   3    0.80    0.90
 -11   3   3   11.00    1.40
 -11  -3  -3   10.50    1.40
 -11  -3  -3   12.90    1.20
 -11  -3   3   12.60    1.50
 -11   3  -3   13.80    1.50
 -11   3  -3   11.30    1.40
 -12   3   3    4.40    1.20
 -12  -3  -3    4.50    1.20
 -12  -3  -3    2.90    0.90
 -12   3  -3    3.10    1.10
 -12   3  -3    4.50    1.20
 -12  -3   3    4.70    1.20
 -13  -3  -3    2.30    1.20
 -13   3   3    4.30    1.20
 -13  -3  -3    3.50    1.00
 -13  -3   3    2.20    1.20
 -13   3  -3    0.90    1.20
 -13   3  -3    2.90    1.20
 -14  -3  -3    0.20    1.20
 -14  -3  -3    1.30    1.10
 -14   3   3    0.60    1.10
 -14  -3   3   -0.20    1.20
 -14   3  -3    1.70    1.30
 -14   3  -3   -2.00    1.20
 -15   3   3    4.60    1.50
 -15  -3  -3    2.70    1.40
 -15   3   3    1.50    1.40
 -15   3  -3    5.50    1.60
 -15   3  -3    2.00    1.40
 -15  -3   3    2.40    1.30
 -16  -3  -3    3.30    1.60
 -16   3   3    5.20    1.80
 -16   3   3    1.80    1.40
 -16   3  -3   -0.30    1.50
 -16   3  -3    0.20    1.30
 -16  -3   3   -0.20    1.40
   0  -4   3  182.38    4.70
   0  -4   3  180.48    4.70
   0  -4   3  186.98    4.60
   0  -4   3  187.58    4.70
   0   4  -3  191.68    4.70
   0  -4  -3  183.28    4.70
   0  -4  -3  183.88    4.60
   0   4   3  192.58    4.40
   0  -4  -3  185.78    4.70
   1  -4   3  330.07    8.30
  -1   4   3  367.76    8.30
  -1  -4  -3  338.97    8.30
  -1   4   3  334.97    8.10
   1  -4   3  325.97    8.20
   1   4  -3  331.87    8.20
  -1  -4  -3  338.77    8.20
   1  -4   3  332.97    8.30
   1   4   3  346.17    8.10
   1  -4  -3  331.27    8.20
  -1   4  -3  339.17    8.30
  -1  -4   3  343.37    8.30
   1   4   3  346.97    8.10
  -1  -4   3  335.27    8.20
   1  -4  -3  341.87    8.30
   1   4   3  345.37    8.30
   1  -4  -3  339.27    8.10
  -1  -4   3  335.67    8.30
  -1  -4   3  329.27    8.20
   1  -4  -3  328.37    8.20
   2  -4   3  200.38    5.20
   2  -4   3  196.78    5.20
  -2  -4  -3  212.88    5.20
  -2  -4  -3  203.08    5.10
  -2   4   3  201.08    5.00
   2   4  -3  204.68    5.10
  -2  -4  -3  207.98    5.00
   2  -4  -3  201.18    5.10
   2   4   3  210.38    5.00
  -2  -4   3  202.58    5.20
  -2   4  -3  199.18    5.20
  -2  -4   3  198.68    5.20
   2  -4  -3  205.18    5.00
  -2  -4   3  197.48    5.10
   2   4   3  224.28    5.20
  -2  -4   3  201.88    5.20
   2   4   3  215.98    4.90
   3  -4   3  152.38    4.10
   3  -4   3  149.19    4.10
  -3  -4  -3  157.48    4.00
  -3   4   3  157.38    4.00
  -3  -4  -3  162.58    3.80
  -3  -4  -3  153.78    4.10
  -3  -4  -3  157.68    3.90
   3  -4  -3  152.98    4.00
  -3  -4   3  152.18    4.10
  -3  -4   3  159.48    4.10
  -3  -4   3  151.98    4.10
  -3   4  -3  149.69    4.10
   3   4   3  162.98    3.90
  -4  -4  -3   89.49    2.30
   4  -4   3   87.89    2.60
  -4   4   3   90.49    2.50
  -4  -4  -3   87.49    2.50
  -4  -4  -3   91.09    2.30
   4  -4   3   87.89    2.50
  -4   4  -3   85.19    2.60
  -4   4  -3   88.89    2.70
  -4  -4   3   84.69    2.60
  -4  -4   3   93.09    2.60
   4  -4  -3   90.79    2.50
  -5  -4  -3   65.79    2.10
  -5  -4  -3   63.19    1.80
  -5  -4  -3   64.09    1.80
  -5   4   3   67.29    2.10
   5  -4   3   63.79    2.10
  -5  -4   3   67.19    2.20
  -5   4  -3   64.09    2.20
  -6   4   3   55.29    1.90
  -6  -4  -3   52.59    1.60
  -6  -4  -3   54.29    1.60
  -6  -4  -3   51.79    1.90
  -6   4  -3   52.79    2.00
  -6   4  -3   51.29    1.90
  -6  -4   3   49.20    1.90
  -7  -4  -3   18.80    1.20
  -7  -4  -3   17.50    0.90
  -7   4   3   15.10    1.10
  -7  -4  -3   18.70    0.90
  -7  -4   3   19.30    1.30
  -7   4  -3   18.30    1.30
  -7   4  -3   20.10    1.30
  -8  -4  -3  115.29    3.40
  -8  -4  -3  122.79    3.80
  -8   4   3  121.09    3.80
  -8   4  -3  120.69    3.80
  -8  -4   3  119.89    3.80
  -8   4  -3  118.79    3.80
  -9  -4  -3  128.09    4.00
  -9   4   3  118.89    3.90
  -9  -4  -3  120.59    3.60
  -9   4  -3  120.49    4.00
  -9  -4   3  131.29    4.10
  -9   4  -3  122.09    4.00
 -10  -4  -3    8.60    1.20
 -10   4   3    5.20    1.10
 -10  -4  -3    5.70    0.80
 -10  -4   3    4.00    1.10
 -10   4  -3    3.90    1.00
 -10   4  -3    5.20    1.10
 -11  -4  -3   35.90    2.10
 -11  -4  -3   35.00    1.70
 -11   4   3   32.70    2.10
 -11  -4   3   35.40    2.20
 -11   4  -3   33.10    2.10
 -11   4  -3   37.50    2.20
 -12  -4  -3    2.40    1.10
 -12   4   3    2.00    1.00
 -12  -4  -3    3.30    0.90
 -12  -4   3    2.80    1.10
 -12   4  -3    5.90    1.30
 -12   4  -3    2.20    1.10
 -13   4   3    0.30    1.00
 -13  -4  -3    0.30    1.00
 -13   4  -3    2.80    1.20
 -13   4  -3   -0.30    1.10
 -13  -4   3   -1.50    1.00
 -14  -4  -3    0.50    1.30
 -14   4   3    1.80    1.20
 -14  -4   3   -2.00    1.00
 -14   4  -3    1.00    1.20
 -14   4  -3   -0.10    1.20
 -15  -4  -3    7.20    1.80
 -15   4   3    3.40    1.50
 -15   4   3    3.80    1.50
 -15  -4   3    4.20    1.50
 -15   4  -3    9.20    1.70
 -15   4  -3    6.40    1.60
 -16   4   3    3.80    1.60
 -16  -4  -3    6.70    1.80
  16  -4   3    2.10    1.40
 -16   4   3    2.40    1.60
 -16   4  -3    8.60    1.90
 -16  -4   3    1.40    1.60
 -16   4  -3    4.20    1.60
   0  -5   3   -0.60    0.30
   0  -5  -3   -0.40    0.20
   0  -5  -3    0.10    0.20
   0   5  -3    0.00    0.30
   0  -5   3    0.10    0.30
   0  -5   3   -0.60    0.30
   0  -5   3   -0.10    0.20
   0  -5  -3    0.20    0.30
  -1  -5  -3  228.58    5.50
  -1  -5  -3  220.08    5.60
   1   5  -3  224.08    5.50
   1  -5   3  215.98    5.60
   1  -5   3  209.78    5.50
  -1   5   3  221.68    5.30
   1  -5   3  226.08    5.60
  -1  -5   3  215.88    5.50
   1  -5  -3  217.78    5.60
  -1  -5   3  216.98    5.50
   1   5   3  222.88    5.30
  -1  -5   3  219.38    5.60
  -1  -5   3  218.58    5.60
   1  -5  -3  224.58    5.30
  -1   5  -3  227.98    5.60
   1  -5  -3  217.78    5.50
   1  -5  -3  223.38    5.60
  -2   5   3  305.17    7.50
   2  -5   3  307.87    7.80
   2  -5   3  301.47    7.80
  -2  -5  -3  312.47    7.70
  -2  -5  -3  321.77    7.60
   2   5  -3  316.17    7.60
  -2  -5  -3  316.87    7.60
  -2  -5   3  311.97    7.80
   2   5   3  318.87    7.60
   2  -5  -3  308.37    7.60
  -2   5  -3  316.37    7.80
  -2  -5   3  307.57    7.70
  -2  -5   3  308.17    7.70
   2  -5  -3  309.67    7.50
  -2  -5   3  307.67    7.80
   3  -5   3  104.99    2.90
  -3   5   3  102.99    2.70
  -3  -5  -3  105.49    2.90
   3  -5   3  102.59    2.90
  -3  -5  -3  104.79    2.80
  -3  -5  -3  105.09    2.70
   3  -5  -3  106.19    2.80
  -3  -5   3  103.49    2.90
  -3   5  -3  104.19    3.00
  -3  -5   3   99.79    2.90
  -3  -5   3   99.09    2.90
  -4  -5  -3  540.65   12.80
  -4  -5  -3  549.35   12.60
  -4  -5  -3  557.34   13.10
  -4   5   3  540.55   13.00
   4  -5   3  523.65   13.10
  -4  -5  -3  527.15   13.00
   4  -5   3  518.85   13.10
  -4  -5   3  540.15   13.10
  -4  -5   3  518.85   13.10
  -4   5  -3  534.15   13.20
   4  -5  -3  537.85   13.00
  -4  -5   3  524.05   13.10
  -4   5  -3  531.65   13.10
   5  -5   3   28.90    1.30
  -5  -5  -3   29.20    1.20
  -5   5   3   29.00    1.20
  -5  -5  -3   29.40    0.90
   5  -5   3   28.00    1.20
  -5  -5  -3   29.70    1.00
  -5   5  -3   28.40    1.40
  -5   5  -3   30.20    1.30
   5  -5  -3   29.20    1.20
  -5  -5   3   28.60    1.30
  -5  -5   3   29.80    1.30
  -6  -5  -3   22.10    0.90
  -6   5   3   23.10    1.10
  -6  -5  -3   21.70    0.80
  -6  -5  -3   20.20    1.10
   6  -5   3   23.10    1.20
  -6  -5   3   22.40    1.20
  -6  -5   3   20.10    1.20
  -6   5  -3   21.00    1.30
   6  -5  -3   23.90    1.20
  -6   5  -3   23.30    1.30
  -7  -5  -3   50.09    1.60
   7  -5   3   49.60    2.00
  -7  -5  -3   50.29    1.60
  -7   5   3   52.79    1.90
  -7  -5  -3   46.90    2.00
  -7  -5   3   46.80    2.00
  -7   5  -3   48.10    1.90
  -7   5  -3   48.20    2.10
  -8  -5  -3    4.30    0.60
  -8   5   3    3.80    0.80
  -8  -5  -3    2.70    0.80
  -8  -5  -3    3.30    0.60
   8  -5   3    3.10    0.80
  -8   5  -3    2.80    0.80
  -8   5  -3    3.10    0.90
  -8  -5   3    3.20    0.80
  -9  -5  -3  104.39    3.40
  -9   5   3   95.89    3.40
   9  -5   3   98.69    3.40
  -9  -5  -3   97.99    2.90
  -9  -5  -3  100.99    2.90
  -9   5  -3  101.79    3.60
  -9   5  -3   96.59    3.40
  -9  -5   3   97.99    3.50
 -10  -5  -3   -0.10    0.50
 -10  -5  -3    0.20    0.50
  10  -5   3    1.10    0.80
 -10   5   3   -0.20    0.80
 -10  -5  -3   -0.60    0.70
 -10   5  -3   -0.10    0.90
 -10   5  -3   -0.10    0.80
 -10  -5   3   -0.70    0.90
 -11  -5  -3    5.40    0.80
 -11  -5  -3    3.80    1.10
 -11  -5  -3    6.40    0.90
  11  -5   3    4.80    1.10
 -11   5   3    5.60    1.10
 -11   5  -3    4.60    1.20
 -11   5  -3    4.60    1.10
 -11  -5   3    6.00    1.20
 -12   5   3   15.80    1.70
  12  -5   3   13.50    1.60
 -12  -5  -3   13.20    1.60
 -12   5  -3   16.70    1.90
 -12   5  -3   14.50    1.60
 -12  -5   3   14.70    1.60
 -13   5   3    0.60    1.00
  13  -5   3    0.60    1.10
 -13  -5  -3   -0.30    1.20
 -13  -5   3   -0.40    1.10
 -13   5  -3   -1.40    1.10
 -13   5  -3    1.60    1.10
  14  -5   3   -0.80    1.50
 -14   5   3    0.30    1.10
 -14  -5  -3   -1.40    1.00
 -14   5  -3    1.50    1.20
 -14   5  -3    0.70    1.40
 -14  -5   3    1.60    1.40
 -15   5   3   -0.20    1.30
  15  -5   3   -0.20    1.20
 -15   5   3   -1.30    1.10
 -15  -5  -3   -0.20    1.20
 -15  -5   3   -0.10    1.20
  15  -5  -3   -0.90    1.10
 -15   5  -3    1.90    1.30
 -15   5  -3   -0.70    1.30
 -16  -5  -3   -2.50    1.40
 -16   5   3    3.20    1.60
  16  -5   3   -1.10    1.20
 -16   5   3    0.50    1.50
 -16   5  -3   -1.40    1.30
  16  -5  -3   -2.00    1.20
 -16  -5   3    1.40    1.50
 -16   5  -3   -0.30    1.50
   0  -6   3    1.20    0.40
   0  -6   3    1.40    0.30
   0  -6  -3    1.30    0.40
   0  -6  -3    1.30    0.30
   0  -6   3    1.20    0.30
   0   6  -3    0.40    0.30
   0  -6  -3    0.80    0.40
   0  -6   3    1.20    0.40
  -1  -6  -3    3.80    0.40
   1  -6   3    3.40    0.50
   1  -6   3    3.60    0.50
  -1  -6  -3    3.20    0.40
  -1  -6  -3    3.10    0.50
   1  -6   3    4.00    0.50
   1   6  -3    4.50    0.40
   1  -6  -3    3.10    0.40
  -1  -6   3    4.00    0.50
  -1  -6   3    4.00    0.50
  -1   6  -3    4.20    0.50
   1  -6  -3    4.80    0.50
   1  -6  -3    4.30    0.50
   1   6   3    3.90    0.20
  -1  -6   3    3.90    0.40
  -1  -6   3    4.10    0.60
  -2  -6  -3  706.83   16.50
  -2  -6  -3  690.13   16.60
   2  -6   3  657.03   16.60
  -2   6   3  685.23   16.30
  -2  -6  -3  700.53   16.30
   2  -6   3  665.73   16.60
   2   6  -3  676.93   16.40
   2  -6  -3  683.43   16.50
  -2  -6   3  660.03   16.60
   2  -6  -3  694.33   16.60
  -2  -6   3  721.33   16.70
   2  -6  -3  687.63   16.30
  -2   6  -3  668.33   16.60
  -2  -6   3  673.83   16.50
  -2  -6   3  674.23   16.50
   2   6   3  715.03   16.30
   3   6  -3   15.90    0.70
   3  -6   3   15.70    0.90
  -3  -6  -3   15.00    0.70
   3  -6   3   15.70    0.90
  -3  -6  -3   16.40    0.90
  -3   6   3   17.80    0.70
  -3  -6  -3   17.10    0.80
  -3  -6   3   16.00    0.90
   3  -6  -3   18.00    0.80
  -3  -6   3   17.10    0.90
  -3  -6   3   17.40    0.80
  -3   6  -3   16.60    1.00
  -4  -6  -3   28.50    1.00
  -4   6   3   27.40    1.10
   4  -6   3   27.10    1.20
  -4  -6  -3   27.60    1.20
   4  -6   3   29.00    1.30
  -4  -6  -3   27.80    1.10
   4  -6  -3   26.10    1.10
  -4  -6   3   26.70    1.20
  -4  -6   3   28.30    1.20
  -4  -6   3   28.70    1.20
  -4   6  -3   27.30    1.30
  -5   6   3    3.60    0.50
  -5  -6  -3    4.30    0.30
   5  -6   3    3.60    0.60
   5  -6   3    3.40    0.60
  -5  -6  -3    3.40    0.40
  -5  -6  -3    3.40    0.60
  -5  -6  -3    2.90    0.50
  -5   6  -3    4.10    0.60
  -5  -6   3    3.10    0.60
   5  -6  -3    3.80    0.50
  -5  -6   3    3.70    0.60
  -5  -6   3    3.20    0.60
  -5   6  -3    3.10    0.70
  -6  -6  -3   35.60    1.10
   6  -6   3   34.40    1.60
  -6  -6  -3   33.90    1.50
  -6  -6  -3   34.10    1.20
  -6   6   3   36.60    1.50
  -6   6  -3   36.60    1.70
  -6  -6   3   38.30    1.60
  -6  -6   3   33.40    1.50
  -6   6  -3   38.20    1.60
   6  -6  -3   34.90    1.40
  -7  -6  -3    1.20    0.30
  -7  -6  -3   -0.20    0.60
   7  -6   3    0.10    0.60
  -7   6   3    0.90    0.60
  -7  -6  -3    0.30    0.40
   7  -6  -3    0.80    0.50
  -7   6  -3    0.70    0.70
  -7  -6   3   -0.30    0.50
  -7  -6   3   -0.10    0.60
  -7   6  -3    0.20    0.50
   8  -6   3   16.50    1.30
  -8  -6  -3   14.10    1.20
  -8  -6  -3   15.70    0.90
  -8  -6  -3   14.40    0.80
  -8   6   3   14.90    1.20
  -8  -6   3   15.70    1.40
   8  -6  -3   17.10    1.30
  -8  -6   3   15.60    1.30
  -8   6  -3   15.30    1.20
  -8   6  -3   14.10    1.40
  -9  -6  -3   33.10    1.30
  -9  -6  -3   31.20    1.80
  -9  -6  -3   33.30    1.40
  -9   6   3   30.90    1.80
   9  -6   3   32.10    1.80
   9  -6  -3   32.60    1.70
  -9   6  -3   35.00    2.00
  -9  -6   3   35.90    1.90
  -9   6  -3   34.50    1.90
  -9  -6   3   35.00    1.70
 -10  -6  -3    0.10    0.50
 -10  -6  -3    0.90    0.50
  10  -6   3   -0.30    0.80
 -10  -6  -3   -0.70    0.70
 -10   6   3    0.30    0.70
 -10   6  -3   -0.90    0.90
 -10   6  -3   -0.80    0.80
  10  -6  -3   -0.50    0.70
 -10  -6   3    0.50    0.80
 -10  -6   3    0.10    0.70
 -11  -6  -3    0.40    0.90
 -11   6   3   -1.10    0.80
  11  -6   3   -0.90    0.80
 -11   6  -3    0.20    1.00
 -11  -6   3   -0.20    0.70
 -11   6  -3    0.40    0.90
  11  -6  -3    0.00    0.80
 -11  -6   3    0.50    0.90
  12  -6   3   -0.90    0.90
 -12  -6  -3    0.80    0.90
 -12   6   3    0.30    0.90
 -12   6  -3   -1.80    0.90
  12  -6  -3    0.20    0.90
 -12   6  -3    0.70    0.90
 -12  -6   3   -0.70    0.80
 -12  -6   3    0.80    1.00
 -13  -6  -3    0.50    1.00
  13  -6   3    1.70    1.10
 -13   6   3    2.30    1.10
 -13  -6   3   -0.40    0.80
 -13   6  -3    1.80    1.10
  13  -6  -3    0.70    1.00
 -13   6  -3    2.50    1.40
 -13  -6   3    1.40    1.20
 -14  -6  -3   -0.10    1.30
 -14   6   3   -0.10    1.20
  14  -6   3    1.20    1.20
 -14   6   3    0.40    1.20
 -14   6  -3    1.40    1.40
 -14  -6   3    0.50    1.30
 -14   6  -3   -0.10    1.10
  14  -6  -3   -1.60    1.00
  15  -6   3    3.70    1.40
 -15   6   3    6.30    1.50
 -15   6   3    9.60    2.10
 -15  -6  -3    7.00    1.80
 -15   6  -3   10.90    1.90
  15  -6  -3    5.10    1.40
 -15  -6   3    7.50    1.70
 -15   6  -3    8.10    1.60
   0  -7  -3   -0.30    0.30
   0  -7   3    1.00    0.30
   0  -7   3   -0.40    0.40
   0  -7  -3   -0.50    0.30
   0  -7   3   -0.30    0.30
   0   7  -3    0.10    0.30
   0  -7  -3   -0.10    0.30
   0  -7   3    0.00    0.40
   1  -7   3  470.15   11.30
   1  -7   3  457.75   11.50
  -1  -7  -3  476.95   11.50
   1   7  -3  460.35   11.30
   1  -7   3  454.15   11.50
  -1  -7  -3  475.35   11.40
  -1  -7  -3  470.05   11.40
   1  -7   3  471.35   11.60
  -1   7  -3  474.95   11.50
  -1  -7   3  447.46   11.50
   1  -7  -3  460.55   11.40
   1   7   3  484.95   11.00
   1  -7  -3  465.65   11.50
   1  -7  -3  470.05   11.50
  -1  -7   3  462.35   11.50
  -1  -7   3  459.65   11.30
  -1  -7   3  463.65   11.50
  -2  -7  -3  111.09    3.20
   2   7  -3  114.79    3.00
  -2  -7  -3  118.39    2.90
   2  -7   3  111.79    3.30
   2  -7   3  113.59    3.30
  -2  -7  -3  115.59    3.10
  -2   7   3  113.49    2.80
  -2  -7   3  107.89    3.20
  -2   7  -3  112.89    3.20
   2  -7  -3  119.29    3.30
   2   7   3  115.89    2.90
   2  -7  -3  112.49    2.80
   2  -7  -3  116.29    3.10
  -2  -7   3  113.69    3.10
  -2  -7   3  113.29    3.30
   2  -7  -3  112.09    3.30
  -2  -7   3  113.99    3.30
   3  -7   3    0.50    0.50
   3  -7   3    0.00    0.40
  -3   7   3    0.10    0.20
  -3  -7  -3   -0.20    0.30
  -3  -7  -3   -0.10    0.30
   3   7  -3   -0.10    0.30
  -3  -7  -3    0.70    0.40
  -3  -7   3    0.40    0.50
  -3   7  -3   -0.80    0.40
   3  -7  -3    0.10    0.30
  -3  -7   3    0.10    0.30
  -3  -7   3   -0.20    0.40
   4  -7   3  238.68    6.30
  -4  -7  -3  244.18    6.10
  -4  -7  -3  233.38    6.00
   4  -7   3  234.38    6.30
  -4  -7  -3  235.58    6.30
  -4   7   3  238.28    6.00
  -4  -7   3  241.98    6.20
  -4   7  -3  240.18    6.40
  -4  -7   3  243.78    6.30
   4  -7  -3  235.38    6.10
  -4  -7   3  241.58    6.30
  -5  -7  -3  123.89    3.60
   5  -7   3  121.49    3.60
  -5   7   3  120.39    3.30
   5  -7   3  122.09    3.60
  -5  -7  -3  120.19    3.30
  -5  -7  -3  115.89    3.40
  -5  -7   3  117.89    3.50
  -5   7  -3  121.89    3.70
   5  -7  -3  115.49    3.40
  -5  -7   3  120.39    3.50
  -5  -7   3  120.29    3.50
  -6  -7  -3   10.50    0.30
  -6  -7  -3   11.00    0.70
  -6  -7  -3    9.80    0.90
  -6   7   3   10.50    0.90
   6  -7   3    9.80    1.00
  -6  -7  -3   10.60    1.00
   6  -7  -3   10.10    0.90
  -6  -7   3   10.00    1.00
  -6  -7   3   10.00    0.90
  -6   7  -3   10.20    0.90
  -6   7  -3   11.50    1.10
  -6  -7   3    9.10    0.90
  -7   7   3   48.50    1.90
  -7  -7  -3   46.80    1.30
  -7  -7  -3   47.60    2.00
  -7  -7  -3   46.50    2.00
   7  -7   3   49.40    2.10
  -7  -7  -3   46.70    1.60
  -7  -7   3   46.80    1.90
  -7   7  -3   45.80    2.10
  -7   7  -3   50.79    2.00
  -7  -7   3   45.40    2.00
  -7  -7   3   48.80    2.00
   7  -7  -3   51.39    1.90
  -8  -7  -3   15.30    1.30
   8  -7   3   17.40    1.40
  -8  -7  -3   16.80    1.00
  -8  -7  -3   15.80    0.70
  -8   7   3   14.20    1.20
  -8  -7   3   17.70    1.30
   8  -7  -3   16.00    1.20
  -8   7  -3   15.70    1.50
  -8  -7   3   16.40    1.30
  -8   7  -3   14.70    1.30
  -9  -7  -3   54.49    2.40
  -9   7   3   51.39    2.20
  -9  -7  -3   52.69    1.90
   9  -7   3   54.59    2.40
  -9  -7   3   53.79    2.20
   9  -7  -3   52.49    2.20
  -9  -7   3   54.29    2.40
  -9   7  -3   50.49    2.30
  -9   7  -3   50.79    2.50
 -10  -7  -3   29.90    1.90
 -10  -7  -3   28.40    1.30
  10  -7   3   29.00    1.90
 -10   7   3   28.40    1.70
 -10   7  -3   26.90    1.80
 -10  -7   3   29.70    1.90
 -10  -7   3   27.40    1.70
 -10   7  -3   29.50    2.00
  10  -7  -3   30.30    1.90
 -11   7   3   12.00    1.40
  11  -7   3   11.70    1.50
 -11  -7  -3   13.80    1.50
 -11  -7   3   11.00    1.20
 -11   7  -3   12.80    1.70
 -11  -7   3   11.40    1.40
  11  -7  -3   15.10    1.50
 -11   7  -3   10.80    1.40
 -12  -7  -3   33.90    2.30
  12  -7   3   33.00    2.20
 -12   7   3   28.70    2.20
  12  -7  -3   34.00    2.20
 -12   7  -3   32.90    2.20
 -12  -7   3   31.90    1.90
 -12  -7   3   30.80    2.20
 -12   7  -3   31.10    2.40
 -13  -7  -3    0.60    1.10
 -13   7   3    1.00    1.00
  13  -7   3    1.20    1.10
  13  -7  -3    0.20    1.00
 -13  -7   3   -0.30    1.20
 -13  -7   3    1.50    0.90
 -13   7  -3    1.60    1.30
 -13   7  -3   -1.40    0.90
 -14   7   3   -0.30    1.10
 -14   7   3    1.00    1.50
  14  -7   3   -0.50    1.10
 -14  -7  -3    1.10    1.20
  14  -7  -3   -0.80    1.00
 -14  -7   3   -0.90    1.10
 -14   7  -3    1.90    1.20
 -14   7  -3   -0.70    1.20
 -15  -7  -3    6.60    1.60
 -15   7   3    2.90    1.40
 -15   7   3    6.50    1.80
  15  -7   3    3.80    1.50
 -15   7  -3    6.80    1.50
 -15  -7   3    5.00    1.70
 -15   7  -3    3.30    1.60
  15  -7  -3    3.70    1.30
   0  -8  -3   23.90    1.10
   0   8  -3   23.10    1.00
   0  -8   3   23.30    1.10
   0  -8  -3   23.30    1.10
   0  -8   3   23.10    1.10
   0  -8   3   22.50    0.90
   0  -8  -3   24.00    1.10
   0  -8   3   22.10    1.10
   1  -8   3    2.10    0.50
   1  -8   3    4.20    0.50
  -1  -8  -3    3.00    0.50
  -1  -8  -3    3.10    0.50
   1   8  -3    3.30    0.40
  -1  -8  -3    2.40    0.50
   1  -8   3    2.40    0.60
   1  -8   3    3.00    0.40
  -1   8  -3    3.60    0.60
   1  -8  -3    3.50    0.60
  -1  -8   3    3.20    0.60
   1   8   3    3.60    0.30
  -1  -8   3    2.80    0.50
  -1  -8   3    3.20    0.60
   1  -8  -3    3.90    0.60
   1  -8  -3    2.70    0.50
  -1  -8   3    3.60    0.40
   2  -8   3    4.70    0.60
  -2  -8  -3    5.30    0.60
   2   8  -3    5.70    0.50
   2  -8   3    4.50    0.70
  -2  -8  -3    4.90    0.40
  -2  -8  -3    3.90    0.60
  -2  -8   3    4.80    0.50
  -2  -8   3    4.50    0.70
  -2   8  -3    5.60    0.70
  -2  -8   3    4.70    0.60
   2   8   3    5.20    0.20
   2  -8  -3    5.90    0.70
   2  -8  -3    5.40    0.30
   2  -8  -3    6.00    0.60
   2  -8  -3    5.50    0.70
  -2  -8   3    6.00    0.70
   2   8   3    5.50    0.20
   2   8   3    5.30    0.40
   3   8  -3   28.60    1.00
  -3  -8  -3   28.30    1.00
  -3   8   3   26.70    0.90
  -3  -8  -3   30.00    1.30
  -3  -8  -3   28.60    1.20
   3  -8   3   30.20    1.40
   3  -8   3   27.80    1.30
  -3  -8   3   27.40    1.30
  -3   8  -3   29.10    1.40
   3  -8  -3   28.80    1.40
  -3  -8   3   26.50    1.10
   3  -8  -3   26.30    1.20
  -3  -8   3   28.60    1.30
  -4   8   3    1.40    0.40
   4  -8   3    1.20    0.50
  -4  -8  -3    1.90    0.50
  -4  -8  -3    1.70    0.40
  -4  -8  -3    2.10    0.60
   4  -8   3    1.40    0.60
  -4   8  -3    0.30    0.60
   4  -8  -3    1.90    0.50
  -4  -8   3    1.60    0.50
  -4  -8   3    1.30    0.50
  -4  -8   3    1.40    0.50
   5  -8   3    6.20    0.90
  -5   8   3    5.70    0.60
  -5  -8  -3    6.70    0.60
  -5  -8  -3    5.50    0.60
  -5  -8  -3    6.80    0.80
   5  -8   3    5.50    0.80
  -5   8  -3    5.70    0.90
  -5  -8   3    5.40    0.70
  -5  -8   3    5.10    0.80
  -5  -8   3    6.60    0.80
   5  -8  -3    5.80    0.70
  -6   8   3   58.29    2.00
  -6  -8  -3   58.79    2.10
   6  -8   3   58.79    2.20
  -6  -8  -3   60.69    1.90
   6  -8   3   63.29    2.30
  -6  -8  -3   57.69    2.20
   6  -8  -3   54.29    2.00
  -6  -8   3   56.59    2.10
  -6  -8   3   55.89    2.10
  -6   8  -3   58.49    2.40
  -6  -8   3   52.39    2.20
  -7  -8  -3   51.29    2.10
  -7  -8  -3   53.89    1.80
  -7   8   3   53.29    2.00
  -7  -8  -3   50.09    2.20
   7  -8   3   53.79    2.20
   7  -8  -3   54.19    2.10
  -7  -8   3   52.49    2.10
  -7   8  -3   49.40    2.30
  -7  -8   3   52.09    2.10
  -7  -8   3   53.59    2.20
  -7   8  -3   50.59    2.00
  -8  -8  -3  117.59    3.90
  -8  -8  -3  119.19    3.80
  -8  -8  -3  120.79    3.40
  -8   8   3  119.19    3.80
   8  -8   3  116.99    3.90
  -8  -8   3  121.19    3.90
   8  -8  -3  121.89    3.80
  -8  -8   3  124.39    3.90
  -8   8  -3  117.79    4.10
  -8   8  -3  122.39    3.90
  -8  -8   3  121.09    3.80
  -9  -8  -3   88.39    3.10
   9  -8   3   85.69    3.20
  -9   8   3   82.89    3.00
  -9  -8  -3   78.39    3.10
  -9  -8  -3   86.49    2.60
  -9  -8   3   82.19    3.10
  -9   8  -3   86.09    3.10
  -9  -8   3   86.09    3.00
   9  -8  -3   86.39    3.00
  -9   8  -3   81.19    3.30
  -9  -8   3   84.59    3.20
 -10  -8  -3   25.70    1.80
 -10  -8  -3   19.70    1.80
  10  -8   3   26.10    1.80
 -10  -8  -3   25.90    1.40
 -10   8   3   26.50    1.80
 -10   8  -3   28.60    1.80
 -10  -8   3   21.40    1.80
  10  -8  -3   22.80    1.70
 -10  -8   3   26.80    1.80
 -10  -8   3   24.00    1.50
 -10   8  -3   27.60    2.00
 -11   8   3   16.20    1.60
 -11  -8  -3   17.80    1.60
 -11  -8  -3   14.40    1.60
  11  -8   3   16.00    1.60
  11  -8  -3   13.80    1.40
 -11  -8   3   17.00    1.50
 -11   8  -3   14.30    1.60
 -11  -8   3   14.20    1.60
 -11  -8   3   16.50    1.60
 -11   8  -3   18.90    2.00
 -12  -8  -3   -0.80    0.90
 -12   8   3    0.70    0.90
  12  -8   3   -1.50    0.80
  12  -8  -3   -0.20    0.90
 -12  -8   3    0.80    1.00
 -12   8  -3   -0.60    0.90
 -12  -8   3   -0.20    1.10
 -12  -8   3   -0.60    0.80
 -12   8  -3    0.30    1.20
 -13   8   3    3.20    1.30
  13  -8   3    3.30    1.30
 -13  -8  -3    3.40    1.20
 -13   8   3    2.90    1.50
 -13   8  -3    4.30    1.60
 -13  -8   3    2.40    1.30
 -13  -8   3    2.20    1.20
 -13  -8   3    2.50    1.00
 -13   8  -3    3.20    1.30
  13  -8  -3    2.50    1.20
 -14  -8  -3    3.40    1.30
 -14  -8  -3    1.00    1.20
  14  -8   3    0.20    1.10
 -14   8   3    2.30    1.40
 -14   8   3    0.60    1.20
 -14  -8   3   -0.60    1.10
 -14   8  -3    3.60    1.60
 -14   8  -3    2.00    1.20
 -14  -8   3    3.20    1.40
  14  -8  -3    1.20    1.20
 -15   8   3    2.50    1.30
 -15  -8  -3    2.00    1.50
 -15  -8  -3    3.20    1.40
 -15   8   3    5.20    1.70
  15  -8   3    1.70    1.50
 -15  -8   3    2.40    1.50
 -15   8  -3    3.30    1.60
  15  -8  -3    2.70    1.40
 -15   8  -3    2.80    1.50
 -15  -8   3    3.10    1.50
   0  -9   3    0.00    0.30
   0  -9   3    0.10    0.40
   0  -9   3   -0.60    0.40
   0  -9   3   -0.40    0.40
   0   9   3   -0.30    0.30
   0  -9  -3    0.10    0.50
   0  -9  -3    0.20    0.40
   0   9  -3    0.20    0.40
   0  -9  -3   -0.30    0.40
  -1  -9  -3   27.00    1.20
  -1  -9  -3   25.30    1.20
   1  -9   3   27.80    1.00
   1  -9   3   27.50    1.30
   1  -9   3   26.00    1.30
   1  -9   3   25.40    1.30
  -1  -9  -3   24.80    1.20
   1   9  -3   24.70    1.10
  -1   9  -3   27.20    1.20
   1  -9  -3   26.00    1.20
  -1  -9   3   25.90    1.00
   1  -9  -3   28.30    1.30
  -1  -9   3   24.70    1.30
   1   9   3   26.30    0.90
   1  -9  -3   27.00    1.30
  -1  -9   3   26.20    1.30
  -1  -9   3   26.00    1.20
  -2  -9  -3   11.10    0.90
   2  -9   3   11.30    0.90
   2   9  -3   14.20    0.70
  -2  -9  -3   11.50    0.50
   2  -9   3   12.90    1.00
  -2  -9  -3   11.00    0.90
   2  -9  -3   11.80    1.00
  -2  -9   3   12.10    0.90
  -2  -9   3   12.30    0.70
   2   9   3   10.40    0.40
  -2   9  -3   11.40    0.90
   2   9   3   11.70    0.40
   2  -9  -3   12.20    0.90
   2   9   3   11.50    0.50
  -2  -9   3   10.20    0.90
  -2  -9   3   12.60    1.00
   2  -9  -3   11.20    1.00
   3  -9   3   47.30    2.00
  -3  -9  -3   50.79    1.80
   3  -9   3   52.09    2.00
   3   9  -3   51.59    1.60
  -3  -9  -3   53.19    1.50
  -3  -9  -3   51.19    1.90
   3  -9  -3   52.49    2.00
  -3   9  -3   51.39    2.00
  -3  -9   3   50.69    1.70
   3  -9  -3   51.59    1.40
  -3  -9   3   49.20    1.90
   3  -9  -3   47.30    1.80
  -3  -9   3   54.09    2.00
   4  -9   3    0.40    0.60
  -4   9   3   -0.10    0.30
  -4  -9  -3    0.00    0.30
  -4  -9  -3   -0.10    0.40
   4  -9   3    0.20    0.50
  -4  -9  -3    0.00    0.50
  -4  -9   3    0.20    0.50
  -4  -9   3    0.50    0.40
  -4  -9   3    0.20    0.50
  -4   9  -3    0.10    0.60
   4  -9  -3    0.00    0.40
   5  -9   3    1.90    0.70
   5  -9   3    1.30    0.70
  -5   9   3    1.20    0.40
  -5  -9  -3    1.50    0.50
  -5  -9  -3    1.10    0.70
  -5  -9  -3    1.60    0.50
  -5   9  -3    1.60    0.70
  -5  -9   3    2.20    0.70
  -5  -9   3    2.10    0.60
   5  -9  -3    0.50    0.50
  -5  -9   3    0.90    0.60
   6  -9   3   50.99    2.20
  -6  -9  -3   54.19    2.00
  -6   9   3   54.79    1.90
  -6  -9  -3   57.49    2.20
  -6  -9  -3   51.39    1.80
   6  -9   3   52.59    2.20
  -6   9  -3   52.69    2.30
  -6  -9   3   52.39    2.00
  -6  -9   3   57.39    2.20
   6  -9  -3   55.09    2.00
  -6  -9   3   50.79    2.10
  -7  -9  -3   13.40    0.90
   7  -9   3   12.30    1.20
  -7   9   3    9.80    1.00
  -7  -9  -3   12.60    1.10
  -7  -9  -3   12.90    1.30
  -7  -9   3   10.60    1.10
   7  -9  -3   13.00    1.10
  -7  -9   3   12.00    1.20
  -7  -9   3   11.40    1.20
  -7   9  -3   13.20    1.40
  -8  -9  -3   55.79    2.00
   8  -9   3   56.79    2.40
  -8  -9  -3   56.79    2.50
  -8   9   3   56.49    2.20
  -8  -9  -3   55.49    2.30
  -8  -9   3   54.99    2.40
  -8  -9   3   56.49    2.20
  -8   9  -3   52.89    2.60
  -8  -9   3   56.59    2.40
   8  -9  -3   55.39    2.30
  -9  -9  -3    0.80    0.70
   9  -9   3    1.60    0.80
  -9  -9  -3    0.50    0.70
  -9  -9  -3    1.10    0.60
  -9   9   3   -0.10    0.70
   9  -9  -3    0.70    0.70
  -9   9  -3    0.30    1.00
  -9  -9   3    1.70    0.80
  -9  -9   3    1.30    0.80
  -9  -9   3    1.70    0.90
 -10   9   3    0.50    0.80
 -10  -9  -3    0.50    0.80
 -10  -9  -3    1.30    0.90
  10  -9   3    0.50    0.80
 -10   9  -3    0.50    0.80
 -10  -9   3    1.90    0.90
 -10  -9   3    1.30    0.80
 -10  -9   3    1.00    0.90
 -10   9  -3    0.10    1.10
  10  -9  -3    0.10    0.80
  11  -9   3    6.40    1.20
 -11  -9  -3    4.20    1.20
 -11   9   3    5.10    1.00
 -11  -9  -3    4.80    1.10
 -11  -9   3    4.30    1.10
  11  -9  -3    4.50    1.10
 -11  -9   3    5.10    1.00
 -11   9  -3    4.30    1.10
 -11  -9   3    8.60    1.30
 -11   9  -3    7.30    1.50
  12  -9   3    8.60    1.50
 -12  -9  -3    9.00    1.50
 -12  -9  -3    5.30    1.30
 -12   9   3    8.70    1.30
 -12   9   3    7.40    1.60
 -12   9  -3    8.10    1.60
  12  -9  -3    7.40    1.30
 -12  -9   3    7.70    1.20
 -12  -9   3   11.10    1.60
 -12  -9   3    8.10    1.40
 -12   9  -3    7.10    1.30
 -13   9   3    2.50    1.40
 -13  -9  -3    1.20    1.20
 -13   9   3    2.90    1.20
  13  -9   3    2.00    1.20
 -13  -9  -3    2.20    1.20
 -13  -9   3    3.70    1.30
 -13   9  -3    1.70    1.40
 -13   9  -3    5.60    1.30
  13  -9  -3    2.70    1.20
 -13  -9   3    2.70    1.20
 -14   9   3    4.00    1.70
  14  -9   3    1.90    1.40
 -14  -9  -3    3.10    1.30
 -14   9   3   -0.10    1.20
 -14  -9  -3    0.10    1.20
 -14  -9   3   -0.40    1.10
  14  -9  -3    1.40    1.20
 -14  -9   3    3.40    1.50
 -14   9  -3    2.00    1.50
 -14   9  -3    0.80    1.10
 -15  -9  -3   -0.10    1.20
 -15   9   3    2.10    1.30
 -15   9   3    3.80    1.70
 -15  -9  -3    6.90    1.60
  15  -9   3    0.70    1.20
  15  -9  -3    1.70    1.40
 -15  -9   3    2.90    1.40
 -15  -9   3    3.70    1.40
 -15   9  -3    4.10    1.70
   0 -10   3   23.40    0.90
   0 -10   3   25.50    1.40
   0 -10   3   26.40    1.30
   0 -10  -3   25.20    1.30
   0 -10  -3   24.90    1.20
   0  10   3   24.70    1.00
   0  10  -3   24.20    1.10
   0 -10  -3   26.80    1.30
   0 -10   3   23.50    1.30
  -1 -10  -3   34.70    1.60
  -1  10   3   34.80    1.40
   1 -10   3   36.20    1.20
   1 -10   3   35.00    1.60
   1  10  -3   36.90    1.40
  -1 -10  -3   36.10    1.50
  -1 -10  -3   37.90    1.50
   1 -10   3   38.20    1.60
   1 -10   3   35.90    1.70
  -1 -10   3   35.50    1.60
  -1 -10   3   37.30    1.30
   1 -10  -3   36.00    1.50
  -1 -10   3   34.70    1.60
  -1 -10   3   35.90    1.60
   1  10   3   38.00    1.20
   1 -10  -3   35.90    1.60
   1 -10  -3   37.40    1.60
  -1  10  -3   36.60    1.50
   2 -10   3    2.40    0.60
  -2 -10  -3    2.40    0.60
   2 -10   3    2.40    0.40
   2 -10   3    2.10    0.70
   2  10  -3    2.50    0.40
  -2 -10  -3    1.90    0.60
  -2 -10   3    2.20    0.60
   2  10   3    2.50    0.20
   2  10   3    2.90    0.20
   2 -10  -3    1.40    0.60
  -2 -10   3    1.40    0.60
   2  10   3    2.60    0.20
  -2  10  -3    2.30    0.60
  -2 -10   3    2.50    0.70
   2 -10  -3    1.80    0.60
   2 -10  -3    2.40    0.70
  -2 -10   3    1.90    0.40
  -3 -10  -3   84.29    2.20
   3 -10   3   78.59    2.80
  -3 -10  -3   80.09    2.60
   3  10  -3   87.09    2.30
   3 -10   3   83.59    2.80
  -3 -10  -3   79.89    2.70
  -3 -10   3   86.09    2.90
  -3  10  -3   79.59    2.80
   3 -10  -3   84.59    2.10
   3 -10  -3   82.29    2.90
   3 -10  -3   82.59    2.60
  -3 -10   3   81.79    2.70
  -3 -10   3   73.89    2.70
  -3 -10   3   82.89    2.50
  -4 -10  -3   67.39    2.50
  -4 -10  -3   68.29    2.00
   4 -10   3   72.19    2.50
  -4 -10  -3   66.59    2.20
   4 -10   3   64.09    2.50
  -4  10  -3   70.89    2.50
  -4 -10   3   66.39    2.20
  -4 -10   3   66.59    2.40
  -4 -10   3   66.19    2.40
   4 -10  -3   65.39    2.30
  -5 -10  -3    3.00    0.60
  -5 -10  -3    2.80    0.50
  -5 -10  -3    3.20    0.70
   5 -10   3    4.10    0.90
   5 -10   3    2.80    0.80
  -5  10   3    2.50    0.50
   5 -10  -3    2.20    0.60
  -5 -10   3    2.40    0.60
  -5 -10   3    0.70    0.70
  -5 -10   3    2.20    0.70
  -5  10  -3    0.80    0.70
   6 -10   3   63.69    2.60
   6 -10   3   61.19    2.40
  -6  10   3   62.69    2.10
  -6 -10  -3   59.99    2.10
  -6 -10  -3   59.09    2.40
  -6 -10  -3   61.59    2.10
  -6  10  -3   65.99    2.60
  -6 -10   3   63.09    2.30
   6 -10  -3   60.29    2.30
  -6 -10   3   61.59    2.50
  -6 -10   3   63.09    2.40
   7 -10   3   32.20    1.80
  -7 -10  -3   28.30    1.70
  -7 -10  -3   28.30    1.50
  -7  10   3   28.10    1.40
  -7 -10  -3   26.70    1.30
  -7 -10   3   25.50    1.60
  -7 -10   3   26.60    1.70
  -7  10  -3   27.70    1.80
   7 -10  -3   28.30    1.50
  -7 -10   3   25.40    1.50
   8 -10   3  102.19    3.60
  -8 -10  -3  110.19    3.50
  -8  10   3  103.99    3.40
  -8 -10  -3  105.69    3.20
  -8 -10  -3  101.59    3.70
  -8 -10   3  103.09    3.60
  -8 -10   3  106.39    3.60
   8 -10  -3  107.39    3.50
  -8 -10   3  100.29    3.40
  -8  10  -3  106.59    3.90
   9 -10   3    1.70    0.90
  -9 -10  -3    1.20    0.90
  -9 -10  -3    2.90    0.70
  -9 -10  -3    2.50    0.90
  -9  10   3    0.70    0.70
  -9 -10   3    0.60    0.80
   9 -10  -3    1.90    0.80
  -9 -10   3    1.90    0.90
  -9 -10   3    3.60    0.90
  -9  10  -3    0.30    1.00
 -10 -10  -3   16.60    1.70
 -10 -10  -3   16.60    1.50
  10 -10   3   20.50    1.80
 -10  10   3   16.50    1.50
 -10  10  -3   18.80    1.90
 -10 -10   3   17.40    1.50
  10 -10  -3   17.40    1.50
 -10 -10   3   16.50    1.60
 -10 -10   3   17.30    1.70
 -11 -10  -3    0.80    1.00
 -11 -10  -3    1.40    0.90
 -11  10   3    0.30    1.10
  11 -10   3    0.50    0.90
 -11  10   3    0.70    0.80
 -11 -10   3    0.70    1.00
  11 -10  -3    1.40    0.90
 -11 -10   3    0.80    0.80
 -11 -10   3    0.40    1.00
 -11  10  -3    2.50    1.30
  12 -10   3   -0.50    0.90
 -12  10   3    0.10    1.20
 -12 -10  -3   -1.20    0.90
 -12  10   3   -1.00    1.00
 -12 -10  -3   -0.70    1.00
 -12  10  -3    1.20    1.30
  12 -10  -3   -1.10    0.90
 -12 -10   3   -0.40    0.90
 -12 -10   3    1.40    0.90
 -12 -10   3    0.90    1.00
  13 -10   3    4.60    1.40
 -13 -10  -3    5.30    1.40
 -13  10   3    4.70    1.30
 -13 -10  -3    4.70    1.40
 -13  10   3    8.10    1.80
 -13 -10   3    3.00    1.30
 -13  10  -3    6.10    1.80
 -13 -10   3    9.40    1.70
  13 -10  -3    4.50    1.20
 -14 -10  -3    0.10    1.20
 -14  10   3    2.50    1.60
  14 -10   3   -0.30    1.20
 -14  10   3    0.70    1.20
 -14 -10  -3    0.50    1.10
 -14  10  -3    1.10    1.60
 -14 -10   3   -0.40    1.10
  14 -10  -3   -0.10    1.00
 -14 -10   3    2.00    1.30
   0  11  -3    0.20    0.40
   0 -11  -3    0.20    0.50
   0  11   3   -0.50    0.40
   0 -11   3   -0.10    0.30
   0 -11   3   -0.50    0.50
   0 -11  -3   -0.30    0.60
   0 -11   3   -0.20    0.60
   0 -11  -3   -0.20    0.60
   0 -11   3    0.00    0.60
   1 -11   3  106.09    2.90
   1 -11   3  109.99    3.40
   1  11  -3  105.59    3.00
  -1 -11  -3  105.99    3.30
  -1 -11  -3  102.89    3.30
  -1 -11  -3  107.89    3.40
  -1  11   3  103.99    3.10
   1 -11   3  102.39    3.40
   1 -11   3  101.19    3.30
  -1 -11   3  107.49    3.40
   1  11   3  109.49    2.80
  -1 -11   3  104.79    3.40
   1 -11  -3  102.99    3.20
  -1 -11   3  105.69    2.90
   1 -11  -3  107.69    3.40
   1 -11  -3  106.39    3.40
  -1  11  -3  107.69    3.20
  -1 -11   3  106.09    3.40
   2  11  -3  102.79    2.90
  -2  11   3   98.29    3.10
   2 -11   3  103.29    2.80
   2 -11   3  100.59    3.30
  -2 -11  -3  102.09    3.30
   2 -11   3  103.89    3.40
  -2 -11  -3  104.79    3.20
   2 -11  -3  105.39    3.30
  -2 -11   3  108.29    3.30
   2 -11  -3  102.89    3.20
  -2  11  -3  103.89    3.20
  -2 -11   3  103.39    3.40
   2  11   3  102.89    2.50
   2 -11  -3   99.69    3.40
  -2 -11   3  101.39    2.90
  -2 -11   3   99.19    3.30
  -3 -11  -3   68.89    2.60
  -3 -11  -3   75.89    2.50
  -3 -11  -3   75.99    2.00
   3  11  -3   70.69    2.10
   3 -11   3   73.89    2.70
  -3  11   3   76.59    2.60
   3 -11   3   74.79    2.70
  -3 -11   3   72.29    2.70
  -3 -11   3   76.69    2.80
  -3  11  -3   71.59    2.60
  -3 -11   3   73.19    2.30
   3 -11  -3   70.59    2.40
  -3 -11   3   69.29    2.60
   3 -11  -3   72.39    2.70
  -4 -11  -3  101.69    2.80
  -4 -11  -3  100.99    3.10
   4 -11   3  100.09    3.40
   4 -11   3   97.69    3.30
  -4 -11  -3  102.59    3.30
  -4 -11   3   97.89    3.30
  -4 -11   3   99.69    3.00
  -4  11  -3   98.99    3.40
  -4 -11   3   97.39    3.30
   4 -11  -3  100.59    3.20
  -5 -11  -3    4.50    0.90
  -5 -11  -3    3.80    0.60
   5 -11   3    4.10    0.80
   5 -11   3    5.20    1.00
  -5 -11  -3    4.40    0.70
   5 -11  -3    4.10    0.80
  -5 -11   3    4.90    0.70
  -5 -11   3    3.70    0.80
  -5 -11   3    4.40    0.90
  -5  11  -3    4.20    0.90
  -6  11   3    0.10    0.40
   6 -11   3    1.60    0.90
  -6 -11  -3    0.30    0.70
  -6 -11  -3    0.00    0.50
   6 -11   3   -0.30    0.60
  -6 -11  -3    0.00    0.50
  -6 -11   3    0.70    0.70
   6 -11  -3   -0.70    0.50
  -6  11  -3    0.50    0.80
  -6 -11   3    0.50    0.70
  -6 -11   3   -0.20    0.60
  -7  11   3    2.50    0.60
  -7 -11  -3    4.00    0.70
   7 -11   3    3.70    0.90
  -7 -11  -3    2.20    0.90
  -7 -11  -3    1.30    0.60
  -7 -11   3    3.00    0.80
  -7 -11   3    3.10    0.90
  -7 -11   3    3.10    0.90
   7 -11  -3    2.70    0.80
  -7  11  -3    3.70    1.00
  -8  11   3    4.50    0.80
  -8 -11  -3    6.30    0.90
  -8 -11  -3    5.60    1.00
   8 -11   3    5.40    1.00
  -8 -11  -3    6.10    0.80
  -8 -11   3    6.40    1.00
   8 -11  -3    5.60    1.00
  -8 -11   3    4.10    1.00
  -8 -11   3    5.40    0.90
  -8  11  -3    7.20    1.40
  -9 -11  -3    7.50    1.10
   9 -11   3    6.30    1.20
  -9 -11  -3    7.70    1.30
  -9  11   3    6.60    1.00
  -9  11   3    6.50    1.40
   9 -11  -3    6.20    1.10
  -9 -11   3    7.90    1.30
  -9 -11   3    6.10    1.10
  -9  11  -3    6.80    1.40
  -9 -11   3    6.70    1.10
 -10 -11  -3    0.30    0.90
 -10 -11  -3   -0.10    0.80
 -10  11   3   -0.10    1.10
  10 -11   3   -0.20    0.80
 -10  11   3   -0.10    0.70
 -10  11  -3   -0.50    1.10
 -10 -11   3   -0.50    0.70
  10 -11  -3    0.80    0.80
 -10 -11   3    1.20    0.90
 -10 -11   3    1.10    0.90
 -11 -11  -3    7.30    1.20
 -11  11   3    7.60    1.60
  11 -11   3    5.20    1.20
 -11 -11  -3    6.60    1.40
 -11  11   3    7.40    1.20
 -11 -11   3    6.60    1.10
 -11 -11   3    6.10    1.30
 -11 -11   3    6.90    1.40
  11 -11  -3    7.90    1.20
 -11  11  -3    7.00    1.60
 -12  11   3    1.10    1.40
  12 -11   3    0.10    1.00
 -12 -11  -3   -0.80    1.00
 -12 -11  -3    0.80    1.10
 -12  11  -3    1.00    1.50
 -12 -11   3    1.50    1.10
 -12 -11   3   -0.40    1.00
  12 -11  -3   -0.70    1.00
 -12 -11   3    1.70    1.10
  13 -11   3   -1.60    1.10
 -13 -11  -3   -0.70    1.10
 -13  11   3    1.00    1.50
 -13 -11  -3   -0.80    1.10
 -13  11  -3   -0.90    1.40
 -13 -11   3    0.30    1.10
 -13 -11   3    1.80    1.20
  13 -11  -3   -1.20    1.10
  14 -11   3    0.00    1.20
 -14 -11  -3    2.20    1.40
 -14 -11  -3    2.00    1.30
 -14  11   3    0.50    1.50
 -14 -11   3    1.70    1.40
 -14  11  -3    2.90    1.70
 -14 -11   3   -0.90    1.10
  14 -11  -3   -2.10    1.00
   0 -12  -3   33.50    1.90
   0  12  -3   38.00    1.60
   0 -12   3   37.00    1.90
   0  12   3   37.20    1.40
   0 -12  -3   36.60    1.70
   0 -12   3   37.10    1.90
   0 -12  -3   35.10    1.80
   0 -12   3   36.60    1.80
   0 -12   3   36.80    1.30
  -1 -12  -3  100.09    3.30
  -1  12   3   98.89    3.00
   1 -12   3  101.39    3.40
  -1 -12  -3  102.89    3.40
  -1 -12  -3   95.19    3.20
   1  12  -3   99.39    2.90
   1 -12   3  101.49    2.80
   1 -12   3  103.49    3.40
   1 -12   3  100.69    3.40
   1 -12  -3  101.29    3.40
  -1 -12   3  100.79    3.40
  -1  12  -3  103.19    3.10
  -1 -12   3   99.49    3.30
   1  12   3  102.09    2.80
   1 -12  -3  105.29    3.20
  -1 -12   3  101.19    2.80
   1 -12  -3   98.69    3.40
  -1 -12   3  100.09    3.40
  -2 -12  -3   11.60    1.10
   2  12  -3    9.70    0.80
   2 -12   3    9.60    1.20
   2 -12   3    7.90    1.00
   2 -12   3   11.30    0.70
  -2  12   3    7.60    1.00
  -2 -12  -3   10.00    1.00
  -2 -12   3    9.60    1.10
   2 -12  -3    9.50    1.30
  -2 -12   3    8.50    1.10
   2 -12  -3    9.10    1.00
  -2  12  -3   10.70    1.00
  -2 -12   3    9.70    1.00
   2 -12  -3   10.40    1.10
  -2 -12   3   10.40    0.80
   3 -12   3   87.29    2.50
   3 -12   3   86.89    3.10
   3 -12   3   86.19    3.10
  -3 -12  -3   87.59    3.00
  -3 -12  -3   85.29    2.90
  -3  12   3   83.49    2.90
   3  12  -3   86.29    2.40
  -3  12  -3   89.29    3.00
   3 -12  -3   90.29    2.90
  -3 -12   3   82.09    3.00
  -3 -12   3   86.29    2.60
  -3 -12   3   82.99    3.00
   3 -12  -3   83.09    3.10
   4 -12   3   34.80    1.80
  -4 -12  -3   34.60    1.80
   4 -12   3   36.10    2.00
  -4 -12  -3   35.20    1.60
  -4  12   3   39.70    1.90
  -4 -12  -3   39.40    1.30
  -4 -12   3   37.80    1.50
  -4  12  -3   35.40    1.80
   4 -12  -3   37.20    1.70
  -4 -12   3   37.80    1.90
  -4 -12   3   35.10    1.80
   5 -12   3    3.40    1.00
  -5  12   3    3.30    0.90
  -5 -12  -3    2.70    0.80
  -5 -12  -3    2.90    0.70
  -5 -12  -3    3.10    0.50
   5 -12   3    2.00    0.80
  -5 -12   3    4.20    0.90
  -5 -12   3    3.00    0.70
  -5  12  -3    2.40    0.90
  -5 -12   3    2.30    0.80
   5 -12  -3    4.80    0.80
   6 -12   3    4.40    0.90
   6 -12   3    3.70    1.00
  -6 -12  -3    3.10    0.90
  -6  12   3    3.30    1.00
  -6 -12  -3    4.30    0.80
  -6 -12  -3    5.20    0.70
  -6 -12   3    4.80    0.80
   6 -12  -3    3.90    0.80
  -6 -12   3    2.70    0.80
  -6  12  -3    4.60    1.00
  -6 -12   3    5.20    1.00
  -7 -12  -3    9.00    0.90
  -7  12   3    8.40    1.30
   7 -12   3    6.40    1.10
  -7 -12  -3    8.40    0.90
  -7 -12  -3    8.50    1.20
  -7 -12   3    9.90    1.10
   7 -12  -3    7.80    1.10
  -7 -12   3    8.60    1.20
  -7 -12   3    9.50    1.20
  -7  12  -3   10.40    1.50
  -8 -12  -3   12.50    1.10
  -8 -12  -3   13.30    1.50
   8 -12   3   14.50    1.50
  -8  12   3   12.20    1.60
  -8 -12  -3   11.20    1.10
  -8 -12   3   12.70    1.40
  -8 -12   3   12.70    1.50
   8 -12  -3   13.10    1.30
  -8 -12   3   11.70    1.30
  -8  12  -3   13.30    1.60
  -9 -12  -3    0.60    0.90
  -9 -12  -3    0.00    0.70
   9 -12   3    1.70    0.90
  -9  12   3    0.70    1.20
  -9 -12   3   -0.10    0.80
  -9 -12   3    0.50    0.80
   9 -12  -3    0.60    0.80
  -9  12  -3    0.50    1.10
  -9 -12   3    1.00    0.90
 -10  12   3    4.50    1.40
 -10 -12  -3    5.60    1.10
 -10 -12  -3    2.40    1.10
  10 -12   3    2.70    1.10
 -10  12  -3    3.50    1.30
 -10 -12   3    5.10    1.00
 -10 -12   3    2.90    1.00
  10 -12  -3    3.60    1.10
 -10 -12   3    5.80    1.20
 -11 -12  -3    2.60    1.20
  11 -12   3   -0.10    1.00
 -11  12   3    3.70    1.50
 -11 -12  -3    1.50    1.00
 -11 -12   3    3.70    1.00
 -11 -12   3    0.50    1.10
  11 -12  -3    2.10    1.00
 -11 -12   3    0.60    1.00
 -11  12  -3    1.60    1.40
 -12  12   3   31.50    2.80
  12 -12   3   35.30    2.50
 -12 -12  -3   33.20    2.30
 -12 -12  -3   32.70    2.40
 -12 -12   3   33.00    2.30
 -12 -12   3   33.50    2.50
 -12  12  -3   36.90    2.90
  12 -12  -3   30.90    2.40
 -13  12   3    0.20    1.70
 -13 -12  -3   -0.90    1.10
  13 -12   3    1.50    1.20
 -13  12  -3    0.40    1.40
 -13 -12   3    0.00    1.10
 -13 -12   3   -0.90    1.20
  13 -12  -3   -0.50    1.10
   0 -13   3    1.30    0.80
   0 -13  -3    0.10    0.70
   0 -13  -3    0.50    0.70
   0 -13  -3   -1.20    0.70
   0  13  -3   -0.20    0.50
   0 -13   3   -0.40    0.70
   0  13   3   -0.20    0.40
   0 -13   3    0.20    0.50
   0 -13   3   -0.30    0.70
   1 -13   3   45.70    2.10
   1 -13   3   47.30    2.20
  -1 -13  -3   47.40    2.10
   1  13  -3   48.10    1.70
  -1 -13  -3   46.80    2.00
  -1 -13  -3   47.80    2.10
  -1  13   3   46.50    1.80
   1 -13   3   47.00    2.20
  -1 -13   3   46.80    1.50
  -1 -13   3   48.00    2.20
  -1 -13   3   48.50    2.20
   1 -13  -3   46.40    2.20
  -1 -13   3   46.70    2.20
  -1  13  -3   47.40    1.90
   1 -13  -3   49.40    2.20
   1 -13  -3   47.30    2.10
  -2 -13  -3   21.80    1.50
  -2  13   3   20.70    1.30
   2  13  -3   21.80    1.00
   2 -13   3   23.00    1.60
   2 -13   3   20.30    1.60
  -2 -13  -3   22.40    1.40
  -2 -13   3   24.90    1.60
  -2 -13   3   20.60    1.50
  -2  13  -3   23.90    1.40
  -2 -13   3   21.10    1.50
   2 -13  -3   19.70    1.60
   2 -13  -3   20.80    1.30
  -2 -13   3   22.30    1.00
   2 -13  -3   19.40    1.50
   3 -13   3    2.20    0.80
  -3  13   3    3.00    0.80
   3 -13   3    2.40    0.90
  -3 -13  -3    3.20    0.80
   3 -13   3    4.10    0.70
  -3 -13  -3    1.80    0.70
  -3  13  -3    4.00    0.90
  -3 -13   3    2.80    0.50
  -3 -13   3    1.60    0.80
   3 -13  -3    2.80    0.80
  -3 -13   3    2.50    0.80
   3 -13  -3    2.10    0.90
   4 -13   3    0.50    0.70
  -4  13   3   -0.10    0.70
   4 -13   3    0.00    0.80
   4 -13   3    0.10    0.40
  -4 -13  -3    0.80    0.60
  -4 -13  -3    0.70    0.70
   4 -13  -3   -0.90    0.50
  -4 -13   3    0.50    0.70
  -4 -13   3    0.90    0.70
  -4  13  -3    0.20    0.80
  -4 -13   3   -0.70    0.40
  -5 -13  -3   11.30    1.30
   5 -13   3    9.70    1.30
  -5  13   3   10.50    1.30
  -5 -13  -3   10.50    1.10
   5 -13   3    8.60    1.30
  -5 -13   3   12.30    1.30
  -5 -13   3    9.70    1.20
  -5  13  -3   12.60    1.40
  -5 -13   3   10.40    0.90
   5 -13  -3   10.70    1.10
  -6 -13  -3   14.70    1.50
   6 -13   3   12.90    1.50
  -6  13   3   16.30    1.60
   6 -13   3   15.10    1.50
  -6 -13  -3   15.40    1.20
  -6 -13   3   16.00    1.50
  -6 -13   3   15.80    1.20
   6 -13  -3   15.20    1.40
  -6 -13   3   15.10    1.40
  -6  13  -3   11.80    1.40
  -7 -13  -3    4.00    1.00
  -7 -13  -3    4.80    0.90
   7 -13   3    4.60    1.00
  -7  13   3    3.70    1.10
  -7 -13   3    5.20    0.90
   7 -13  -3    5.90    1.00
  -7  13  -3    3.30    1.10
  -7 -13   3    4.30    1.00
  -7 -13   3    5.20    1.00
  -8 -13  -3   10.10    1.40
  -8  13   3   12.10    1.60
   8 -13   3   11.10    1.50
  -8 -13  -3    9.80    1.00
  -8  13  -3    9.50    1.60
  -8 -13   3   10.80    1.20
   8 -13  -3   10.90    1.30
  -8 -13   3   10.00    1.40
  -8 -13   3   11.30    1.30
   9 -13   3    7.10    1.30
  -9  13   3    7.60    1.60
  -9 -13  -3    8.50    1.40
  -9  13  -3    4.50    1.40
  -9 -13   3    6.50    1.10
  -9 -13   3    6.30    1.10
  -9 -13   3    7.40    1.30
   9 -13  -3    5.40    1.10
 -10 -13  -3   11.20    1.60
 -10  13   3   12.30    1.80
  10 -13   3   11.10    1.60
 -10 -13   3   11.20    1.60
 -10 -13   3   11.30    1.40
 -10 -13   3   10.70    1.40
  10 -13  -3   10.60    1.40
 -10  13  -3   10.30    1.80
 -11  13   3    7.30    1.70
 -11 -13  -3    8.40    1.50
  11 -13   3    6.90    1.40
 -11 -13   3    8.10    1.40
  11 -13  -3    7.30    1.40
 -11 -13   3    9.30    1.60
 -11 -13   3    9.10    1.30
 -11  13  -3   12.30    2.00
  12 -13   3    8.50    1.70
 -12  13   3    9.20    1.90
 -12 -13  -3    7.40    1.60
 -12 -13   3   10.10    1.70
 -12  13  -3   10.50    2.10
  12 -13  -3    5.80    1.40
 -12 -13   3    8.90    1.60
 -13  13   3    1.40    1.80
  13 -13   3    1.30    1.40
 -13 -13  -3   -0.30    1.20
 -13  13  -3    2.60    1.70
  13 -13  -3    2.10    1.20
 -13 -13   3    0.70    1.20
   0 -14   3  196.68    5.70
   0 -14   3  193.48    5.70
   0 -14   3  192.98    5.80
   0 -14  -3  192.48    5.70
   0 -14  -3  187.78    5.60
   0  14  -3  197.58    5.30
   0 -14  -3  188.88    5.70
  -1  14   3    6.40    0.80
  -1 -14  -3    3.30    0.90
  -1 -14  -3    4.50    1.00
   1 -14   3    6.60    1.10
   1  14  -3    4.90    0.70
   1 -14   3    4.60    1.10
  -1 -14  -3    3.30    0.90
   1 -14   3    3.50    0.90
   1 -14  -3    4.50    0.90
   1 -14  -3    4.70    1.10
  -1 -14   3    5.20    1.00
   1 -14  -3    4.00    1.00
  -1 -14   3    5.20    1.00
  -1 -14   3    3.80    1.00
  -1  14  -3    7.20    0.90
  -2 -14  -3    3.30    0.90
  -2 -14  -3    4.80    1.00
   2 -14   3    4.30    1.10
   2 -14   3    4.40    0.90
  -2  14   3    5.30    0.90
  -2  14  -3    5.10    0.90
  -2 -14   3    3.60    1.00
  -2 -14   3    4.90    1.00
   2 -14  -3    4.20    0.90
   2 -14  -3    3.80    1.10
  -2 -14   3    3.20    0.90
  -3  14   3   29.70    1.60
  -3 -14  -3   32.00    1.90
   3 -14   3   28.30    1.90
  -3 -14  -3   27.00    1.70
   3 -14   3   29.80    1.80
   3 -14  -3   28.00    1.90
  -3  14  -3   28.80    1.70
  -3 -14   3   28.60    1.80
  -3 -14   3   27.90    1.70
   3 -14  -3   30.00    1.70
   4 -14   3    0.50    0.70
  -4  14   3    0.00    0.70
  -4 -14  -3    1.00    0.80
   4 -14   3    0.40    0.90
  -4 -14  -3   -0.30    0.60
  -4 -14   3    1.20    0.80
  -4  14  -3   -0.10    0.80
  -4 -14   3    0.40    0.80
   4 -14  -3    1.10    0.70
   5 -14   3   -0.30    0.70
  -5 -14  -3    0.00    0.60
   5 -14   3   -0.50    0.90
  -5  14   3    0.40    0.80
  -5 -14  -3    0.30    0.80
   5 -14  -3    0.20    0.60
  -5  14  -3   -0.20    0.90
  -5 -14   3   -0.40    0.70
  -5 -14   3    0.00    0.70
   6 -14   3    0.00    1.10
   6 -14   3    0.30    0.80
  -6 -14  -3    0.70    0.80
  -6  14   3    1.70    1.00
  -6 -14  -3    1.20    0.70
  -6  14  -3    0.70    0.90
   6 -14  -3    2.50    0.80
  -6 -14   3    0.40    0.80
  -6 -14   3    1.50    0.80
  -7  14   3   -0.30    0.90
  -7 -14  -3    0.60    0.90
  -7 -14  -3   -0.70    0.60
   7 -14   3   -0.20    0.90
  -7 -14   3    0.30    0.80
  -7 -14   3   -1.70    0.60
   7 -14  -3   -0.10    0.70
  -7  14  -3    0.60    1.00
  -8 -14  -3   14.80    1.70
  -8  14   3   13.10    1.70
   8 -14   3   13.30    1.50
  -8  14  -3   12.70    1.70
   8 -14  -3   15.30    1.50
  -8 -14   3   16.30    1.60
  -8 -14   3   14.60    1.60
  -9 -14  -3    0.60    1.10
  -9  14   3   -0.80    1.20
   9 -14   3   -1.30    0.80
  -9 -14   3   -0.30    0.90
  -9 -14   3   -0.30    0.90
   9 -14  -3    1.40    0.80
  -9  14  -3    0.10    1.10
 -10  14   3    2.90    1.60
  10 -14   3    2.20    1.10
 -10 -14  -3    1.90    1.20
  10 -14  -3    2.90    1.10
 -10 -14   3    1.20    1.20
 -10 -14   3    2.00    1.00
 -10  14  -3    0.90    1.30
  11 -14   3    0.70    1.10
 -11 -14  -3    2.20    1.30
 -11  14   3    0.60    1.40
 -11 -14   3    0.50    1.20
  11 -14  -3    0.50    1.00
 -11  14  -3    2.00    1.50
  12 -14   3    0.20    1.20
 -12  14   3    2.90    1.80
 -12 -14  -3    2.70    1.40
  12 -14  -3   -0.30    1.10
 -12  14  -3    2.90    1.60
 -12 -14   3    1.20    1.20
   0 -15   3   -0.30    0.80
   0 -15  -3   -0.20    0.80
   0 -15  -3    0.20    0.60
   0 -15  -3   -0.40    0.70
   0 -15   3    0.00    0.80
   0 -15   3   -0.50    0.80
   1 -15   3   65.09    2.80
  -1 -15  -3   66.39    2.70
   1 -15   3   70.39    2.80
  -1 -15  -3   64.99    2.70
   1 -15   3   67.19    2.90
  -1 -15  -3   71.09    2.90
   1 -15  -3   67.39    2.60
  -1  15  -3   67.59    2.50
  -1 -15   3   67.19    2.90
   1 -15  -3   64.49    2.80
   1 -15  -3   63.69    2.80
  -1 -15   3   66.49    2.80
  -1 -15   3   64.09    2.80
   2 -15   3   -1.40    0.80
  -2  15   3    0.90    0.70
  -2 -15  -3    0.20    0.80
   2 -15   3   -0.30    0.70
  -2 -15  -3   -1.00    0.70
   2 -15  -3   -0.90    0.80
  -2 -15   3    0.20    0.70
  -2 -15   3   -0.90    0.70
  -2 -15   3   -0.20    0.80
  -2  15  -3   -0.90    0.60
   2 -15  -3   -0.40    0.60
  -3 -15  -3   -0.20    0.70
   3 -15   3    0.40    0.70
  -3 -15  -3    0.50    0.80
  -3  15   3   -0.90    0.60
   3 -15   3   -0.90    0.90
  -3 -15   3   -0.10    0.90
   3 -15  -3    0.90    0.70
  -3  15  -3   -0.90    0.70
  -3 -15   3    0.80    0.80
   3 -15  -3   -0.40    0.90
   4 -15   3    2.40    1.10
  -4  15   3    3.20    1.00
   4 -15   3    2.60    1.00
  -4 -15  -3    4.70    1.00
  -4 -15  -3    2.30    0.80
  -4 -15   3    2.70    0.90
  -4  15  -3    3.10    1.00
  -4 -15   3    3.60    1.00
   4 -15  -3    3.30    0.90
   5 -15   3   -0.60    0.80
  -5  15   3   -0.50    0.80
  -5 -15  -3    1.10    0.80
   5 -15   3   -0.60    1.00
  -5 -15  -3    0.50    0.80
  -5 -15   3    0.40    0.80
   5 -15  -3    1.00    0.80
  -5 -15   3    0.10    0.80
  -5  15  -3    1.60    0.90
   6 -15   3    3.60    1.30
   6 -15   3    5.20    1.10
  -6  15   3    6.80    1.30
  -6 -15  -3    6.50    1.20
  -6 -15  -3    6.50    1.00
  -6  15  -3    5.40    1.20
  -6 -15   3    6.50    1.20
  -6 -15   3    6.00    1.10
   6 -15  -3    8.10    1.20
  -7 -15  -3    8.80    1.40
   7 -15   3   12.20    1.50
  -7 -15  -3   11.30    1.20
  -7  15   3   12.40    1.70
  -7 -15   3   11.30    1.40
  -7  15  -3   10.90    1.60
   7 -15  -3   11.30    1.30
  -7 -15   3   10.20    1.50
   8 -15   3    1.30    1.00
  -8 -15  -3    1.50    1.00
  -8  15   3    1.70    1.20
  -8 -15   3    2.70    1.10
  -8 -15   3    1.50    1.00
   8 -15  -3   -0.20    0.80
  -8  15  -3    0.90    1.20
  -9 -15  -3    3.60    1.30
  -9  15   3    4.70    1.60
   9 -15   3    5.00    1.30
  -9 -15   3    5.50    1.30
   9 -15  -3    3.80    1.10
  -9  15  -3    4.40    1.50
  -9 -15   3    6.80    1.30
  10 -15   3    9.00    1.50
 -10  15   3    7.20    1.70
 -10 -15  -3    7.70    1.60
  10 -15  -3    3.60    1.20
 -10 -15   3    6.80    1.30
 -10  15  -3    5.40    1.60
 -10 -15   3    6.10    1.40
  11 -15   3    8.80    1.70
 -11 -15  -3    6.60    1.60
 -11  15   3    8.50    1.90
 -11 -15   3    7.20    1.50
  11 -15  -3    6.40    1.40
 -11  15  -3    7.90    1.80
   0 -16  -3   58.09    2.60
   0 -16   3   57.79    2.70
   0 -16  -3   58.99    2.80
   0 -16  -3   60.89    2.70
   0 -16   3   59.99    2.80
   0 -16   3   56.99    2.70
  -1 -16  -3   84.69    3.40
   1 -16   3   84.99    3.40
  -1 -16  -3   79.79    3.30
   1 -16   3   86.29    3.40
   1 -16   3   87.99    3.40
  -1 -16   3   81.19    3.30
   1 -16  -3   85.39    3.20
   1 -16  -3   89.19    3.40
   1 -16  -3   79.69    3.30
  -1 -16   3   83.89    3.40
  -1 -16   3   86.49    3.50
   2 -16   3    2.70    0.90
  -2 -16  -3    1.90    0.90
   2 -16   3    4.60    1.20
  -2 -16  -3    2.80    1.00
  -2  16  -3    3.40    0.90
  -2 -16   3    2.00    1.10
  -2 -16   3    4.10    1.10
   2 -16  -3    2.60    1.10
   2 -16  -3    2.40    1.00
  -2 -16   3    2.80    1.00
  -3  16   3   25.20    1.60
  -3 -16  -3   25.80    1.70
  -3 -16  -3   23.10    1.90
   3 -16   3   29.50    1.90
   3 -16   3   26.00    2.10
  -3 -16   3   26.80    1.90
   3 -16  -3   26.00    2.10
  -3 -16   3   27.80    1.90
   3 -16  -3   25.50    1.70
  -3  16  -3   28.10    1.70
  -4  16   3   14.60    1.40
  -4 -16  -3   13.90    1.60
  -4 -16  -3   14.10    1.40
   4 -16   3   13.10    1.70
   4 -16   3   16.60    1.60
  -4 -16   3   15.20    1.60
  -4  16  -3   12.00    1.40
  -4 -16   3   12.70    1.50
   4 -16  -3   14.70    1.40
   5 -16   3   14.20    1.60
   5 -16   3   11.70    1.70
  -5  16   3   14.30    1.60
  -5 -16  -3   12.80    1.40
  -5 -16  -3   15.50    1.70
  -5  16  -3   14.20    1.60
   5 -16  -3   11.60    1.30
  -5 -16   3   15.80    1.70
  -5 -16   3   13.50    1.50
  -6 -16  -3   15.90    1.70
   6 -16   3   17.30    1.90
   6 -16   3   16.10    1.70
  -6 -16  -3   16.70    1.50
  -6  16   3   17.10    1.80
  -6  16  -3   16.20    1.70
   6 -16  -3   13.50    1.40
  -6 -16   3   14.80    1.70
  -6 -16   3   15.20    1.60
  -7 -16  -3    0.20    1.00
   7 -16   3    0.10    1.00
  -7  16   3    0.30    1.00
  -7 -16   3    0.60    1.00
  -7 -16   3   -0.20    0.90
  -7  16  -3    0.00    1.20
   7 -16  -3    0.00    0.70
  -8  16   3    1.10    1.30
  -8 -16  -3   -0.50    1.10
   8 -16   3   -0.60    1.00
   8 -16  -3    0.60    0.90
  -8 -16   3   -1.60    1.00
  -8 -16   3    1.40    1.00
  -8  16  -3    1.80    1.20
  -9 -16  -3    1.20    1.20
   9 -16   3    0.50    1.10
  -9  16   3   -0.50    1.10
  -9  16  -3    2.30    1.30
  -9 -16   3   -1.10    0.90
  -9 -16   3   -0.30    1.10
   9 -16  -3    1.20    1.00
 -10  16   3    2.10    1.40
  10 -16   3    1.20    1.30
 -10 -16  -3    1.80    1.20
 -10  16  -3    1.40    1.50
  10 -16  -3    2.20    1.10
 -10 -16   3    2.10    1.30
   0 -17  -3   -1.00    0.90
   0 -17   3   -0.20    0.90
   0 -17  -3    0.50    0.80
   0 -17   3    0.00    0.90
   0 -17   3    0.20    0.80
   0 -17  -3   -0.70    0.90
  -1 -17  -3   -0.30    0.90
  -1 -17  -3    0.00    0.90
   1 -17   3    0.80    0.90
   1 -17   3    0.00    1.00
  -1 -17   3    2.80    1.10
   1 -17  -3   -0.20    0.90
  -1 -17   3   -1.40    0.80
   1 -17  -3    0.10    0.80
  -1 -17   3   -0.40    0.90
   1 -17  -3    1.40    1.10
  -2 -17  -3    2.90    1.10
  -2 -17  -3    0.80    0.90
   2 -17   3    1.70    1.00
   2 -17   3    1.70    1.20
  -2 -17   3    3.30    1.20
  -2 -17   3   -0.20    0.90
   2 -17  -3    2.20    1.10
  -2 -17   3   -0.30    0.90
   2 -17  -3    1.80    0.90
  -3 -17  -3    2.00    1.00
   3 -17   3    0.90    0.90
   3 -17   3    1.90    1.20
  -3 -17  -3   -0.10    0.90
   3 -17  -3    0.80    0.90
   3 -17  -3    0.30    1.10
  -3 -17   3    0.10    0.90
  -3  17  -3    1.90    1.00
  -3 -17   3    0.40    0.90
   4 -17   3    0.40    1.10
   4 -17   3   -0.10    0.80
  -4 -17  -3   -0.40    0.80
  -4 -17  -3   -0.80    0.90
  -4  17  -3    1.80    1.00
  -4 -17   3    0.70    1.00
  -4 -17   3    3.00    1.20
   4 -17  -3   -0.10    0.80
  -5 -17  -3    4.10    1.10
  -5 -17  -3    4.60    1.20
  -5  17   3    3.70    1.10
   5 -17   3    3.60    1.10
   5 -17   3    1.10    1.20
  -5 -17   3    4.00    1.20
  -5 -17   3    3.30    1.10
   5 -17  -3    4.80    1.00
  -5  17  -3    2.10    1.20
  -6 -17  -3    6.00    1.30
   6 -17   3    4.60    1.20
   6 -17   3    3.20    1.40
  -6  17   3    2.40    1.20
  -6 -17  -3    3.40    1.00
  -6 -17   3    2.30    1.10
   6 -17  -3    6.20    1.20
  -6  17  -3    5.60    1.30
  -6 -17   3    4.00    1.20
   7 -17   3    7.10    1.30
  -7  17   3    6.60    1.40
  -7 -17  -3    7.50    1.50
  -7 -17   3    5.20    1.40
   7 -17  -3    9.80    1.40
  -7 -17   3    6.10    1.40
  -7  17  -3    8.10    1.60
   8 -17   3    1.10    1.00
  -8  17   3    2.20    1.40
  -8 -17  -3    1.80    1.20
  -8  17  -3    0.90    1.40
  -8 -17   3    0.20    1.10
  -8 -17   3   -1.40    1.00
   8 -17  -3   -0.30    0.80
  -9  17   3    3.50    1.40
   9 -17   3    0.50    1.20
  -9 -17  -3    1.50    1.30
   9 -17  -3    0.70    1.10
  -9 -17   3   -1.10    1.10
  -9 -17   3    1.60    1.10
  -9  17  -3    3.30    1.60
   0 -18  -3   15.00    1.80
   0 -18   3   11.90    1.60
   0 -18   3   13.10    1.70
   0 -18  -3   13.80    1.60
   0 -18   3   11.70    1.60
   0 -18  -3   13.40    1.70
   1 -18   3   31.30    2.50
  -1 -18  -3   27.10    2.30
   1 -18   3   28.80    2.20
  -1 -18  -3   27.60    2.00
  -1 -18   3   25.70    2.20
   1 -18  -3   29.10    2.00
  -1 -18   3   29.50    2.40
  -1 -18   3   34.50    2.30
   1 -18  -3   26.10    2.20
  -2 -18  -3   -0.20    0.90
  -2 -18  -3   -0.50    1.00
   2 -18   3    1.10    1.00
   2 -18   3   -0.90    1.20
   2 -18  -3   -1.10    0.80
   2 -18  -3   -1.10    1.10
  -2 -18   3   -1.30    0.90
  -2 -18   3    0.00    1.00
   3 -18   3    0.40    1.20
  -3 -18  -3    2.50    1.10
  -3 -18  -3    2.70    1.20
   3 -18   3    2.40    1.10
   3 -18  -3    1.10    1.00
  -3 -18   3    3.40    1.30
  -3 -18   3    1.40    1.10
   4 -18   3    1.70    1.00
  -4 -18  -3    1.50    1.10
   4 -18   3    0.00    1.20
  -4 -18  -3   -1.00    0.90
  -4 -18   3    0.10    1.00
   4 -18  -3    1.80    1.00
  -4 -18   3    1.20    1.10
   5 -18   3    0.50    1.10
   5 -18   3    1.20    1.30
  -5 -18  -3   -2.00    0.90
  -5 -18  -3    0.30    0.80
  -5  18  -3    1.10    1.00
  -5 -18   3    0.60    1.00
   5 -18  -3   -0.70    0.90
  -5 -18   3    0.50    1.10
  -6 -18  -3    0.80    1.20
   6 -18   3    2.20    1.00
   6 -18  -3    2.20    1.10
  -6 -18   3    2.40    1.10
  -6 -18   3    2.10    1.30
  -6  18  -3    0.80    1.20
   7 -18   3   12.00    1.70
  -7 -18  -3   13.90    1.90
  -7  18   3   12.20    1.80
  -7 -18   3   16.60    1.90
  -7 -18   3   13.10    1.70
  -7  18  -3   14.60    1.90
   7 -18  -3   14.10    1.60
  -8 -18  -3    3.20    1.40
   8 -18   3    5.70    1.30
  -8  18   3    9.70    1.70
  -8  18  -3    6.90    1.70
  -8 -18   3    8.20    1.40
   8 -18  -3    7.10    1.40
  -8 -18   3    6.40    1.50
   0 -19   3    0.80    1.20
   0 -19   3   -0.20    1.20
   0 -19  -3   -0.50    1.10
   0 -19   3   -3.30    0.80
   0 -19  -3   -1.10    1.00
   1 -19   3   17.90    1.90
   1 -19   3   11.90    1.90
  -1 -19  -3   14.50    1.80
  -1 -19  -3   15.10    1.80
   1 -19  -3   13.30    1.80
  -1 -19   3   12.20    1.70
  -1 -19   3   13.70    1.80
  -1 -19   3   15.30    1.90
   1 -19  -3   14.90    1.60
   2 -19   3    1.60    1.10
  -2 -19  -3    3.70    1.30
  -2 -19  -3    1.70    1.10
   2 -19   3    0.60    1.30
  -2 -19   3    1.00    1.20
  -2 -19   3    1.70    1.20
   2 -19  -3    1.90    1.30
   2 -19  -3    0.30    1.00
  -3 -19  -3    2.90    1.10
   3 -19   3    3.30    1.40
  -3 -19  -3    1.80    1.20
   3 -19   3    4.10    1.30
   3 -19  -3    6.90    1.30
  -3 -19   3    2.00    1.40
  -3 -19   3    2.10    1.40
  -4 -19  -3    3.30    1.20
  -4 -19  -3    7.60    1.50
   4 -19   3    2.30    1.50
   4 -19   3    6.60    1.40
  -4 -19   3    4.50    1.30
  -4 -19   3    4.50    1.40
   4 -19  -3    5.60    1.20
  -5 -19  -3   23.50    2.10
   5 -19   3   19.20    2.30
  -5 -19  -3   25.00    2.30
   5 -19   3   23.40    2.10
  -5 -19   3   24.20    2.20
  -5 -19   3   27.60    2.40
   5 -19  -3   23.60    2.00
  -6 -19  -3   10.30    1.70
   6 -19   3   15.60    1.80
  -6 -19   3   10.40    1.70
  -6 -19   3   11.50    1.60
   6 -19  -3   14.90    1.70
   7 -19   3    1.60    1.10
  -7 -19  -3    3.50    1.40
  -7 -19   3    2.70    1.30
  -7 -19   3    3.30    1.40
  -7  19  -3    3.90    1.70
   7 -19  -3    1.90    1.10
   0 -20   3   10.00    1.60
   0 -20  -3    5.70    1.60
   0 -20   3    7.10    1.60
   0 -20  -3    6.40    1.70
  -1 -20  -3    7.00    1.60
  -1 -20  -3    3.40    1.40
   1 -20   3    9.10    1.90
   1 -20   3    8.70    1.50
   1 -20  -3    5.10    1.40
  -1 -20   3    8.50    1.80
   1 -20  -3    5.50    1.50
  -1 -20   3   11.90    1.80
  -2 -20  -3    1.10    1.20
   2 -20   3   -0.10    1.30
   2 -20   3    1.70    1.10
  -2 -20  -3   -0.30    1.10
  -2 -20   3   -0.40    1.30
  -2 -20   3   -0.10    1.10
   2 -20  -3    1.90    1.10
   3 -20   3   10.40    2.00
  -3 -20  -3   10.90    1.70
  -3 -20  -3    9.60    1.70
   3 -20   3   12.50    1.70
   3 -20  -3    9.20    1.50
  -3 -20   3    8.50    1.70
  -3 -20   3   10.10    1.80
  -4 -20  -3   12.00    1.90
   4 -20   3   10.20    1.90
  -4 -20  -3   10.60    1.60
   4 -20   3   12.80    1.80
  -4 -20   3    8.60    1.70
   4 -20  -3   12.50    1.60
  -4 -20   3   13.40    1.90
   5 -20   3   -1.90    1.40
   5 -20   3    2.50    1.20
  -5 -20  -3    4.60    1.40
   5 -20  -3    3.20    1.20
  -5 -20   3    0.30    1.30
  -5 -20   3    1.30    1.20
   0 -21   3   -3.20    1.20
   0 -21   3   -0.40    1.20
   0 -21  -3    0.00    1.30
   1 -21   3    2.70    1.60
   1 -21   3   -0.30    1.00
  -1 -21  -3   -3.00    1.00
  -1 -21  -3   -1.90    1.10
  -1 -21   3   -0.70    1.20
  -1 -21   3   -2.30    1.10
   1 -21  -3   -2.40    1.10
   2 -21   3    0.10    1.20
  -2 -21  -3    1.60    1.40
  -2 -21  -3    1.10    1.40
   2 -21   3    1.00    1.40
  -2 -21   3   -1.10    1.20
   2 -21  -3    1.90    1.10
  -2 -21   3    3.00    1.50
   0   0  -4    1.40    0.10
   0   0   4    1.00    0.10
   0   0  -4    1.40    0.30
   0   0   4    1.10    0.20
   0   0   4    2.20    0.30
   1   0  -4 7866.21  189.18
  -1   0  -4 8107.69  188.98
  -2   0  -4 2723.73   66.69
   2   0   4 2754.02   66.29
  -2   0  -4 2896.41   66.39
  -2   0   4 2836.82   67.39
  -3   0  -4 2653.93   59.19
  -3   0   4 2449.75   59.09
  -3   0  -4 2424.36   59.39
  -3   0  -4 2439.66   59.79
  -4   0  -4   23.10    0.70
  -4   0  -4   20.00    0.90
  -4   0   4   21.50    1.00
  -4   0  -4   20.60    1.00
  -5   0  -4   19.70    0.90
  -5   0   4   20.60    1.00
  -5   0  -4   19.30    1.00
  -6   0  -4  178.98    4.90
  -6   0  -4  173.98    4.80
  -6   0   4  178.68    4.90
  -7   0  -4   57.29    2.10
  -7   0   4   56.19    2.10
  -7   0  -4   55.79    2.00
  -8   0  -4   10.00    1.00
  -8   0   4    9.40    1.00
  -8   0  -4    9.70    1.00
  -9   0   4    0.50    0.80
  -9   0  -4    1.10    0.70
  -9   0  -4    1.70    0.80
 -10   0  -4   45.80    2.10
 -10   0   4   41.80    2.30
 -10   0  -4   47.40    2.30
 -11   0  -4    1.70    1.10
 -11   0  -4    2.00    0.90
 -11   0   4   -0.80    0.80
 -12   0  -4   13.00    1.40
 -12   0   4   11.40    1.50
 -12   0  -4    8.90    1.40
 -13   0   4    9.00    1.50
 -13   0  -4    9.80    1.50
 -13   0  -4   11.60    1.70
 -14   0  -4   32.20    2.30
 -14   0  -4   29.30    2.50
 -14   0   4   30.40    2.50
 -15   0  -4   13.40    1.80
 -15   0  -4    8.80    1.70
 -15   0   4    9.70    1.80
 -16   0   4    2.30    1.40
 -16   0   4    1.10    1.40
 -16   0  -4    3.10    1.50
 -16   0  -4    4.00    1.40
   0   1   4    0.10    0.10
   0  -1   4    0.40    0.20
   0  -1   4   -0.20    0.10
   0   1  -4    0.20    0.10
   0   1  -4   -0.30    0.20
   0   1  -4    0.20    0.10
   0  -1  -4    0.00    0.10
   0   1   4    0.30    0.20
   0  -1  -4    0.00    0.20
   0  -1   4    0.20    0.20
   0  -1   4    0.30    0.10
   0   1   4    0.10    0.20
   1  -1   4  663.43   16.00
  -1   1   4  675.53   16.00
   1   1  -4  672.93   16.00
  -1  -1  -4  665.43   16.00
   1  -1   4  651.13   16.00
   1   1  -4  642.74   16.10
  -1   1  -4  705.13   16.10
   1  -1  -4  690.03   16.00
   1   1   4  693.03   16.00
  -1  -1   4  654.63   16.10
  -1  -1   4  673.83   16.00
  -1   1  -4  697.83   16.00
   2   1  -4    9.60    0.50
   2  -1   4    8.60    0.40
  -2  -1  -4    8.90    0.50
  -2   1   4   11.40    0.60
   2   1   4   11.40    0.60
  -2   1  -4   10.30    0.60
  -2   1  -4    9.30    0.40
  -2  -1   4    8.40    0.60
  -3  -1  -4  479.45   10.80
  -3  -1  -4  449.76   11.10
  -3   1   4  459.85   11.10
   3  -1   4  446.96   10.90
  -3  -1  -4  450.75   11.00
  -3   1  -4  453.55   11.10
  -3   1  -4  480.65   10.90
  -3   1  -4  442.06   11.10
  -3  -1   4  441.46   11.10
  -4  -1  -4    0.20    0.30
  -4   1   4    0.30    0.30
  -4  -1  -4    0.50    0.40
  -4   1  -4    0.10    0.30
  -4  -1   4    0.20    0.30
  -4   1  -4   -0.30    0.30
  -5  -1  -4  154.88    4.10
  -5  -1  -4  159.18    4.30
  -5   1   4  158.48    4.30
  -5   1  -4  156.38    4.20
  -5   1  -4  157.78    4.30
  -5  -1   4  159.08    4.30
  -6  -1  -4  238.78    6.30
  -6  -1  -4  248.98    6.50
  -6   1   4  249.08    6.50
  -6   1  -4  240.48    6.40
  -6   1  -4  244.88    6.50
  -6  -1   4  244.98    6.50
  -7   1   4    7.20    0.80
  -7  -1  -4    8.50    0.90
  -7  -1  -4    9.20    0.80
  -7  -1   4    8.30    0.90
  -7   1  -4    6.60    0.80
  -7   1  -4    8.20    0.90
  -8  -1  -4   13.30    1.20
  -8  -1  -4   13.20    1.00
  -8   1   4   11.60    1.10
  -8   1  -4   12.20    1.10
  -8  -1   4   12.00    1.10
  -8   1  -4    9.50    1.10
  -9  -1  -4   12.10    1.20
  -9  -1  -4   10.00    1.10
  -9   1   4    8.50    1.10
  -9   1  -4   11.70    1.20
  -9   1  -4    9.10    1.10
  -9  -1   4    9.90    1.20
 -10  -1  -4   -1.10    0.80
 -10   1   4    0.80    0.90
 -10  -1  -4    0.10    0.80
 -10  -1   4   -0.30    0.80
 -10   1  -4   -1.00    0.80
 -10   1  -4    1.10    0.90
 -11  -1  -4   32.10    1.80
 -11  -1  -4   32.90    2.10
 -11   1   4   33.10    2.10
 -11   1  -4   33.40    2.10
 -11  -1   4   30.50    2.10
 -11   1  -4   34.20    1.90
 -12   1   4   37.10    2.40
 -12  -1  -4   41.10    2.50
 -12  -1  -4   42.20    2.20
 -12  -1   4   41.30    2.40
 -12   1  -4   43.40    2.20
 -12   1  -4   40.80    2.40
 -13   1   4    6.30    1.40
 -13  -1  -4    5.50    1.10
 -13  -1  -4    2.70    1.30
 -13   1  -4    3.70    1.30
 -13   1  -4    5.40    1.30
 -13  -1   4    5.80    1.40
 -14  -1  -4    3.90    1.20
 -14  -1  -4    2.10    1.30
 -14   1   4    2.70    1.30
 -14   1  -4    3.30    1.30
 -14   1  -4    2.40    1.40
 -14  -1   4    2.20    1.30
 -15   1   4   13.60    1.90
 -15  -1  -4   10.80    1.90
 -15  -1  -4   11.60    1.60
 -15   1  -4   13.60    1.90
 -15   1  -4   13.90    1.90
 -15  -1   4   12.20    1.90
 -16  -1  -4    0.50    1.40
 -16   1   4    0.70    1.40
 -16   1   4   -0.30    1.30
 -16   1  -4   -0.50    1.40
 -16   1  -4   -0.30    1.30
 -16  -1   4   -0.20    1.30
 -16  -1   4   -1.20    1.30
  -1   2   4 1522.55   36.10
   1   2  -4 1512.85   36.70
  -1  -2  -4 1541.55   36.60
  -1   2   4 1523.05   36.00
   1  -2   4 1510.65   36.30
   1  -2   4 1506.95   36.50
  -1  -2  -4 1507.95   36.40
  -1  -2   4 1551.54   36.50
  -1   2  -4 1597.04   35.90
  -1  -2   4 1444.96   36.40
   1  -2  -4 1535.95   36.30
  -1   2  -4 1529.05   36.20
   1   2   4 1576.74   36.50
   1  -2  -4 1529.55   36.10
  -1  -2   4 1505.85   36.40
  -1  -2   4 1466.65   36.60
   1   2   4 1490.85   36.20
  -2  -2  -4   73.99    1.90
   2   2  -4   71.59    2.00
   2  -2   4   71.59    2.00
  -2   2   4   72.19    2.00
   2  -2   4   76.69    2.10
  -2  -2   4   71.59    2.10
   2   2   4   75.59    1.80
  -2   2  -4   77.19    2.10
   2   2   4   76.59    2.00
  -2   2  -4   73.79    2.10
  -3  -2  -4  948.51   22.20
  -3   2   4  916.21   22.40
   3  -2   4  938.41   22.30
  -3  -2  -4  915.81   22.40
  -3  -2  -4  944.31   22.30
  -3  -2   4  941.71   22.50
  -3   2  -4  955.50   22.50
  -3   2  -4  963.80   22.50
  -4  -2  -4   75.79    2.10
   4  -2   4   74.59    2.10
  -4  -2  -4   75.29    2.30
  -4   2   4   74.99    2.20
  -4  -2   4   74.99    2.30
  -4   2  -4   74.19    2.30
  -4   2  -4   74.19    2.30
  -5  -2  -4   15.50    0.90
  -5  -2  -4   15.70    0.80
  -5   2   4   17.10    0.90
  -5   2  -4   15.90    0.90
  -5   2  -4   15.40    0.90
  -5  -2   4   15.60    0.90
  -6  -2  -4  116.89    3.50
  -6   2   4  123.19    3.50
  -6  -2  -4  115.89    3.20
  -6   2  -4  116.29    3.50
  -6   2  -4  118.29    3.50
  -6  -2   4  117.29    3.50
  -7   2   4    8.50    0.90
  -7  -2  -4   11.20    1.00
  -7  -2  -4    9.50    0.80
  -7   2  -4    7.80    0.90
  -7  -2   4   10.90    1.00
  -7   2  -4    8.70    0.90
  -8  -2  -4   12.70    1.10
  -8   2   4   12.40    1.10
  -8  -2  -4   12.50    1.00
  -8   2  -4   13.00    1.20
  -8   2  -4   11.20    1.10
  -8  -2   4   13.90    1.20
  -9  -2  -4   19.20    1.30
  -9  -2  -4   18.60    1.50
  -9   2   4   17.00    1.50
  -9   2  -4   21.60    1.50
  -9   2  -4   19.60    1.50
  -9  -2   4   18.30    1.50
 -10  -2  -4    2.90    0.80
 -10  -2  -4    3.70    1.00
 -10   2   4    3.30    1.00
 -10  -2   4    3.60    1.00
 -10   2  -4    5.70    1.10
 -10   2  -4    5.00    1.10
 -11  -2  -4   39.70    1.90
 -11  -2  -4   43.30    2.30
 -11   2   4   43.50    2.30
 -11   2  -4   38.30    2.10
 -11  -2   4   40.90    2.40
 -11   2  -4   43.20    2.30
 -12   2   4    8.90    1.50
 -12  -2  -4    9.60    1.50
 -12  -2  -4    9.60    1.20
 -12  -2   4    8.10    1.40
 -12   2  -4    7.30    1.30
 -12   2  -4    9.40    1.50
 -13  -2  -4    0.30    0.90
 -13  -2  -4   -0.30    1.00
 -13   2   4   -0.10    1.00
 -13   2  -4    2.50    1.10
 -13   2  -4   -0.40    1.00
 -13  -2   4    0.90    1.10
 -14  -2  -4    0.80    1.00
 -14  -2  -4    0.60    1.30
 -14   2   4    2.50    1.30
 -14  -2   4   -2.50    1.10
 -14   2  -4    1.40    1.20
 -14   2  -4    1.40    1.20
 -15   2   4   -0.40    1.20
 -15  -2  -4    0.70    1.30
 -15   2  -4    1.10    1.30
 -15  -2   4    1.50    1.30
 -15   2  -4    1.30    1.20
 -16   2   4    1.40    1.50
 -16  -2  -4   -3.80    1.20
 -16   2   4   -0.30    1.40
 -16   2  -4    1.10    1.40
 -16  -2   4    0.70    1.40
 -16   2  -4   -0.90    1.20
   0   3   4    0.30    0.20
   0   3   4   -0.10    0.10
   0   3  -4    0.10    0.20
   0   3   4   -0.10    0.20
   0  -3   4   -0.20    0.30
   0  -3   4    0.00    0.20
   0  -3   4    0.20    0.20
   0   3  -4    0.20    0.30
   0  -3  -4    0.20    0.20
   0   3   4   -0.10    0.20
   0  -3   4   -0.20    0.20
  -1  -3  -4  509.25   11.90
   1  -3   4  499.25   12.00
  -1   3   4  497.05   11.90
  -1  -3  -4  503.05   11.90
   1   3  -4  521.05   12.00
   1  -3   4  481.35   12.00
   1   3  -4  487.45   12.00
  -1   3   4  507.85   11.80
  -1  -3  -4  497.05   11.90
  -1   3  -4  490.05   12.00
   1   3   4  519.65   11.90
   1  -3  -4  495.25   11.80
   1  -3  -4  510.25   11.90
   1   3   4  501.85   11.90
  -1  -3   4  481.35   11.90
   1   3   4  493.45   11.80
  -1  -3   4  478.65   12.00
  -1  -3   4  496.15   12.00
   1  -3  -4  490.35   11.90
  -1  -3   4  496.95   12.00
   2  -3   4  116.39    3.10
  -2  -3  -4  123.09    3.00
   2  -3   4  119.79    3.20
  -2  -3  -4  121.79    3.10
  -2  -3  -4  124.09    3.00
  -2  -3  -4  124.09    3.20
   2   3  -4  121.89    3.10
   2  -3  -4  120.99    3.00
   2   3   4  127.79    3.00
  -2   3  -4  115.89    3.20
   2   3   4  122.59    3.00
  -2  -3   4  114.69    3.20
  -2  -3   4  116.39    3.20
  -2  -3   4  118.19    3.10
  -2  -3   4  119.39    3.20
  -3   3   4  466.05   11.30
  -3  -3  -4  472.85   11.10
   3  -3   4  447.56   11.20
  -3  -3  -4  458.25   11.30
   3  -3   4  459.55   11.30
  -3  -3  -4  473.05   11.00
  -3  -3   4  454.75   11.30
   3   3   4  493.15   11.10
  -3   3  -4  455.35   11.40
  -4  -3  -4    0.90    0.30
   4  -3   4    1.30    0.40
  -4  -3  -4    1.20    0.20
  -4   3   4    1.00    0.40
   4  -3   4    1.70    0.40
  -4  -3  -4    1.00    0.40
  -4   3  -4    0.60    0.40
  -4   3  -4    0.70    0.40
  -4  -3   4    0.90    0.40
  -5  -3  -4   18.00    1.00
  -5  -3  -4   17.00    0.80
  -5   3   4   15.50    1.00
  -5  -3  -4   18.60    0.60
  -5   3  -4   18.60    1.00
  -5  -3   4   15.20    1.00
  -5   3  -4   16.40    1.00
  -6  -3  -4    8.00    0.60
  -6   3   4    8.80    0.80
  -6  -3  -4    8.60    0.80
  -6   3  -4    7.50    0.80
  -6  -3   4    7.00    0.80
  -6   3  -4    8.80    0.90
  -7  -3  -4    4.30    0.80
  -7  -3  -4    4.40    0.60
  -7   3   4    6.70    0.80
  -7  -3   4    7.30    0.90
  -7   3  -4    6.30    0.90
  -7   3  -4    8.60    0.90
  -8  -3  -4  205.08    5.80
  -8   3   4  219.28    6.10
  -8  -3  -4  232.68    6.20
  -8   3  -4  214.58    6.20
  -8  -3   4  223.38    6.20
  -8   3  -4  225.98    6.20
  -9   3   4   18.30    1.40
  -9  -3  -4   16.90    1.10
  -9  -3  -4   16.10    1.40
  -9   3  -4   15.10    1.40
  -9  -3   4   14.50    1.40
  -9   3  -4   16.70    1.40
 -10  -3  -4    1.70    0.90
 -10   3   4    1.30    0.80
 -10  -3  -4    1.10    0.70
 -10  -3   4    2.80    1.00
 -10   3  -4    1.40    0.90
 -10   3  -4    2.00    0.90
 -11   3   4    2.60    1.00
 -11  -3  -4    3.90    1.10
 -11  -3  -4    2.30    0.80
 -11  -3   4    3.60    1.10
 -11   3  -4    2.30    1.00
 -11   3  -4    2.20    1.00
 -12   3   4   14.20    1.60
 -12  -3  -4   13.00    1.60
 -12  -3  -4   12.40    1.30
 -12  -3   4   15.50    1.70
 -12   3  -4   15.30    1.70
 -12   3  -4   15.10    1.60
 -13  -3  -4   -0.60    1.10
 -13  -3  -4   -0.20    0.80
 -13   3   4   -0.90    1.00
 -13  -3   4    0.40    1.10
 -13   3  -4   -0.80    1.00
 -13   3  -4   -0.30    1.00
 -14   3   4    1.90    1.30
 -14  -3  -4    1.70    1.30
 -14   3  -4   -1.70    1.00
 -14  -3   4   -0.20    1.20
 -14   3  -4    1.10    1.20
 -15  -3  -4    7.30    1.80
 -15   3   4    7.90    1.80
 -15   3  -4    8.40    1.80
 -15   3  -4    7.20    1.70
 -15  -3   4    8.60    1.90
 -16  -3  -4    0.90    1.40
 -16   3   4   -3.00    1.40
 -16   3   4    4.10    1.60
 -16  -3   4    3.10    1.60
 -16   3  -4   -1.00    1.30
 -16   3  -4    0.20    1.40
   0  -4  -4  271.37    6.80
   0  -4   4  276.47    6.80
   0   4   4  283.27    6.70
   0  -4  -4  277.27    6.70
   0  -4   4  268.67    6.70
   0   4  -4  282.17    6.80
   0  -4  -4  276.47    6.80
   0  -4   4  278.77    6.80
   0  -4   4  265.67    6.80
   0   4   4  276.87    6.60
   1  -4   4  273.47    7.00
   1   4  -4  284.47    7.00
  -1   4   4  281.17    6.90
   1  -4   4  275.87    7.10
  -1   4   4  294.57    6.90
  -1  -4  -4  287.97    7.00
  -1  -4  -4  281.67    6.90
   1  -4   4  284.17    7.10
  -1  -4   4  281.37    7.10
   1   4   4  302.97    6.90
  -1   4  -4  284.17    7.10
   1   4   4  296.07    7.00
  -1  -4   4  278.37    7.00
   1  -4  -4  284.67    6.90
  -1  -4   4  293.47    7.10
   1  -4  -4  283.47    7.00
   1  -4  -4  292.37    6.90
   1   4   4  291.47    6.90
  -1  -4   4  267.17    7.10
  -2  -4  -4    0.70    0.20
  -2   4   4    0.20    0.20
  -2  -4  -4    0.10    0.20
   2  -4   4    0.10    0.30
  -2  -4  -4    0.00    0.30
   2  -4   4    0.30    0.30
   2   4  -4    0.50    0.30
  -2  -4  -4    0.50    0.20
  -2  -4   4    0.50    0.40
   2   4   4    0.50    0.20
   2   4   4    0.40    0.20
   2  -4  -4    0.30    0.20
  -2  -4   4   -0.20    0.20
  -2  -4   4    0.20    0.30
   2  -4  -4    0.30    0.20
  -2  -4   4    0.40    0.30
  -2   4  -4    0.10    0.30
  -3  -4  -4   41.70    1.10
  -3   4   4   40.60    1.30
   3  -4   4   41.00    1.40
  -3  -4  -4   40.50    1.40
   3  -4   4   40.70    1.40
  -3  -4  -4   41.50    1.30
  -3  -4  -4   42.40    1.20
   3  -4  -4   40.70    1.30
  -3  -4   4   38.20    1.30
   3   4   4   43.90    1.10
  -3  -4   4   43.70    1.50
  -3   4  -4   39.30    1.50
  -3  -4   4   38.10    1.40
   3   4   4   41.00    1.20
   4  -4   4    2.60    0.50
   4  -4   4    2.60    0.50
  -4   4   4    1.80    0.40
  -4  -4  -4    2.40    0.30
  -4  -4  -4    2.50    0.50
  -4  -4  -4    2.90    0.30
  -4   4  -4    2.10    0.40
  -4   4  -4    2.00    0.50
   4  -4  -4    3.00    0.40
  -4  -4   4    2.40    0.50
   5  -4   4  300.47    7.70
  -5  -4  -4  312.17    7.50
  -5   4   4  312.97    7.80
  -5  -4  -4  315.77    7.90
   5  -4   4  309.07    7.90
  -5  -4  -4  311.87    7.50
  -5   4  -4  309.87    8.00
  -5  -4   4  299.67    7.90
  -5   4  -4  304.47    7.90
  -6  -4  -4    3.00    0.60
  -6   4   4    2.70    0.60
  -6  -4  -4    2.20    0.40
  -6  -4  -4    2.90    0.40
   6  -4   4    2.60    0.60
  -6   4  -4    3.40    0.60
  -6   4  -4    3.10    0.70
  -6  -4   4    2.60    0.60
  -7  -4  -4   82.39    2.40
  -7  -4  -4   86.29    2.40
  -7  -4  -4   84.89    2.80
  -7   4   4   85.69    2.80
  -7   4  -4   83.49    2.80
  -7  -4   4   83.79    2.90
  -7   4  -4   85.19    2.90
  -8   4   4   61.99    2.40
  -8  -4  -4   60.99    2.40
  -8  -4  -4   63.69    1.90
  -8  -4  -4   58.29    2.00
  -8  -4   4   64.99    2.50
  -8   4  -4   63.39    2.50
  -8   4  -4   62.99    2.40
  -9  -4  -4  126.39    3.70
  -9   4   4  127.69    4.10
  -9  -4  -4  129.09    3.50
  -9  -4  -4  134.19    4.20
  -9   4  -4  131.89    4.20
  -9   4  -4  124.99    4.10
  -9  -4   4  127.29    4.20
 -10   4   4   15.00    1.40
 -10  -4  -4   17.50    1.50
 -10  -4  -4   13.70    1.10
 -10   4  -4   16.80    1.50
 -10   4  -4   16.30    1.60
 -10  -4   4   16.30    1.50
 -11   4   4    1.20    0.90
 -11  -4  -4    0.60    0.90
 -11  -4  -4    2.10    0.70
 -11   4  -4    1.40    1.00
 -11  -4   4    3.40    1.10
 -11   4  -4    3.90    1.10
 -12   4   4    1.30    1.00
 -12  -4  -4    1.60    0.80
 -12  -4  -4    2.00    1.00
 -12   4  -4    1.90    1.00
 -12  -4   4    1.00    1.00
 -12   4  -4    1.30    1.00
 -13  -4  -4   13.90    1.70
 -13   4   4   15.10    1.70
 -13   4  -4   14.50    1.80
 -13  -4   4   11.60    1.70
 -13   4  -4   15.40    1.90
 -14  -4  -4    5.00    1.40
 -14   4   4    5.10    1.40
 -14  -4   4    1.80    1.40
 -14   4  -4    3.10    1.50
 -14   4  -4    5.80    1.50
 -15   4   4    1.20    1.30
 -15  -4  -4   -0.70    1.30
  15  -4   4    0.40    1.30
 -15   4  -4   -0.20    1.40
 -15   4  -4    1.70    1.30
 -15  -4   4    0.30    1.30
 -16   4   4    0.70    1.50
 -16   4   4    3.70    1.50
  16  -4   4    1.30    1.40
 -16  -4  -4    2.00    1.50
 -16   4  -4    1.20    1.40
 -16   4  -4    1.60    1.60
 -16  -4   4    4.60    1.60
   0  -5  -4    0.40    0.20
   0  -5  -4    0.20    0.30
   0  -5   4    0.50    0.30
   0  -5   4    0.30    0.30
   0  -5   4    0.20    0.30
   0   5   4    0.20    0.10
   0   5  -4   -0.10    0.30
   0  -5  -4    0.60    0.30
   0   5   4    0.10    0.10
   0  -5   4   -0.30    0.30
   1  -5   4   10.40    0.60
   1  -5   4   11.40    0.70
  -1  -5  -4   10.40    0.60
   1  -5   4   10.90    0.70
   1   5  -4   11.40    0.60
  -1   5   4   10.70    0.40
  -1  -5  -4   10.80    0.60
   1  -5  -4   10.50    0.50
  -1  -5   4   11.30    0.60
   1  -5  -4   11.20    0.40
  -1  -5   4   12.20    0.70
  -1  -5   4   10.70    0.60
  -1  -5   4   11.50    0.70
  -1   5  -4   10.50    0.70
   1   5   4   11.20    0.50
   1  -5  -4   11.60    0.60
   1   5   4   11.80    0.50
   2   5  -4    9.10    0.60
  -2  -5  -4    9.60    0.50
  -2  -5  -4   10.10    0.50
   2  -5   4    9.60    0.70
  -2   5   4    9.80    0.50
  -2  -5  -4    9.80    0.60
   2  -5   4   10.00    0.70
  -2   5  -4    9.30    0.70
  -2  -5   4    9.40    0.70
  -2  -5   4   10.10    0.70
   2  -5  -4    9.50    0.50
  -2  -5   4    9.60    0.70
   2  -5  -4   11.50    0.50
   2   5   4   10.50    0.40
  -2  -5   4    9.80    0.60
  -3  -5  -4  307.47    7.50
  -3  -5  -4  318.17    7.70
  -3   5   4  296.37    7.50
  -3  -5  -4  324.67    7.30
   3   5  -4  299.97    7.50
   3  -5   4  311.87    7.70
   3  -5   4  289.47    7.60
  -3  -5  -4  308.57    7.40
   3  -5  -4  302.57    7.50
  -3  -5   4  303.77    7.60
  -3  -5   4  296.17    7.60
  -3  -5   4  311.97    7.70
  -3   5  -4  296.27    7.70
   4  -5   4    3.50    0.50
  -4  -5  -4    3.00    0.50
  -4  -5  -4    3.40    0.50
  -4  -5  -4    3.30    0.30
  -4   5   4    3.40    0.50
   4  -5   4    4.10    0.60
  -4  -5  -4    3.70    0.30
  -4   5  -4    2.20    0.60
  -4  -5   4    3.00    0.50
  -4  -5   4    2.90    0.50
  -4  -5   4    3.50    0.60
   4  -5  -4    3.20    0.40
  -5  -5  -4   88.99    2.30
   5  -5   4   82.49    2.60
  -5  -5  -4   85.39    2.60
   5  -5   4   86.29    2.70
  -5  -5  -4   88.19    2.30
  -5   5   4   86.29    2.60
  -5   5  -4   86.29    2.80
  -5  -5   4   82.69    2.70
  -5  -5   4   85.39    2.70
  -5   5  -4   84.99    2.60
   5  -5  -4   86.99    2.50
   6  -5   4   85.79    2.80
  -6  -5  -4   85.39    2.30
  -6  -5  -4   82.79    2.70
  -6   5   4   86.39    2.70
  -6  -5  -4   84.49    2.30
  -6  -5   4   83.79    2.70
   6  -5  -4   81.99    2.60
  -6   5  -4   82.49    2.80
  -6   5  -4   84.69    2.70
  -7  -5  -4   17.00    1.20
  -7  -5  -4   19.10    0.90
   7  -5   4   21.30    1.30
  -7   5   4   19.40    1.20
  -7  -5  -4   16.60    0.80
  -7   5  -4   17.90    1.20
  -7  -5   4   18.90    1.30
  -7   5  -4   16.20    1.30
  -8  -5  -4   17.50    0.90
   8  -5   4   18.90    1.40
  -8  -5  -4   18.00    1.00
  -8   5   4   17.60    1.20
  -8  -5  -4   19.50    1.50
  -8   5  -4   20.00    1.50
  -8   5  -4   18.10    1.40
  -8  -5   4   20.00    1.40
  -9   5   4   32.80    1.80
  -9  -5  -4   32.90    1.30
   9  -5   4   34.90    1.90
  -9  -5  -4   30.50    1.40
  -9  -5  -4   34.80    1.90
  -9   5  -4   31.40    1.80
  -9   5  -4   33.40    2.00
  -9  -5   4   37.00    1.90
  10  -5   4   10.70    1.30
 -10  -5  -4   10.20    1.30
 -10  -5  -4   10.00    0.80
 -10   5   4   10.80    1.20
 -10  -5  -4   10.70    1.00
 -10   5  -4   10.80    1.40
 -10   5  -4    9.10    1.20
 -10  -5   4    8.70    1.20
 -11  -5  -4    9.50    1.00
 -11   5   4    9.00    1.30
  11  -5   4    8.10    1.30
 -11  -5  -4    9.10    1.30
 -11   5  -4    9.00    1.40
 -11   5  -4    9.10    1.40
 -11  -5   4    6.90    1.40
 -12   5   4   10.10    1.40
  12  -5   4   10.90    1.60
 -12  -5  -4   10.70    1.50
 -12   5  -4   10.10    1.50
 -12  -5   4   11.10    1.50
 -12   5  -4   10.70    1.60
 -13  -5  -4    2.90    1.20
  13  -5   4    0.80    1.10
 -13   5   4    1.40    1.20
 -13  -5   4    2.90    1.30
 -13   5  -4    1.40    1.20
 -13   5  -4    2.10    1.10
 -14  -5  -4    3.30    1.30
  14  -5   4    1.30    1.20
 -14   5   4    2.40    1.30
 -14   5  -4    3.20    1.50
 -14   5  -4    2.60    1.20
 -14  -5   4    2.80    1.40
  15  -5   4    6.30    1.60
 -15   5   4    8.40    1.70
 -15   5   4   12.20    1.90
 -15  -5  -4   11.00    1.90
 -15   5  -4    9.20    1.80
 -15  -5   4    9.20    1.80
  15  -5  -4    6.10    1.50
 -15   5  -4    6.20    1.60
 -16   5   4    1.90    1.60
  16  -5   4    2.40    1.50
 -16   5   4    2.70    1.60
 -16  -5  -4   -1.80    1.30
  16  -5  -4   -1.50    1.30
 -16   5  -4    2.00    1.60
 -16   5  -4   -1.90    1.40
 -16  -5   4   -1.10    1.50
   0  -6  -4    4.10    0.50
   0  -6  -4    4.00    0.40
   0  -6  -4    3.40    0.50
   0  -6   4    3.80    0.40
   0  -6   4    4.30    0.50
   0   6  -4    3.90    0.50
   0  -6   4    3.60    0.50
   0  -6   4    3.50    0.50
  -1  -6  -4  365.36    8.90
   1  -6   4  360.66    9.10
  -1   6   4  364.56    8.60
   1  -6   4  365.66    9.10
  -1  -6  -4  377.66    9.00
   1   6  -4  367.26    8.90
   1  -6   4  351.36    9.00
  -1  -6   4  366.46    9.10
  -1  -6   4  355.46    8.90
   1   6   4  369.96    8.80
  -1  -6   4  373.96    9.10
  -1  -6   4  356.26    9.00
   1  -6  -4  356.86    9.00
   1   6   4  370.26    8.70
   1  -6  -4  362.06    8.90
   1  -6  -4  372.46    9.10
  -1   6  -4  355.86    9.00
  -2   6   4   65.59    1.80
   2  -6   4   62.59    2.10
  -2  -6  -4   67.79    2.10
   2  -6   4   64.09    2.10
   2   6  -4   67.79    1.90
  -2  -6  -4   66.49    1.90
  -2  -6  -4   64.79    1.80
   2   6   4   70.59    1.90
  -2   6  -4   64.09    2.10
  -2  -6   4   67.59    2.00
  -2  -6   4   65.99    2.10
  -2  -6   4   66.09    2.00
   2   6   4   68.39    1.70
   2  -6  -4   66.89    1.80
   2  -6  -4   66.49    1.90
  -3   6   4   23.80    0.90
  -3  -6  -4   22.70    0.90
   3  -6   4   23.40    1.10
   3  -6   4   23.10    1.10
   3   6  -4   23.40    0.90
  -3  -6  -4   23.60    0.90
  -3  -6  -4   23.00    1.10
   3  -6  -4   23.00    0.90
  -3  -6   4   21.30    1.00
  -3  -6   4   22.00    1.00
  -3  -6   4   22.50    1.10
  -3   6  -4   21.60    1.10
   4  -6   4    2.80    0.60
  -4  -6  -4    3.20    0.50
  -4  -6  -4    3.70    0.40
   4  -6   4    3.60    0.60
  -4  -6  -4    3.90    0.60
  -4   6   4    2.60    0.40
  -4   6  -4    2.40    0.60
   4  -6  -4    3.30    0.40
  -4  -6   4    3.40    0.50
  -4  -6   4    3.80    0.60
  -4  -6   4    3.00    0.50
  -5  -6  -4   42.40    1.30
  -5  -6  -4   42.20    1.10
   5  -6   4   39.50    1.60
   5  -6   4   38.90    1.60
  -5  -6  -4   39.40    1.50
  -5   6   4   41.70    1.50
  -5  -6  -4   42.80    1.70
   5  -6  -4   40.40    1.50
  -5  -6   4   37.40    1.60
  -5  -6   4   39.50    1.60
  -5  -6   4   41.10    1.60
  -5   6  -4   39.10    1.70
   6  -6   4    4.50    0.70
  -6   6   4    5.00    0.70
  -6  -6  -4    5.10    0.70
  -6  -6  -4    5.20    0.50
  -6  -6  -4    5.30    0.40
  -6   6  -4    5.90    0.70
   6  -6  -4    5.60    0.70
  -6  -6   4    4.00    0.70
  -6   6  -4    4.90    0.90
  -6  -6   4    5.80    0.80
  -6  -6   4    5.30    0.70
  -7  -6  -4   24.40    1.00
  -7  -6  -4   24.80    1.40
   7  -6   4   27.50    1.50
  -7  -6  -4   23.80    0.90
  -7   6   4   25.20    1.30
   7  -6  -4   26.10    1.30
  -7  -6   4   25.10    1.40
  -7  -6   4   27.10    1.50
  -7   6  -4   22.20    1.50
  -7   6  -4   24.50    1.40
  -8   6   4    6.00    0.80
  -8  -6  -4    6.70    0.60
  -8  -6  -4    5.30    0.60
  -8  -6  -4    4.90    0.90
   8  -6   4    5.30    0.90
  -8   6  -4    4.30    1.10
   8  -6  -4    6.50    0.90
  -8  -6   4    5.20    0.90
  -8  -6   4    7.00    1.00
  -8   6  -4    3.80    0.80
  -9  -6  -4    5.90    1.00
   9  -6   4    7.90    1.10
  -9  -6  -4    7.20    0.70
  -9   6   4    7.30    1.10
  -9  -6  -4    7.00    0.70
  -9  -6   4    5.90    1.00
  -9   6  -4    7.40    1.20
   9  -6  -4    7.10    1.00
  -9   6  -4    6.40    1.00
  -9  -6   4    7.10    1.10
  10  -6   4    0.50    0.80
 -10  -6  -4    0.70    0.90
 -10  -6  -4    0.80    0.50
 -10  -6  -4   -0.30    0.50
 -10   6   4   -0.30    0.70
 -10   6  -4   -0.80    0.90
 -10   6  -4    0.50    0.80
 -10  -6   4   -0.30    0.70
  10  -6  -4   -0.20    0.60
 -10  -6   4   -0.50    0.80
 -11   6   4    1.00    0.90
  11  -6   4    0.50    0.90
 -11  -6  -4    1.30    0.90
 -11  -6   4   -0.30    0.70
 -11   6  -4    2.00    0.90
 -11   6  -4    1.00    1.10
  11  -6  -4    1.60    0.80
 -11  -6   4    2.60    1.10
 -12  -6  -4   -0.90    1.00
  12  -6   4    0.50    1.00
 -12   6   4   -0.40    1.00
 -12   6  -4    1.50    1.00
  12  -6  -4    0.70    0.80
 -12  -6   4   -1.00    0.70
 -12  -6   4    0.60    1.00
 -12   6  -4    0.60    1.10
 -13  -6  -4    4.90    1.30
  13  -6   4    2.60    1.20
 -13   6   4    5.10    1.20
 -13  -6   4    6.30    1.40
 -13  -6   4    4.90    1.10
 -13   6  -4    4.90    1.30
  13  -6  -4    4.90    1.20
 -13   6  -4    4.90    1.40
 -14  -6  -4    1.30    1.30
  14  -6   4    0.20    1.10
 -14   6   4    1.80    1.30
 -14  -6   4    1.30    1.30
 -14  -6   4    0.40    0.90
 -14   6  -4    2.10    1.40
  14  -6  -4    1.50    1.20
 -14   6  -4    0.50    1.10
 -15  -6  -4   -1.40    1.20
 -15   6   4    0.20    1.20
 -15   6   4    3.50    1.60
  15  -6   4   -0.60    1.30
 -15   6  -4    1.60    1.40
  15  -6  -4   -1.10    1.00
 -15  -6   4    2.30    1.50
 -15   6  -4    2.20    1.30
   0  -7   4    0.10    0.40
   0  -7   4   -0.10    0.30
   0  -7   4   -0.30    0.30
   0  -7  -4   -0.40    0.30
   0  -7   4   -0.10    0.30
   0  -7  -4   -0.30    0.30
   0  -7  -4    0.20    0.30
   0   7  -4   -0.20    0.30
   1  -7   4  244.18    6.40
   1  -7   4  243.88    6.40
  -1  -7  -4  254.77    6.30
  -1  -7  -4  244.58    6.40
   1  -7   4  245.78    6.20
   1  -7   4  248.78    6.40
   1   7  -4  254.87    6.30
  -1  -7  -4  254.87    6.30
  -1  -7   4  243.98    6.20
   1  -7  -4  252.97    6.40
   1  -7  -4  245.48    6.20
   1  -7  -4  250.67    6.40
  -1  -7   4  253.77    6.50
   1   7   4  252.37    5.90
  -1  -7   4  242.78    6.40
  -1  -7   4  238.18    6.30
  -1   7  -4  253.57    6.40
   2  -7   4    4.80    0.60
   2  -7   4    4.50    0.60
  -2  -7  -4    5.50    0.60
  -2   7   4    5.30    0.30
   2   7  -4    6.00    0.50
  -2  -7  -4    5.40    0.50
  -2  -7   4    6.20    0.60
   2   7   4    5.30    0.40
  -2   7  -4    5.90    0.70
  -2  -7   4    5.60    0.70
  -2  -7   4    5.60    0.70
   2  -7  -4    4.90    0.30
   2   7   4    6.20    0.30
   2  -7  -4    5.50    0.50
  -2  -7   4    6.10    0.60
   3  -7   4   60.69    2.10
  -3  -7  -4   61.19    1.80
  -3   7   4   60.79    1.70
  -3  -7  -4   60.39    1.80
  -3  -7  -4   61.49    2.00
   3   7  -4   61.09    1.80
   3  -7   4   58.49    2.10
  -3   7  -4   58.99    2.10
   3  -7  -4   59.39    1.90
  -3  -7   4   61.39    2.10
  -3  -7   4   56.09    1.90
  -3  -7   4   58.69    2.00
  -4  -7  -4    5.70    0.60
   4  -7   4    7.70    0.80
  -4  -7  -4    5.40    0.70
  -4   7   4    4.90    0.50
   4  -7   4    5.00    0.70
  -4  -7  -4    6.90    0.60
  -4  -7   4    7.10    0.80
  -4  -7   4    5.50    0.70
  -4  -7   4    6.50    0.70
   4  -7  -4    6.30    0.60
  -4   7  -4    5.70    0.80
  -5  -7  -4   19.70    1.20
  -5  -7  -4   20.70    0.90
   5  -7   4   22.20    1.20
  -5  -7  -4   20.50    1.10
  -5   7   4   20.60    1.00
   5  -7   4   20.40    1.20
  -5  -7   4   19.60    1.20
  -5   7  -4   19.00    1.30
   5  -7  -4   20.90    1.10
  -5  -7   4   19.80    1.10
  -5  -7   4   18.20    1.10
  -6   7   4   24.00    1.20
  -6  -7  -4   23.60    1.30
   6  -7   4   25.10    1.40
   6  -7   4   23.00    1.30
  -6  -7  -4   24.70    1.00
  -6  -7  -4   22.50    1.40
  -6  -7  -4   25.10    0.70
   6  -7  -4   24.40    1.20
  -6  -7   4   24.90    1.30
  -6  -7   4   23.30    1.30
  -6  -7   4   23.20    1.30
  -6   7  -4   22.10    1.50
  -7  -7  -4    0.50    0.30
  -7  -7  -4    0.30    0.60
   7  -7   4    1.10    0.70
  -7   7   4    0.50    0.50
  -7  -7  -4    1.30    0.40
  -7  -7  -4    0.70    0.70
  -7   7  -4    0.00    0.80
  -7  -7   4    1.00    0.70
  -7  -7   4    0.20    0.60
  -7  -7   4    0.20    0.60
  -7   7  -4    1.20    0.60
   7  -7  -4    1.00    0.60
  -8  -7  -4    3.50    0.40
  -8  -7  -4    2.70    0.90
  -8  -7  -4    3.80    0.50
   8  -7   4    3.50    0.90
  -8   7   4    2.90    0.80
  -8   7  -4    1.80    1.00
  -8  -7   4    3.50    0.80
  -8  -7   4    1.60    0.80
  -8  -7   4    4.20    0.90
  -8   7  -4    4.10    0.80
   8  -7  -4    3.90    0.80
  -9   7   4    0.40    0.70
   9  -7   4    1.00    0.80
  -9  -7  -4    1.30    0.50
  -9  -7  -4    1.30    0.90
  -9   7  -4    1.60    0.80
   9  -7  -4    1.00    0.80
  -9  -7   4    0.20    0.80
  -9   7  -4    2.60    1.10
  -9  -7   4    0.80    0.80
 -10  -7  -4    2.80    0.90
  10  -7   4    1.60    0.90
 -10   7   4    1.30    0.90
 -10   7  -4    1.50    0.80
  10  -7  -4    1.00    0.80
 -10  -7   4    1.60    1.00
 -10   7  -4    2.60    1.10
 -10  -7   4    2.00    0.80
  11  -7   4    0.20    0.90
 -11  -7  -4   -0.20    0.80
 -11   7   4    0.30    0.90
  11  -7  -4    0.60    0.80
 -11   7  -4    0.10    1.00
 -11  -7   4    0.80    0.90
 -11  -7   4    0.50    0.90
 -11   7  -4    0.30    0.90
  12  -7   4    7.20    1.40
 -12  -7  -4    9.20    1.40
 -12   7   4    8.20    1.40
 -12  -7   4    8.40    1.20
 -12  -7   4   10.10    1.50
 -12   7  -4    8.20    1.40
  12  -7  -4   10.10    1.40
 -12   7  -4    7.60    1.60
 -13   7   4   -0.80    0.90
 -13  -7  -4    1.10    1.20
  13  -7   4    1.20    1.10
 -13   7  -4    1.00    1.20
 -13  -7   4   -0.40    0.80
 -13   7  -4   -2.30    1.20
  13  -7  -4    0.20    0.90
 -13  -7   4    0.80    1.10
 -14   7   4    1.30    1.20
 -14  -7  -4    1.20    1.20
  14  -7   4   -0.20    1.10
  14  -7  -4    2.50    1.10
 -14   7  -4    1.70    1.40
 -14   7  -4    2.00    1.30
 -14  -7   4    1.50    1.40
  15  -7   4    3.10    1.50
 -15   7   4    1.90    1.50
 -15   7   4    5.60    1.80
 -15  -7  -4    3.90    1.50
 -15  -7   4    4.40    1.50
  15  -7  -4    5.30    1.50
 -15   7  -4    5.60    1.50
 -15   7  -4    5.60    1.80
   0   8  -4   14.60    0.80
   0  -8   4   14.00    0.90
   0  -8  -4   16.40    0.90
   0  -8  -4   14.50    0.90
   0  -8   4   15.20    0.70
   0  -8   4   13.50    0.90
   0  -8  -4   13.30    0.80
   0  -8   4   15.70    1.00
   1  -8   4   17.40    1.00
   1   8  -4   18.80    0.90
   1  -8   4   18.40    1.10
   1  -8   4   19.50    1.10
  -1  -8  -4   19.90    1.00
  -1  -8  -4   19.00    1.00
  -1  -8  -4   18.40    0.90
   1  -8   4   18.80    0.90
   1  -8  -4   16.60    1.00
  -1  -8   4   17.50    1.10
  -1   8  -4   19.60    1.00
  -1  -8   4   16.10    0.90
   1  -8  -4   18.70    0.90
  -1  -8   4   19.00    0.80
   1  -8  -4   18.80    1.00
  -1  -8   4   17.60    1.10
   2  -8   4   22.50    1.20
  -2  -8  -4   26.30    1.10
   2  -8   4   23.00    1.20
   2   8  -4   24.80    1.00
  -2  -8  -4   24.70    1.20
  -2   8   4   24.60    0.70
  -2  -8   4   20.80    1.10
   2  -8  -4   24.60    1.20
   2   8   4   24.80    0.80
  -2  -8   4   24.90    1.00
  -2  -8   4   22.70    1.20
   2  -8  -4   23.10    1.00
  -2  -8   4   22.70    1.20
   2  -8  -4   22.70    1.10
  -2   8  -4   21.60    1.10
   2   8   4   26.10    0.70
   2   8   4   25.90    0.70
   2  -8  -4   24.60    0.70
  -3   8   4   19.30    0.70
  -3  -8  -4   19.40    0.80
   3  -8   4   18.50    1.10
   3  -8   4   18.10    1.10
  -3  -8  -4   18.30    0.90
  -3  -8  -4   17.50    1.10
   3   8  -4   19.00    0.80
  -3  -8   4   18.60    1.00
  -3  -8   4   17.50    1.10
   3  -8  -4   21.10    1.00
  -3  -8   4   20.00    0.90
  -3  -8   4   19.00    1.10
  -3   8  -4   17.70    1.10
   4  -8   4   49.99    1.90
  -4  -8  -4   50.59    1.90
   4  -8   4   50.09    1.90
  -4   8   4   49.90    1.60
  -4  -8  -4   50.49    1.70
  -4  -8  -4   48.10    1.60
  -4  -8   4   46.90    1.80
   4  -8  -4   48.10    1.70
  -4  -8   4   49.40    1.80
  -4   8  -4   52.09    2.00
  -4  -8   4   48.80    1.90
   5  -8   4   48.90    2.00
  -5  -8  -4   49.30    2.00
  -5  -8  -4   52.19    1.70
  -5  -8  -4   51.69    1.80
   5  -8   4   54.69    2.00
  -5   8   4   52.09    1.70
  -5  -8   4   48.70    1.90
  -5  -8   4   48.40    1.90
  -5  -8   4   51.79    2.00
  -5   8  -4   47.80    2.10
   5  -8  -4   48.50    1.80
   6  -8   4    9.30    1.00
  -6  -8  -4    7.40    0.80
  -6  -8  -4    9.50    0.70
   6  -8   4    9.80    1.00
  -6   8   4    9.80    0.80
  -6  -8  -4   10.60    1.00
   6  -8  -4    9.60    0.90
  -6  -8   4    8.70    1.00
  -6  -8   4   11.30    1.00
  -6   8  -4    9.20    1.10
  -6  -8   4    8.80    0.90
  -7  -8  -4    0.60    0.70
   7  -8   4    0.10    0.70
  -7  -8  -4    0.90    0.40
  -7  -8  -4    1.00    0.70
  -7   8   4    0.10    0.60
  -7  -8   4    0.10    0.70
   7  -8  -4    0.60    0.60
  -7  -8   4    0.70    0.70
  -7   8  -4   -0.60    0.80
  -7  -8   4    0.70    0.70
  -8  -8  -4  134.19    4.00
  -8   8   4  126.59    3.90
  -8  -8  -4  127.49    4.10
   8  -8   4  125.99    4.10
  -8  -8  -4  128.79    3.60
   8  -8  -4  129.09    3.90
  -8  -8   4  128.19    4.10
  -8  -8   4  125.39    3.90
  -8  -8   4  124.29    4.00
  -8   8  -4  124.39    4.30
   9  -8   4   26.30    1.80
  -9  -8  -4   26.40    1.20
  -9  -8  -4   23.80    1.70
  -9   8   4   28.80    1.60
  -9  -8  -4   28.90    1.80
  -9  -8   4   26.30    1.60
   9  -8  -4   27.20    1.60
  -9   8  -4   26.00    1.70
  -9   8  -4   28.70    2.00
  -9  -8   4   28.40    1.80
  -9  -8   4   29.90    1.80
 -10  -8  -4   16.90    1.50
  10  -8   4   18.40    1.70
 -10  -8  -4   17.10    1.60
 -10   8   4   15.00    1.40
 -10   8  -4   16.30    1.50
 -10  -8   4   19.80    1.70
  10  -8  -4   16.20    1.40
 -10  -8   4   14.50    1.50
 -10  -8   4   18.60    1.40
 -10   8  -4   18.60    1.90
 -11  -8  -4    5.10    1.20
 -11   8   4    7.30    1.20
  11  -8   4    5.40    1.20
 -11  -8  -4    5.00    1.10
 -11   8  -4    8.10    1.30
 -11  -8   4    7.50    1.20
 -11   8  -4    4.50    1.30
 -11  -8   4    6.60    1.20
 -11  -8   4    4.40    1.10
  11  -8  -4    4.20    1.00
 -12   8   4    1.60    1.00
 -12  -8  -4    2.90    1.10
  12  -8   4    2.80    1.20
 -12  -8  -4    3.00    1.10
 -12   8  -4    4.40    1.30
 -12  -8   4    2.50    1.10
  12  -8  -4    2.40    1.00
 -12  -8   4    4.40    1.00
 -12   8  -4    4.30    1.40
 -12  -8   4    3.70    1.10
 -13  -8  -4   -0.60    1.00
 -13   8   4   -1.70    0.90
 -13  -8  -4   -1.80    0.90
  13  -8   4   -0.70    1.00
  13  -8  -4   -0.70    0.90
 -13  -8   4   -0.70    1.00
 -13  -8   4    0.00    1.20
 -13   8  -4   -0.80    0.90
 -13   8  -4   -0.20    1.30
 -13  -8   4    0.20    0.80
 -14   8   4   -0.80    1.00
 -14  -8  -4   -1.50    1.00
 -14   8   4   -2.60    1.10
 -14  -8  -4   -1.50    1.20
  14  -8   4   -1.60    1.20
 -14   8  -4   -1.60    1.20
  14  -8  -4   -2.40    1.00
 -14   8  -4    0.80    1.10
 -14  -8   4   -0.70    1.10
 -14  -8   4   -0.80    1.10
 -15   8   4    5.80    1.80
 -15  -8  -4    5.20    1.60
 -15   8   4    4.00    1.40
 -15  -8  -4    1.60    1.30
  15  -8   4    0.90    1.30
  15  -8  -4    4.50    1.40
 -15   8  -4    4.00    1.60
 -15  -8   4    5.40    1.60
 -15  -8   4    2.50    1.30
   0  -9  -4   -0.90    0.40
   0  -9   4    0.00    0.30
   0   9  -4   -0.30    0.40
   0  -9   4    0.30    0.50
   0  -9  -4    0.20    0.40
   0  -9  -4   -0.30    0.40
   0  -9   4   -0.10    0.40
   0  -9   4    0.00    0.40
   1  -9   4    2.70    0.50
   1  -9   4    2.70    0.60
  -1  -9  -4    2.40    0.50
   1  -9   4    2.00    0.40
   1   9  -4    2.10    0.50
  -1  -9  -4    1.60    0.50
  -1  -9  -4    3.00    0.50
   1  -9   4    2.60    0.60
   1  -9  -4    3.00    0.60
  -1  -9   4    3.30    0.60
  -1  -9   4    1.90    0.60
   1  -9  -4    2.10    0.40
   1   9   4    2.50    0.30
  -1  -9   4    1.90    0.40
  -1  -9   4    1.90    0.50
  -1   9  -4    1.80    0.50
   1  -9  -4    1.20    0.60
   2  -9   4  279.97    7.60
  -2  -9  -4  288.57    7.60
  -2  -9  -4  291.77    7.40
   2   9  -4  288.37    7.30
   2  -9   4  291.47    7.70
   2   9   4  300.67    7.00
   2   9   4  296.97    6.90
  -2  -9   4  286.47    7.60
   2   9   4  302.07    6.90
  -2  -9   4  280.27    7.50
   2  -9  -4  302.77    7.60
  -2  -9   4  280.77    7.30
  -2  -9   4  287.37    7.60
   2  -9  -4  293.77    7.60
   2  -9  -4  291.67    7.40
  -2   9  -4  288.07    7.50
  -3  -9  -4   38.60    1.50
   3  -9   4   38.30    1.70
  -3  -9  -4   39.70    1.20
  -3  -9  -4   36.60    1.60
   3   9  -4   38.40    1.30
  -3   9   4   37.40    1.10
   3  -9   4   38.10    1.70
  -3  -9   4   37.00    1.60
  -3  -9   4   34.60    1.60
  -3  -9   4   37.20    1.40
  -3   9  -4   34.70    1.60
  -3  -9   4   36.90    1.60
   3  -9  -4   36.90    1.10
   3  -9  -4   36.90    1.50
  -4   9   4   74.49    2.10
   4  -9   4   78.19    2.60
   4  -9   4   71.39    2.60
  -4  -9  -4   72.59    2.20
  -4  -9  -4   73.39    2.30
  -4  -9  -4   69.69    2.50
  -4   9  -4   77.19    2.60
  -4  -9   4   75.29    2.60
  -4  -9   4   73.59    2.40
   4  -9  -4   70.89    2.30
  -4  -9   4   73.79    2.50
  -5   9   4   66.79    2.10
  -5  -9  -4   65.19    2.40
   5  -9   4   69.19    2.50
  -5  -9  -4   68.19    2.10
   5  -9   4   72.49    2.50
  -5  -9  -4   66.79    2.20
  -5  -9   4   70.19    2.50
  -5  -9   4   67.49    2.30
  -5  -9   4   67.09    2.50
  -5   9  -4   59.39    2.50
   5  -9  -4   68.49    2.30
   6  -9   4    5.90    0.90
  -6  -9  -4    6.50    0.80
  -6  -9  -4    5.20    0.90
  -6  -9  -4    7.20    0.70
   6  -9   4    7.70    1.00
  -6   9   4    5.50    0.70
  -6  -9   4    6.30    0.90
  -6  -9   4    5.80    0.90
   6  -9  -4    6.60    0.80
  -6  -9   4    7.20    1.00
  -6   9  -4    6.50    1.10
   7  -9   4   19.40    1.50
  -7  -9  -4   19.10    1.30
  -7   9   4   18.20    1.20
  -7  -9  -4   21.70    1.50
  -7  -9  -4   19.00    1.10
  -7   9  -4   19.60    1.70
   7  -9  -4   20.30    1.30
  -7  -9   4   19.90    1.40
  -7  -9   4   19.20    1.40
  -7  -9   4   21.20    1.40
  -8  -9  -4   23.20    1.50
  -8  -9  -4   16.80    1.50
  -8  -9  -4   20.80    1.10
   8  -9   4   20.00    1.50
  -8   9   4   17.10    1.30
  -8  -9   4   20.00    1.50
   8  -9  -4   21.50    1.50
  -8  -9   4   18.10    1.50
  -8  -9   4   21.70    1.50
  -8   9  -4   19.20    1.70
  -9  -9  -4  102.59    3.50
   9  -9   4   96.99    3.60
  -9   9   4  100.99    3.40
  -9  -9  -4  100.59    3.70
  -9  -9  -4  104.89    3.10
   9  -9  -4  102.69    3.50
  -9  -9   4  105.09    3.70
  -9  -9   4  106.99    3.60
  -9  -9   4  105.29    3.60
  -9   9  -4  105.49    3.90
 -10   9   4   50.49    2.30
  10  -9   4   57.29    2.60
 -10  -9  -4   49.40    2.50
 -10  -9  -4   55.59    2.50
 -10   9  -4   48.70    2.70
  10  -9  -4   50.29    2.30
 -10  -9   4   52.59    2.30
 -10  -9   4   51.39    2.60
 -10  -9   4   54.19    2.60
 -11  -9  -4    7.40    1.30
 -11  -9  -4    5.50    1.20
 -11   9   4    5.00    1.10
  11  -9   4    7.70    1.30
 -11  -9   4    7.10    1.20
 -11  -9   4    6.40    1.20
  11  -9  -4    6.40    1.10
 -11  -9   4    8.90    1.40
 -11   9  -4    8.60    1.60
  12  -9   4    0.00    1.00
 -12  -9  -4   -0.10    1.00
 -12  -9  -4    0.00    1.10
 -12   9   4    1.70    1.10
 -12   9  -4    0.10    1.20
  12  -9  -4    1.30    0.90
 -12  -9   4    1.90    1.10
 -12  -9   4    0.60    0.90
 -12  -9   4   -0.60    1.00
 -13  -9  -4    2.10    1.30
 -13   9   4    2.40    1.10
 -13  -9  -4    0.80    1.10
 -13   9   4    5.00    1.50
  13  -9   4    1.90    1.20
  13  -9  -4    2.50    1.10
 -13   9  -4    0.40    1.40
 -13  -9   4    2.80    1.00
 -13  -9   4    6.80    1.50
 -13  -9   4    1.10    1.10
 -14   9   4    1.40    1.30
 -14  -9  -4    0.70    1.20
  14  -9   4   -1.10    1.10
 -14   9   4    1.90    1.70
 -14  -9  -4    0.30    1.20
  14  -9  -4    0.50    1.10
 -14  -9   4    2.40    1.30
 -14   9  -4    1.20    1.40
 -14  -9   4    1.40    1.30
   0 -10   4  151.78    4.30
   0 -10   4  145.99    4.40
   0 -10  -4  157.38    4.20
   0 -10   4  148.49    4.40
   0 -10  -4  147.09    4.30
   0  10  -4  151.78    4.20
   0 -10  -4  149.69    4.30
   0  10   4  157.08    4.00
   0 -10   4  150.38    4.00
   1 -10   4    2.60    0.40
  -1 -10  -4    1.50    0.60
  -1 -10  -4    2.90    0.60
   1 -10   4    3.20    0.70
  -1 -10  -4    3.30    0.60
   1 -10   4    2.10    0.70
   1  10  -4    2.80    0.50
   1 -10   4    3.00    0.70
  -1 -10   4    1.70    0.60
   1 -10  -4    2.90    0.70
   1  10   4    3.20    0.40
  -1 -10   4    3.40    0.60
   1 -10  -4    2.10    0.60
  -1 -10   4    2.60    0.70
  -1  10  -4    3.10    0.60
   1 -10  -4    2.80    0.60
  -1 -10   4    2.40    0.40
   2 -10   4    0.80    0.60
   2 -10   4    0.70    0.60
   2 -10   4    0.50    0.40
  -2 -10  -4    0.60    0.50
  -2 -10  -4    0.30    0.50
   2  10  -4    0.40    0.40
   2  10   4    0.50    0.20
   2 -10  -4    0.10    0.60
   2 -10  -4    0.40    0.50
  -2 -10   4    0.40    0.60
  -2 -10   4    0.90    0.60
  -2 -10   4    0.70    0.40
   2  10   4    0.50    0.20
  -2  10  -4    0.60    0.60
  -2 -10   4    0.80    0.40
   2 -10  -4    0.70    0.40
   3 -10   4   11.40    1.10
   3  10  -4   11.30    0.70
   3 -10   4   13.00    1.10
  -3 -10  -4   10.80    0.60
  -3 -10  -4   12.80    0.90
  -3 -10  -4    8.50    1.00
  -3 -10   4   10.70    0.80
  -3 -10   4   11.00    1.10
   3 -10  -4   10.10    0.90
  -3 -10   4   10.10    1.00
  -3 -10   4   12.40    1.00
   3 -10  -4   11.10    0.40
  -3  10  -4   11.30    1.10
   4 -10   4  138.09    4.20
   4 -10   4  134.69    4.10
  -4 -10  -4  136.69    3.80
  -4 -10  -4  139.59    3.60
  -4  10   4  136.89    3.50
  -4 -10  -4  131.39    4.10
  -4 -10   4  131.99    4.00
  -4  10  -4  133.09    4.10
   4 -10  -4  132.19    3.90
  -4 -10   4  133.99    3.80
  -4 -10   4  132.99    4.10
  -5 -10  -4   20.50    1.40
   5 -10   4   20.50    1.40
  -5 -10  -4   20.30    1.10
   5 -10   4   18.60    1.40
  -5 -10  -4   21.30    1.10
  -5  10   4   19.90    1.00
  -5  10  -4   20.90    1.50
  -5 -10   4   19.50    1.10
   5 -10  -4   20.20    1.20
  -5 -10   4   18.50    1.30
  -5 -10   4   22.20    1.40
  -6 -10  -4   14.50    1.00
  -6  10   4   16.40    1.00
   6 -10   4   17.80    1.40
  -6 -10  -4   16.50    1.40
  -6 -10  -4   14.10    1.10
   6 -10   4   16.40    1.40
  -6  10  -4   14.70    1.40
   6 -10  -4   18.30    1.20
  -6 -10   4   15.80    1.30
  -6 -10   4   15.10    1.30
  -6 -10   4   14.60    1.10
  -7 -10  -4   76.09    2.40
  -7 -10  -4   74.99    2.90
  -7 -10  -4   70.99    2.60
  -7  10   4   75.29    2.50
   7 -10   4   78.39    2.90
  -7 -10   4   79.59    2.80
  -7 -10   4   76.59    2.90
  -7 -10   4   75.69    2.70
  -7  10  -4   74.69    3.00
   7 -10  -4   77.99    2.70
   8 -10   4   95.09    3.40
  -8 -10  -4   90.69    3.10
  -8 -10  -4   89.69    3.30
  -8 -10  -4   89.59    2.80
  -8  10   4   95.69    3.10
  -8 -10   4   90.49    3.30
  -8  10  -4   87.99    3.50
  -8 -10   4   90.29    3.20
   8 -10  -4   88.89    3.10
  -8 -10   4   90.99    3.20
  -9 -10  -4   18.00    1.50
   9 -10   4   15.60    1.50
  -9  10   4   16.30    1.40
  -9 -10  -4   12.90    1.50
  -9 -10   4   16.30    1.50
  -9 -10   4   15.70    1.50
  -9 -10   4   13.30    1.50
  -9  10  -4   14.40    1.70
   9 -10  -4   16.20    1.40
  10 -10   4    6.20    1.20
 -10 -10  -4    6.20    1.20
 -10 -10  -4    5.70    1.10
 -10  10   4    6.80    1.10
 -10 -10   4    4.50    1.10
  10 -10  -4    6.10    1.10
 -10  10  -4    6.10    1.40
 -10 -10   4    7.20    1.30
 -10 -10   4    7.60    1.10
  11 -10   4    0.80    0.90
 -11 -10  -4   -1.00    0.80
 -11  10   4   -0.10    0.80
 -11 -10  -4   -0.20    0.90
  11 -10  -4   -0.10    0.80
 -11  10  -4   -0.30    1.10
 -11 -10   4   -1.00    0.90
 -11 -10   4   -0.80    0.90
 -11 -10   4    1.10    0.80
 -12  10   4   -0.20    0.80
 -12  10   4    1.60    1.40
 -12 -10  -4   -0.90    1.00
 -12 -10  -4   -0.20    0.90
  12 -10   4    1.00    1.10
 -12  10  -4    0.70    1.30
  12 -10  -4    0.30    1.00
 -12 -10   4    0.40    1.10
 -12 -10   4    1.50    0.90
 -12 -10   4   -1.70    0.90
  13 -10   4   25.50    2.30
 -13  10   4   28.40    2.70
 -13  10   4   25.30    2.00
 -13 -10  -4   27.10    2.40
 -13 -10  -4   28.20    2.20
  13 -10  -4   33.10    2.30
 -13 -10   4   27.20    2.30
 -13 -10   4   31.80    2.50
 -13  10  -4   35.60    3.00
  14 -10   4   -2.30    1.20
 -14  10   4    1.40    1.50
 -14 -10  -4    0.40    1.20
 -14  10   4    0.90    1.50
 -14 -10  -4   -0.70    1.20
 -14 -10   4    1.00    1.30
 -14  10  -4    1.00    1.60
  14 -10  -4   -1.30    1.10
 -14 -10   4   -2.10    1.30
   0  11  -4    0.50    0.50
   0 -11  -4    0.00    0.50
   0  11   4   -0.30    0.40
   0 -11   4    0.00    0.30
   0 -11  -4    0.10    0.60
   0 -11   4   -1.30    0.60
   0 -11  -4   -0.60    0.60
   0 -11   4   -0.10    0.60
   0 -11   4    0.90    0.70
  -1  11   4    5.60    0.70
   1  11  -4    5.70    0.70
  -1 -11  -4    7.10    0.80
  -1 -11  -4    5.20    0.80
   1 -11   4    5.30    0.80
   1 -11   4    6.50    0.60
   1 -11   4    6.20    0.90
  -1 -11  -4    5.20    0.80
   1 -11   4    5.20    0.90
   1 -11  -4    5.90    0.80
   1  11   4    6.60    0.50
   1 -11  -4    4.90    0.90
  -1  11  -4    7.00    0.80
  -1 -11   4    5.40    0.60
   1 -11  -4    5.70    0.80
  -1 -11   4    4.90    0.90
  -1 -11   4    5.50    0.80
  -1 -11   4    6.30    0.90
   2 -11   4  152.98    4.60
   2 -11   4  153.08    4.00
   2 -11   4  147.99    4.50
   2  11  -4  151.68    4.10
  -2 -11  -4  158.78    4.40
  -2 -11  -4  156.28    4.50
  -2  11  -4  152.68    4.40
  -2 -11   4  147.59    4.40
   2  11   4  151.78    3.60
   2 -11  -4  149.49    4.30
   2 -11  -4  151.58    4.50
  -2 -11   4  146.69    4.50
  -2 -11   4  155.38    4.60
  -2 -11   4  148.79    4.10
   2 -11  -4  139.49    4.40
  -3 -11  -4    6.90    0.90
   3 -11   4    6.40    0.90
   3  11  -4    7.20    0.70
   3 -11   4    6.00    1.00
  -3 -11  -4    5.60    0.80
  -3 -11   4    6.40    1.00
   3 -11  -4    5.90    0.80
  -3 -11   4    6.60    0.70
  -3 -11   4    5.40    0.90
  -3 -11   4    8.30    1.00
  -3  11  -4    6.00    0.90
  -4 -11  -4    3.20    0.70
  -4 -11  -4    1.60    0.70
   4 -11   4    0.30    0.70
   4 -11   4    3.20    0.90
  -4 -11  -4    2.20    0.40
  -4 -11   4    1.90    0.70
  -4 -11   4    2.30    0.60
  -4  11  -4    2.00    0.80
   4 -11  -4    2.30    0.70
  -4 -11   4    2.30    0.80
  -5 -11  -4   74.89    2.80
  -5 -11  -4   81.49    2.40
   5 -11   4   76.29    2.90
  -5 -11  -4   81.49    2.60
   5 -11   4   77.59    2.90
  -5  11  -4   79.59    2.90
  -5 -11   4   77.89    2.80
  -5 -11   4   75.59    2.60
   5 -11  -4   79.29    2.70
  -5 -11   4   76.89    2.80
  -6 -11  -4    5.10    0.70
  -6  11   4    6.40    0.70
   6 -11   4    5.70    1.00
   6 -11   4    4.60    1.00
  -6 -11  -4    4.30    1.00
  -6 -11  -4    4.10    0.70
  -6  11  -4    4.20    1.00
  -6 -11   4    3.70    0.90
   6 -11  -4    6.10    0.90
  -6 -11   4    4.70    0.90
  -6 -11   4    6.70    0.90
   7 -11   4    1.80    0.80
  -7  11   4    1.10    0.60
  -7 -11  -4    1.50    0.60
  -7 -11  -4    1.40    0.60
  -7 -11  -4    1.00    0.90
  -7 -11   4    0.90    0.70
  -7 -11   4    1.50    0.80
  -7  11  -4    1.60    1.00
  -7 -11   4    1.20    0.80
   7 -11  -4    2.20    0.70
  -8 -11  -4   14.90    1.10
  -8  11   4   14.70    1.20
  -8 -11  -4   14.10    1.50
   8 -11   4   17.00    1.50
  -8 -11  -4   15.20    1.30
  -8  11  -4   12.40    1.50
  -8 -11   4   11.90    1.40
  -8 -11   4   16.80    1.50
  -8 -11   4   13.90    1.30
   8 -11  -4   15.00    1.30
  -9  11   4    0.10    0.70
   9 -11   4    0.00    0.80
  -9 -11  -4    0.80    0.90
  -9 -11  -4   -0.60    0.70
  -9 -11   4   -1.50    0.70
  -9  11  -4   -1.50    1.10
  -9 -11   4    0.10    0.80
   9 -11  -4   -0.90    0.70
  -9 -11   4    0.40    0.90
 -10 -11  -4    5.00    1.10
 -10  11   4    3.40    0.90
  10 -11   4    6.00    1.20
 -10 -11  -4    5.30    1.20
 -10 -11   4    5.60    1.10
 -10 -11   4    4.80    1.20
  10 -11  -4    6.00    1.10
 -10 -11   4    5.90    1.20
 -10  11  -4    4.20    1.40
  11 -11   4    1.30    1.00
 -11 -11  -4    3.70    1.20
 -11  11   4    4.70    1.40
 -11 -11  -4    4.70    1.10
 -11 -11   4    3.50    1.10
 -11 -11   4    3.30    1.20
 -11 -11   4    4.90    1.10
  11 -11  -4    3.90    1.00
 -11  11  -4    2.80    1.40
 -12  11   4   12.00    2.00
 -12 -11  -4   10.90    1.70
  12 -11   4    7.80    1.50
 -12 -11  -4    8.50    1.40
 -12  11  -4   10.40    1.90
 -12 -11   4    9.10    1.60
 -12 -11   4   11.10    1.60
  12 -11  -4   11.90    1.50
 -12 -11   4   12.10    1.50
 -13 -11  -4   -1.00    1.00
  13 -11   4   -3.50    1.10
 -13  11   4   -0.20    1.40
 -13 -11  -4    1.20    1.10
 -13 -11   4    0.70    1.20
  13 -11  -4   -0.30    1.10
 -13  11  -4    2.90    1.70
 -13 -11   4   -0.40    1.20
 -14 -11  -4    1.00    1.20
 -14 -11  -4   -0.10    1.30
 -14  11   4   -0.70    1.70
  14 -11   4    1.10    1.30
 -14 -11   4    0.70    1.20
 -14 -11   4    0.00    1.30
  14 -11  -4   -0.90    1.10
 -14  11  -4    1.10    1.50
   0 -12  -4    6.70    1.00
   0 -12   4    7.90    1.10
   0 -12  -4    7.10    0.90
   0  12  -4    6.60    0.80
   0  12   4    7.30    0.70
   0 -12  -4    8.20    1.10
   0 -12   4    6.90    0.60
   0 -12   4    5.30    0.90
   0 -12   4    8.60    1.00
   1  12  -4   37.20    1.50
  -1 -12  -4   37.80    1.80
   1 -12   4   34.90    1.90
  -1 -12  -4   32.10    1.70
   1 -12   4   36.70    1.70
   1 -12   4   35.30    1.30
   1 -12   4   38.40    1.90
  -1  12   4   34.00    1.50
  -1 -12  -4   35.50    1.70
   1 -12  -4   36.40    1.80
  -1 -12   4   36.40    1.80
  -1 -12   4   35.60    1.90
   1 -12  -4   33.40    1.80
  -1 -12   4   33.90    1.80
  -1 -12   4   35.00    1.30
  -1  12  -4   35.60    1.60
   1  12   4   36.20    1.30
   1 -12  -4   36.90    1.70
  -2 -12  -4   25.80    1.50
   2 -12   4   21.30    1.50
   2  12  -4   22.50    1.10
  -2  12   4   21.50    1.30
   2 -12   4   22.20    1.50
   2 -12   4   21.30    1.00
  -2 -12  -4   25.70    1.40
  -2 -12   4   21.80    1.50
   2 -12  -4   21.50    1.50
  -2 -12   4   24.00    1.60
  -2 -12   4   23.00    1.40
   2 -12  -4   20.80    1.30
   2 -12  -4   22.30    1.40
  -2  12  -4   23.70    1.40
  -2 -12   4   21.70    1.10
  -3 -12  -4   74.39    2.80
   3 -12   4   72.59    2.80
  -3  12   4   74.29    2.60
   3 -12   4   75.69    2.30
   3  12  -4   74.29    2.20
  -3 -12  -4   66.89    2.50
   3 -12   4   74.79    2.90
  -3 -12   4   73.49    2.30
   3 -12  -4   81.69    2.60
  -3 -12   4   67.39    2.70
  -3  12  -4   76.59    2.70
  -3 -12   4   78.79    2.90
  -3 -12   4   74.69    2.70
   4 -12   4   68.89    2.60
   4 -12   4   67.69    2.70
  -4 -12  -4   65.39    2.40
  -4 -12  -4   65.19    2.60
  -4 -12   4   61.39    2.50
  -4 -12   4   68.49    2.20
  -4  12  -4   63.29    2.50
  -4 -12   4   58.69    2.50
   4 -12  -4   68.09    2.40
  -5 -12  -4   15.10    0.90
  -5 -12  -4   15.80    1.40
   5 -12   4   12.60    1.40
  -5 -12  -4   13.50    1.10
   5 -12   4   14.20    1.40
  -5 -12   4   15.30    1.10
  -5 -12   4   15.10    1.40
  -5  12  -4   14.50    1.40
   5 -12  -4   16.60    1.20
  -5 -12   4   16.50    1.40
  -6 -12  -4    8.20    0.80
   6 -12   4    8.50    1.10
  -6 -12  -4    7.70    0.90
  -6 -12  -4    7.60    1.20
   6 -12   4    6.90    1.20
  -6 -12   4    7.90    1.10
  -6 -12   4    8.50    1.00
   6 -12  -4    9.30    1.00
  -6 -12   4    8.80    1.10
  -6  12  -4    8.20    1.20
  -7 -12  -4   14.60    1.50
   7 -12   4   17.80    1.60
  -7 -12  -4   14.80    1.20
  -7 -12  -4   15.90    1.20
  -7 -12   4   14.90    1.50
   7 -12  -4   18.70    1.40
  -7 -12   4   17.00    1.60
  -7  12  -4   15.10    1.60
  -7 -12   4   17.00    1.40
  -8 -12  -4   22.80    1.40
   8 -12   4   23.20    1.90
  -8 -12  -4   23.70    1.80
  -8 -12  -4   19.10    1.40
  -8 -12   4   20.90    1.60
  -8 -12   4   22.60    1.60
  -8  12  -4   21.10    1.90
  -8 -12   4   20.90    1.80
   8 -12  -4   23.80    1.50
   9 -12   4    8.20    1.30
  -9 -12  -4   10.40    1.30
  -9 -12  -4    7.50    1.10
  -9  12   4   10.40    1.60
  -9  12  -4   11.20    1.60
  -9 -12   4    9.90    1.40
   9 -12  -4    9.30    1.20
  -9 -12   4    9.00    1.30
  -9 -12   4    9.40    1.30
 -10 -12  -4   -0.80    0.80
 -10 -12  -4    1.10    1.00
  10 -12   4    0.60    0.90
 -10  12   4    1.50    1.20
 -10  12  -4    0.70    1.20
 -10 -12   4    0.20    1.00
 -10 -12   4    0.30    0.90
 -10 -12   4    2.10    0.90
  10 -12  -4   -0.40    0.80
 -11 -12  -4    1.30    1.20
 -11  12   4    1.40    1.30
 -11 -12  -4    0.70    1.00
  11 -12   4    1.20    1.10
  11 -12  -4    2.90    1.00
 -11 -12   4    1.90    1.00
 -11  12  -4    3.40    1.60
 -11 -12   4    1.50    1.10
 -11 -12   4    2.10    1.10
  12 -12   4    1.90    1.30
 -12  12   4    1.80    1.50
 -12 -12  -4    1.80    1.40
 -12 -12  -4    4.00    1.30
 -12 -12   4    1.50    1.50
 -12 -12   4    2.60    1.30
  12 -12  -4    1.40    1.10
 -12 -12   4    3.10    1.20
 -12  12  -4    1.10    1.40
 -13 -12  -4    3.10    1.40
  13 -12   4    0.10    1.10
 -13  12   4    2.10    1.70
 -13 -12   4    5.00    1.40
 -13 -12   4    1.20    1.30
  13 -12  -4   -0.40    1.00
 -13  12  -4    0.60    1.50
   0 -13  -4    0.60    0.70
   0 -13   4   -0.60    0.70
   0 -13   4   -0.30    0.70
   0 -13   4    0.40    0.70
   0 -13   4    0.40    0.40
   0 -13  -4   -0.10    0.70
   0 -13  -4    0.00    0.70
   0  13  -4    1.00    0.60
   0  13   4   -0.10    0.50
   1  13  -4   37.20    1.60
  -1 -13  -4   36.80    1.90
   1 -13   4   34.90    1.90
  -1 -13  -4   35.20    1.80
   1 -13   4   38.20    1.30
  -1  13   4   37.20    1.50
   1 -13   4   34.80    1.90
   1 -13   4   41.30    2.00
  -1 -13  -4   37.00    1.90
   1 -13  -4   37.70    1.90
  -1 -13   4   38.80    2.00
  -1 -13   4   39.40    1.90
  -1  13  -4   36.90    1.70
   1 -13  -4   38.20    1.90
   1 -13  -4   37.10    1.80
  -1 -13   4   35.70    1.90
  -1 -13   4   37.00    1.40
  -2 -13  -4    6.40    1.00
  -2  13   4    7.50    0.90
   2 -13   4    5.60    1.10
  -2 -13  -4    7.90    1.00
   2 -13   4    6.50    0.60
   2 -13   4    8.60    1.10
   2  13  -4    8.60    0.80
   2 -13  -4    7.10    1.10
  -2 -13   4    6.50    0.60
   2 -13  -4    8.60    1.00
  -2 -13   4    7.50    1.10
  -2 -13   4    6.60    1.00
  -2  13  -4    7.20    0.90
  -2 -13   4    6.70    1.00
   3 -13   4   48.90    2.20
  -3 -13  -4   46.90    2.00
   3 -13   4   47.00    1.70
  -3 -13  -4   47.70    2.20
   3 -13   4   45.40    2.30
  -3  13   4   50.69    2.10
   3 -13  -4   48.80    2.00
  -3 -13   4   48.90    2.30
  -3 -13   4   45.20    2.20
  -3  13  -4   47.70    2.10
  -3 -13   4   49.90    2.20
  -3 -13   4   50.49    1.80
  -4 -13  -4   13.70    1.10
  -4  13   4   14.40    1.30
   4 -13   4   12.20    0.90
  -4 -13  -4   12.60    1.30
   4 -13   4   14.50    1.50
   4 -13   4   14.90    1.40
  -4 -13   4   13.00    1.30
  -4 -13   4   11.80    0.90
  -4  13  -4   12.20    1.30
   4 -13  -4   12.60    1.20
  -4 -13   4   13.10    1.30
  -5  13   4   12.30    1.30
  -5 -13  -4   11.20    1.10
   5 -13   4    7.90    1.30
  -5 -13  -4    8.40    1.20
   5 -13   4    7.30    1.10
  -5 -13   4    9.40    1.20
   5 -13  -4   10.00    1.10
  -5 -13   4    8.30    1.10
  -5 -13   4    9.80    0.90
  -5  13  -4    9.80    1.30
  -6  13   4   63.79    2.70
   6 -13   4   67.89    2.80
  -6 -13  -4   65.79    2.40
   6 -13   4   64.19    2.90
  -6 -13  -4   58.89    2.70
  -6 -13   4   66.39    2.70
  -6  13  -4   63.49    2.80
  -6 -13   4   66.69    2.40
  -6 -13   4   63.89    2.70
   6 -13  -4   65.69    2.50
  -7 -13  -4    0.60    0.80
   7 -13   4    0.10    0.80
  -7  13   4    0.40    0.90
  -7 -13  -4   -0.70    0.60
  -7 -13   4   -0.20    0.80
  -7 -13   4   -0.40    0.60
  -7  13  -4    0.30    0.90
  -7 -13   4    1.30    0.80
   7 -13  -4    0.60    0.70
  -8  13   4    9.00    1.40
   8 -13   4    9.40    1.40
  -8 -13  -4    7.50    1.30
  -8 -13   4    8.20    1.10
  -8 -13   4    7.20    1.20
  -8 -13   4    7.10    1.30
  -8  13  -4    9.50    1.50
   8 -13  -4    7.70    1.10
  -9  13   4    0.60    1.20
   9 -13   4    2.00    1.00
  -9 -13  -4    3.10    1.10
  -9  13  -4    2.00    1.20
  -9 -13   4    1.40    0.90
  -9 -13   4    0.80    1.00
  -9 -13   4    3.00    1.00
   9 -13  -4    2.10    0.90
 -10  13   4   18.60    2.10
  10 -13   4   20.20    1.90
 -10 -13  -4   17.50    1.90
 -10 -13   4   19.60    1.90
 -10 -13   4   20.10    1.80
  10 -13  -4   19.30    1.70
 -10  13  -4   19.40    2.10
 -10 -13   4   17.00    1.60
 -11 -13  -4   26.20    2.30
 -11  13   4   23.10    2.40
  11 -13   4   23.80    2.20
 -11 -13   4   26.50    2.00
  11 -13  -4   24.50    2.00
 -11  13  -4   20.90    2.40
 -11 -13   4   28.90    2.10
 -11 -13   4   23.20    2.20
  12 -13   4   25.70    2.30
 -12  13   4   26.40    2.60
 -12 -13  -4   27.10    2.40
  12 -13  -4   26.70    2.20
 -12 -13   4   22.70    2.20
 -12 -13   4   24.80    2.30
 -12  13  -4   26.20    2.60
  13 -13   4    2.10    1.30
 -13 -13  -4    2.10    1.30
 -13  13   4    1.10    1.80
  13 -13  -4    1.50    1.20
 -13 -13   4    2.40    1.40
 -13 -13   4    2.10    1.70
 -13  13  -4    4.30    1.80
   0 -14   4   54.19    2.50
   0 -14  -4   52.09    2.40
   0 -14  -4   54.09    2.30
   0 -14  -4   61.09    2.50
   0 -14   4   56.69    2.50
   0 -14   4   56.29    2.50
   0  14  -4   56.89    2.10
   1 -14   4    6.30    1.20
   1 -14   4    8.60    1.20
   1  14  -4    8.70    0.90
  -1 -14  -4    7.60    1.20
  -1  14   4    8.70    0.90
   1 -14   4   10.00    1.20
  -1 -14  -4    8.70    1.10
   1 -14  -4    7.50    1.20
  -1 -14   4   10.30    1.30
  -1 -14   4    8.30    1.10
  -1  14  -4    9.20    1.00
  -1 -14   4    7.10    1.20
   1 -14  -4    8.10    1.20
   1 -14  -4    9.00    1.10
   2 -14   4   -0.50    0.80
  -2 -14  -4    0.20    0.80
  -2  14   4    1.10    0.70
  -2 -14  -4    0.80    0.60
   2 -14   4    1.00    0.80
  -2  14  -4    0.00    0.70
  -2 -14   4    1.50    0.80
   2 -14  -4    1.10    0.70
  -2 -14   4    2.10    0.90
  -2 -14   4    0.80    0.80
   2 -14  -4    1.20    0.90
   3 -14   4   83.09    3.30
   3 -14   4   87.79    3.20
  -3  14   4   85.89    3.00
  -3 -14  -4   86.49    3.00
  -3 -14  -4   86.59    3.20
  -3 -14   4   83.19    3.20
   3 -14  -4   84.19    3.00
  -3 -14   4   86.39    3.20
  -3  14  -4   77.29    3.00
  -4  14   4    3.60    0.90
   4 -14   4    4.40    1.00
  -4 -14  -4    3.20    1.00
  -4 -14  -4    3.60    0.90
   4 -14   4    3.50    1.10
  -4  14  -4    4.00    1.00
  -4 -14   4    2.50    0.90
   4 -14  -4    4.70    0.90
  -4 -14   4    3.60    1.00
   5 -14   4   12.90    1.40
  -5 -14  -4   12.90    1.40
  -5 -14  -4   12.90    1.20
  -5  14   4   12.60    1.40
   5 -14   4   16.40    1.70
  -5 -14   4   10.20    1.30
  -5 -14   4   11.80    1.30
  -5  14  -4   13.00    1.40
   5 -14  -4   11.80    1.20
  -6 -14  -4    3.30    1.00
  -6 -14  -4    3.30    0.80
   6 -14   4    3.70    1.20
   6 -14   4    2.50    1.00
  -6  14   4    3.20    1.00
  -6 -14   4    4.20    1.00
  -6 -14   4    4.10    1.00
   6 -14  -4    2.40    0.80
  -6  14  -4    5.80    1.30
  -7 -14  -4    0.70    0.90
  -7 -14  -4    1.40    0.70
   7 -14   4   -0.50    0.80
  -7  14   4    0.90    1.00
  -7 -14   4    0.70    0.80
   7 -14  -4    1.40    0.80
  -7 -14   4    1.20    0.90
  -7  14  -4    1.10    1.00
   8 -14   4    1.20    0.90
  -8 -14  -4    1.70    1.00
  -8  14   4    1.70    1.10
   8 -14  -4    0.00    0.80
  -8 -14   4    0.10    0.90
  -8  14  -4    0.60    1.10
  -8 -14   4    2.30    1.00
   9 -14   4    0.60    1.00
  -9  14   4    0.40    1.20
  -9 -14  -4    1.90    1.00
  -9  14  -4    1.10    1.20
   9 -14  -4    1.10    0.90
  -9 -14   4    2.80    1.00
  -9 -14   4    1.00    1.10
  10 -14   4   13.20    1.70
 -10 -14  -4    8.40    1.50
 -10  14   4   11.40    1.80
  10 -14  -4   10.50    1.40
 -10 -14   4   12.20    1.50
 -10 -14   4    8.10    1.50
 -10  14  -4   12.00    2.00
 -11 -14  -4   40.50    2.70
 -11  14   4   43.20    3.00
  11 -14   4   39.50    2.70
 -11 -14   4   39.60    2.40
 -11 -14   4   39.60    2.60
 -11  14  -4   46.00    3.10
  12 -14   4    1.20    1.40
 -12 -14  -4    0.30    1.20
 -12  14   4    3.00    1.60
  12 -14  -4    1.50    1.20
 -12  14  -4    3.90    1.70
 -12 -14   4    3.10    1.40
   0  15  -4   -0.40    0.50
   0 -15  -4    0.70    0.80
   0 -15  -4   -0.80    0.70
   0 -15   4    1.00    0.80
   0 -15  -4    0.20    0.70
   0 -15   4    1.00    0.80
   0 -15   4   -1.00    0.80
  -1 -15  -4    4.30    1.00
  -1 -15  -4    6.40    1.20
   1 -15   4    5.20    1.10
   1 -15   4    6.30    1.20
   1 -15   4    6.80    1.10
   1 -15  -4    4.70    0.90
  -1 -15   4    5.90    1.10
   1 -15  -4    6.10    1.20
  -1 -15   4    5.90    1.10
   1 -15  -4    5.50    1.10
  -1  15  -4    7.20    1.00
  -1 -15   4    6.30    1.20
  -2 -15  -4    2.60    0.90
  -2  15   4    2.90    0.80
  -2 -15  -4    3.40    1.00
   2 -15   4    1.70    1.00
   2 -15   4    2.70    0.90
  -2 -15   4    3.20    0.90
   2 -15  -4    2.80    0.90
  -2  15  -4    3.90    0.90
  -2 -15   4    3.20    1.00
  -2 -15   4    2.20    1.00
   2 -15  -4    3.50    1.10
  -3  15   4    2.40    0.80
   3 -15   4    1.30    0.80
   3 -15   4    0.90    1.00
  -3 -15  -4    0.80    0.80
  -3 -15  -4    2.00    0.90
  -3 -15   4    2.10    0.80
  -3 -15   4    2.00    0.90
   3 -15  -4    1.10    0.80
  -3  15  -4    1.70    0.80
  -4  15   4    6.60    1.10
   4 -15   4    8.80    1.30
  -4 -15  -4    5.70    1.10
  -4 -15  -4    7.20    1.00
   4 -15   4    4.70    1.20
  -4 -15   4    6.60    1.10
  -4  15  -4    4.30    1.00
   4 -15  -4    7.50    1.00
  -4 -15   4    5.90    1.10
  -5 -15  -4    1.80    0.80
  -5  15   4    3.00    1.00
  -5 -15  -4    2.80    1.00
   5 -15   4    2.30    0.90
   5 -15   4    1.80    1.10
  -5 -15   4    2.60    1.00
  -5 -15   4    2.80    0.90
   5 -15  -4    1.60    0.80
  -5  15  -4    2.40    1.10
  -6 -15  -4    2.90    0.80
   6 -15   4    2.00    1.20
   6 -15   4    2.00    0.90
  -6 -15  -4    3.70    1.10
  -6  15   4    1.70    1.00
  -6 -15   4    3.60    1.00
   6 -15  -4    1.50    0.80
  -6 -15   4    2.10    1.00
  -6  15  -4    1.90    1.00
   7 -15   4    5.40    1.20
  -7 -15  -4    5.10    1.20
  -7  15   4    6.20    1.40
  -7 -15   4    4.10    1.20
  -7 -15   4    5.80    1.20
  -7  15  -4    8.20    1.50
   7 -15  -4    5.10    1.00
  -8 -15  -4   -1.00    0.90
   8 -15   4    0.60    1.00
  -8  15   4    0.20    1.20
  -8 -15   4    0.00    1.00
  -8  15  -4    0.80    1.20
  -8 -15   4    0.70    0.90
   8 -15  -4    0.90    0.80
  -9 -15  -4    0.40    1.10
  -9  15   4    2.10    1.30
   9 -15   4    2.80    1.20
  -9  15  -4    4.30    1.50
  -9 -15   4    1.10    1.10
   9 -15  -4    0.60    0.90
  -9 -15   4    0.60    0.90
 -10 -15  -4    0.40    1.20
  10 -15   4   -1.10    1.00
 -10  15   4    3.00    1.50
 -10 -15   4    2.50    1.10
 -10  15  -4    5.00    1.70
 -10 -15   4    1.20    1.20
  10 -15  -4    0.50    1.00
  11 -15   4    0.60    1.30
 -11  15   4    1.10    1.60
 -11 -15  -4    2.50    1.30
 -11 -15   4    0.30    1.30
  11 -15  -4    0.10    1.00
 -11  15  -4    1.40    1.60
   0 -16  -4   11.20    1.30
   0 -16   4   15.50    1.60
   0 -16  -4   13.30    1.50
   0 -16   4   13.40    1.60
   0 -16  -4   14.10    1.50
   0 -16   4   15.80    1.60
   1 -16   4   37.40    2.20
   1 -16   4   36.80    2.10
  -1 -16  -4   35.80    2.10
   1 -16   4   31.40    2.10
  -1 -16  -4   36.70    2.00
  -1 -16   4   29.70    2.00
  -1 -16   4   35.10    2.10
   1 -16  -4   32.60    2.10
  -1 -16   4   34.20    2.20
   1 -16  -4   32.30    1.80
   1 -16  -4   35.20    2.10
  -2 -16  -4    9.40    1.30
   2 -16   4    8.40    1.40
  -2 -16  -4    7.80    1.30
   2 -16   4    7.70    1.30
  -2  16  -4    8.80    1.10
   2 -16  -4   10.40    1.50
   2 -16  -4    9.70    1.20
  -2 -16   4    7.50    1.30
  -2 -16   4    8.40    1.30
  -2 -16   4    9.70    1.40
   3 -16   4    0.50    0.90
  -3 -16  -4    0.90    0.90
   3 -16   4    0.00    1.00
  -3 -16  -4    1.20    0.90
  -3 -16   4    2.00    0.90
  -3 -16   4    0.80    0.90
   3 -16  -4   -0.50    0.80
  -3  16  -4    1.50    0.90
  -4 -16  -4    4.50    1.00
  -4  16   4    5.20    1.10
  -4 -16  -4    4.80    1.20
   4 -16   4    5.90    1.20
   4 -16   4    3.60    1.20
  -4 -16   4    2.70    1.00
  -4 -16   4    3.20    1.10
  -4  16  -4    3.00    1.00
   4 -16  -4    4.60    1.00
  -5 -16  -4    3.80    0.90
   5 -16   4    4.30    1.10
   5 -16   4    1.80    1.20
  -5  16   4    3.40    1.10
  -5 -16  -4    3.90    1.10
  -5  16  -4    3.60    1.10
   5 -16  -4    4.10    0.90
  -5 -16   4    4.30    1.10
  -5 -16   4    2.60    1.10
  -6 -16  -4   15.70    1.70
  -6 -16  -4   15.00    1.50
   6 -16   4   13.10    1.80
  -6  16   4   12.20    1.60
   6 -16   4   13.20    1.60
  -6 -16   4   15.50    1.70
  -6  16  -4   12.10    1.60
   6 -16  -4   15.10    1.40
  -6 -16   4   13.50    1.60
   7 -16   4    1.10    1.00
  -7 -16  -4   -0.30    1.00
  -7  16   4    2.40    1.20
  -7  16  -4    0.80    1.10
  -7 -16   4    0.90    1.00
  -7 -16   4    1.70    1.10
   7 -16  -4    1.30    0.90
  -8  16   4   15.50    2.00
  -8 -16  -4   14.00    1.80
   8 -16   4   16.80    1.80
  -8 -16   4   12.40    1.70
   8 -16  -4   13.70    1.50
  -8  16  -4   14.70    2.00
  -8 -16   4   15.60    1.80
  -9  16   4   30.50    2.60
   9 -16   4   29.00    2.40
  -9 -16  -4   23.60    2.20
  -9 -16   4   22.70    2.20
  -9 -16   4   26.50    2.10
   9 -16  -4   23.60    1.90
  -9  16  -4   27.90    2.50
  10 -16   4   20.10    2.10
 -10  16   4   21.70    2.50
 -10 -16  -4   25.10    2.40
  10 -16  -4   23.30    2.00
 -10 -16   4   26.20    2.10
 -10 -16   4   26.50    2.40
 -10  16  -4   23.50    2.40
   0 -17   4    0.30    1.00
   0 -17  -4    1.20    0.90
   0 -17   4   -0.40    0.80
   0 -17   4   -1.90    0.90
   0 -17  -4    0.60    1.00
   0 -17  -4    0.50    1.00
  -1 -17  -4    0.00    0.90
   1 -17   4   -0.10    1.00
  -1 -17  -4   -0.40    0.90
   1 -17   4   -1.00    0.80
  -1 -17   4   -0.10    0.90
  -1 -17   4   -0.50    0.90
   1 -17  -4    0.50    0.80
  -1 -17   4   -0.70    0.90
   1 -17  -4    1.60    1.20
   1 -17  -4    0.10    1.00
  -2 -17  -4   16.30    1.60
   2 -17   4   15.70    1.80
  -2 -17  -4   15.90    1.70
   2 -17   4   17.10    1.70
   2 -17  -4   16.00    1.50
   2 -17  -4   19.60    1.90
  -2 -17   4   16.70    1.80
  -2 -17   4   15.10    1.70
  -2 -17   4   13.90    1.70
   3 -17   4    3.30    1.30
   3 -17   4    1.70    1.00
  -3 -17  -4    3.70    1.10
  -3 -17  -4    1.90    1.10
   3 -17  -4    4.50    1.00
  -3 -17   4    2.10    1.00
  -3  17  -4    2.90    1.00
  -3 -17   4    3.20    1.20
  -4 -17  -4    2.90    1.10
   4 -17   4    2.20    1.00
   4 -17   4    4.50    1.30
  -4 -17  -4    2.90    1.10
   4 -17  -4    2.70    0.90
  -4 -17   4    5.90    1.20
  -4  17  -4    3.00    1.10
  -4 -17   4    3.30    1.10
   5 -17   4    0.10    1.20
  -5 -17  -4   -0.60    0.80
   5 -17   4    0.60    0.90
  -5 -17  -4    1.00    1.00
  -5  17   4    0.80    1.00
   5 -17  -4   -0.40    0.70
  -5 -17   4   -0.70    1.00
  -5  17  -4    0.80    1.10
  -5 -17   4    1.30    1.00
   6 -17   4    0.60    1.20
   6 -17   4    3.30    1.20
  -6  17   4    0.50    0.90
  -6 -17  -4    2.00    1.10
  -6 -17   4    2.20    1.10
   6 -17  -4    0.00    0.90
  -6 -17   4    2.50    1.20
  -6  17  -4    2.40    1.20
  -7  17   4    3.30    1.30
  -7 -17  -4    0.40    1.10
   7 -17   4   -0.60    0.90
  -7 -17   4   -0.60    1.00
  -7 -17   4    0.20    1.00
   7 -17  -4   -0.60    0.90
  -7  17  -4    1.80    1.20
  -8  17   4   -0.30    1.10
   8 -17   4    0.10    1.10
  -8 -17  -4    0.10    1.10
   8 -17  -4    0.80    0.90
  -8 -17   4    0.60    1.00
  -8  17  -4   -0.50    1.20
  -8 -17   4   -2.30    0.90
  -9 -17  -4    3.70    1.40
  -9  17   4    3.80    1.50
   9 -17   4    3.90    1.30
  -9 -17   4    2.90    1.40
  -9 -17   4    3.80    1.20
   9 -17  -4    2.40    1.50
  -9  17  -4    2.20    1.50
   0 -18   4    0.90    1.00
   0 -18  -4    0.80    1.00
   0 -18   4    0.30    1.00
   0 -18  -4    0.60    1.20
   0 -18   4    1.90    1.10
   1 -18   4    0.50    1.20
  -1 -18  -4    1.80    1.20
  -1 -18  -4    2.30    1.20
   1 -18   4    2.70    1.20
   1 -18  -4    1.10    1.00
  -1 -18   4    1.90    1.20
  -1 -18   4    1.10    1.10
  -1 -18   4    1.90    1.10
   1 -18  -4    1.90    1.30
   2 -18   4    7.60    1.60
   2 -18   4    6.80    1.30
  -2 -18  -4    8.80    1.40
  -2 -18  -4    9.70    1.50
   2 -18  -4    9.00    1.30
  -2 -18   4   10.40    1.60
  -2 -18   4    7.00    1.40
  -3 -18  -4    5.80    1.30
  -3 -18  -4    4.90    1.20
   3 -18   4    7.70    1.50
   3 -18   4    6.40    1.40
  -3 -18   4    3.80    1.20
  -3 -18   4    6.30    1.40
   3 -18  -4    2.00    0.90
  -4 -18  -4   31.90    2.30
  -4 -18  -4   26.20    1.90
   4 -18   4   29.80    2.20
   4 -18   4   31.10    2.50
  -4 -18   4   24.90    2.20
  -4 -18   4   24.70    2.10
   4 -18  -4   23.60    1.90
  -5 -18  -4    1.30    1.00
   5 -18   4    0.20    1.30
  -5 -18  -4   -0.40    1.00
   5 -18   4   -0.40    0.90
  -5 -18   4    0.70    1.00
  -5  18  -4   -0.20    1.10
   5 -18  -4    0.80    0.90
  -5 -18   4    0.00    1.00
   6 -18   4   -1.80    1.30
   6 -18   4    1.50    1.10
  -6 -18  -4   -0.40    1.00
  -6 -18   4   -0.50    1.00
  -6 -18   4   -1.10    1.10
   6 -18  -4    1.50    1.00
  -6  18  -4    1.90    1.20
  -7 -18  -4   10.80    1.70
  -7  18   4    7.50    1.60
   7 -18   4    6.50    1.40
   7 -18  -4    6.20    1.30
  -7 -18   4    6.90    1.40
  -7  18  -4    8.30    1.60
  -7 -18   4    7.30    1.50
  -8  18   4   -0.80    1.20
  -8 -18  -4    0.50    1.20
   8 -18   4   -1.60    1.10
  -8  18  -4    2.60    1.50
  -8 -18   4    0.80    1.10
  -8 -18   4   -0.20    1.20
   0 -19   4    0.30    1.20
   0 -19  -4    0.80    1.10
   0 -19  -4    0.80    1.20
   0 -19   4   -2.00    1.00
   0 -19   4   -0.70    1.00
   1 -19   4    9.90    1.70
  -1 -19  -4   13.70    1.70
  -1 -19  -4   11.50    1.80
   1 -19   4   11.30    1.60
  -1 -19   4   10.50    1.70
  -1 -19   4   13.40    1.90
   1 -19  -4   14.80    1.60
   1 -19  -4   12.40    1.80
  -1 -19   4   11.10    1.60
   2 -19   4    5.40    1.40
  -2 -19  -4    6.60    1.50
   2 -19   4    4.70    1.50
  -2 -19  -4    4.30    1.20
  -2 -19   4    5.40    1.50
   2 -19  -4    5.90    1.20
  -2 -19   4    5.30    1.40
  -3 -19  -4    8.20    1.40
   3 -19   4    6.00    1.40
   3 -19   4    6.30    1.60
  -3 -19  -4    3.10    1.30
  -3 -19   4    8.60    1.50
  -3 -19   4    6.50    1.50
   3 -19  -4    7.40    1.30
   4 -19   4    0.50    1.40
   4 -19   4    1.80    1.10
  -4 -19  -4    0.40    1.10
  -4 -19  -4    3.10    1.30
  -4 -19   4    1.60    1.20
  -4 -19   4    2.50    1.30
   4 -19  -4    1.80    1.00
  -5 -19  -4   24.60    2.30
   5 -19   4   27.20    2.30
   5 -19   4   18.20    2.30
  -5 -19   4   20.10    2.10
  -5 -19   4   23.60    2.20
   5 -19  -4   25.40    2.00
  -6 -19  -4   11.70    1.80
   6 -19   4   13.30    1.80
   6 -19  -4   16.00    1.70
  -6 -19   4   12.00    1.70
  -6 -19   4   13.70    1.90
   7 -19   4   14.90    1.80
  -7 -19  -4   15.70    2.00
  -7  19  -4   14.30    1.90
  -7 -19   4   15.60    2.00
  -7 -19   4   14.30    1.80
   0 -20  -4    8.40    1.70
   0 -20  -4    8.10    1.60
   0 -20   4    7.60    1.50
   0 -20   4    9.60    1.70
   1 -20   4    0.80    1.30
  -1 -20  -4    3.10    1.30
   1 -20   4    4.40    1.30
  -1 -20  -4    0.00    1.20
  -1 -20   4    2.00    1.20
  -1 -20   4   -0.30    1.20
  -1 -20   4    2.00    1.20
   2 -20   4   -1.20    1.00
  -2 -20  -4   -0.20    1.10
  -2 -20  -4    0.50    1.40
   2 -20   4    0.00    1.20
  -2 -20   4    2.30    1.40
   2 -20  -4   -0.30    1.00
  -2 -20   4    2.50    1.30
   3 -20   4    8.70    1.60
   3 -20   4    8.20    1.80
  -3 -20  -4    4.90    1.40
  -3 -20  -4    4.00    1.30
  -3 -20   4    4.60    1.50
   3 -20  -4    4.90    1.20
  -3 -20   4    5.10    1.50
  -4 -20  -4    2.80    1.50
   4 -20   4   -0.90    1.40
   4 -20   4    3.50    1.40
  -4 -20  -4    3.20    1.40
  -4 -20   4    3.10    1.40
   4 -20  -4    4.20    1.20
  -4 -20   4    3.20    1.30
   5 -20   4   12.90    2.10
  -5 -20  -4   16.00    2.10
   5 -20   4   16.70    1.90
  -5 -20   4   15.00    2.00
  -5 -20   4   12.20    1.90
   0 -21   4   -0.30    1.10
   0 -21  -4   -1.70    1.30
   0 -21   4   -1.20    1.40
   1 -21   4    1.10    1.20
   1 -21   4    0.10    1.30
  -1 -21  -4    0.00    1.20
  -1 -21  -4   -3.10    1.20
  -1 -21   4   -0.60    1.40
  -1 -21   4   -2.00    1.20
  -2 -21  -4    1.80    1.30
  -2 -21  -4    1.50    1.40
   2 -21   4    5.00    1.60
   2 -21   4    3.00    1.70
   2 -21  -4    0.40    1.20
  -2 -21   4    2.70    1.40
  -2 -21   4    2.40    1.40
   0   0  -5   -0.20    0.10
   0   0  -5   -0.10    0.30
   0   0   5   -0.20    0.10
  -1   0   5   -0.40    0.20
  -1   0   5   -1.00    0.30
  -1   0  -5   -0.70    0.30
   1   0   5   -0.10    0.20
   1   0  -5   -0.50    0.20
   1   0  -5   -0.70    0.30
  -2   0   5    0.40    0.30
  -2   0  -5    0.40    0.20
  -2   0  -5    0.60    0.30
   2   0   5    0.30    0.20
   3   0   5    0.40    0.20
  -3   0  -5    0.30    0.20
  -3   0  -5    0.30    0.30
  -3   0  -5    0.50    0.40
  -3   0   5    0.30    0.30
  -4   0  -5    0.20    0.20
  -4   0   5    1.00    0.30
  -4   0  -5   -0.10    0.30
  -4   0  -5    0.00    0.30
  -5   0   5    0.60    0.40
  -5   0  -5    0.00    0.40
  -5   0  -5    0.10    0.40
  -5   0  -5    0.40    0.20
  -6   0   5   -0.70    0.40
  -6   0  -5   -0.50    0.40
  -6   0  -5   -0.30    0.40
  -7   0  -5   -0.50    0.50
  -7   0  -5   -0.30    0.50
  -7   0   5   -0.20    0.50
  -8   0  -5    0.50    0.60
  -8   0   5   -0.20    0.60
  -8   0  -5   -0.30    0.50
  -9   0  -5    0.50    0.70
  -9   0  -5    0.20    0.70
  -9   0   5   -0.90    0.70
 -10   0  -5    1.00    0.80
 -10   0  -5    1.50    0.80
 -10   0   5   -0.20    0.90
 -11   0   5    0.60    0.90
 -11   0  -5   -0.10    0.80
 -11   0  -5   -0.70    0.90
 -12   0  -5   -0.90    0.90
 -12   0   5   -0.10    0.90
 -12   0  -5    0.80    1.00
 -13   0   5    2.80    1.30
 -13   0  -5   -0.40    1.00
 -13   0  -5    0.80    1.10
 -14   0  -5    0.60    1.10
 -14   0   5    0.30    1.20
 -14   0  -5    0.20    1.30
 -15   0  -5    0.60    1.10
 -15   0   5   -1.10    1.30
 -15   0  -5   -1.60    1.20
 -16   0  -5    1.10    1.30
 -16   0  -5   -0.70    1.30
 -16   0   5   -0.40    1.40
   0   1   5    0.50    0.30
   0  -1  -5   -0.10    0.10
   0   1  -5    0.00    0.10
   0   1   5    0.20    0.10
   0   1  -5   -0.10    0.30
   0  -1   5   -0.40    0.20
   0  -1   5    0.00    0.30
   0   1  -5    0.00    0.20
   0  -1  -5    0.10    0.30
   0   1   5    0.00    0.10
   1   1  -5 3550.64   82.49
  -1   1   5 3533.65   83.09
   1  -1   5 3377.86   82.39
   1  -1   5 3438.16   82.59
  -1   1   5 3586.14   82.09
   1   1  -5 3452.05   82.59
  -1  -1  -5 3498.85   82.79
  -1   1  -5 3641.24   83.29
  -1   1  -5 3642.14   82.69
  -1  -1   5 3457.05   82.39
  -1  -1   5 3495.25   81.99
  -1  -1   5 3414.26   83.09
   1  -1  -5 3038.50   81.59
   2  -1   5 3328.07   82.19
  -2   1   5 3477.85   83.09
  -2  -1  -5 3483.85   82.39
  -2   1  -5 3406.46   83.19
  -2  -1   5 3580.24   83.59
   2   1   5 3452.35   81.49
  -2   1  -5 3535.45   82.29
  -3  -1  -5  138.59    3.70
  -3   1   5  138.19    3.70
  -3  -1  -5  138.79    3.60
   3  -1   5  135.09    3.50
  -3  -1   5  139.49    3.70
  -3   1  -5  135.59    3.70
  -3   1  -5  146.99    3.50
  -4  -1  -5   92.39    2.20
  -4   1   5   91.49    2.60
  -4  -1  -5   85.89    2.50
  -4  -1  -5   85.79    2.60
  -4   1  -5   98.39    2.50
  -4  -1   5   87.79    2.60
  -4   1  -5   88.69    2.60
  -4   1  -5   89.29    2.60
  -5   1   5   16.80    1.00
  -5  -1  -5   18.40    0.60
  -5  -1  -5   18.50    0.90
  -5  -1  -5   18.20    1.00
  -5  -1   5   17.60    1.00
  -5   1  -5   19.30    1.00
  -5   1  -5   16.20    0.90
  -6  -1  -5   33.10    1.30
  -6  -1  -5   34.30    1.50
  -6   1   5   34.50    1.50
  -6  -1   5   38.30    1.60
  -6   1  -5   35.00    1.50
  -6   1  -5   33.50    1.50
  -7  -1  -5    4.90    0.70
  -7  -1  -5    4.00    0.70
  -7   1   5    4.10    0.70
  -7   1  -5    3.80    0.70
  -7   1  -5    3.90    0.70
  -7  -1   5    3.40    0.70
  -8  -1  -5    7.80    1.00
  -8  -1  -5    7.80    0.80
  -8   1   5    5.50    0.90
  -8   1  -5    7.80    0.90
  -8   1  -5    6.70    0.90
  -8  -1   5    7.00    1.00
  -9  -1  -5    0.40    0.80
  -9   1   5   -0.90    0.70
  -9  -1  -5    0.90    0.70
  -9   1  -5    0.60    0.70
  -9   1  -5   -1.00    0.60
  -9  -1   5   -0.50    0.60
 -10   1   5   52.79    2.60
 -10  -1  -5   50.59    2.20
 -10  -1  -5   58.29    2.60
 -10  -1   5   52.39    2.50
 -10   1  -5   59.09    2.60
 -10   1  -5   53.79    2.40
 -11  -1  -5   34.50    1.90
 -11  -1  -5   34.60    2.10
 -11   1   5   37.60    2.20
 -11   1  -5   36.50    2.20
 -11  -1   5   33.30    2.20
 -11   1  -5   33.80    2.00
 -12   1   5    3.90    1.20
 -12  -1  -5    4.10    1.00
 -12  -1  -5    6.40    1.30
 -12   1  -5    5.20    1.20
 -12   1  -5    6.70    1.30
 -12  -1   5    6.80    1.40
 -13  -1  -5    0.10    1.10
 -13   1   5    1.50    1.10
 -13  -1  -5    1.60    1.00
 -13   1  -5   -2.10    1.00
 -13   1  -5    0.40    1.10
 -13  -1   5    2.00    1.20
 -14  -1  -5    1.40    1.10
 -14  -1  -5    0.20    1.20
 -14   1   5    0.90    1.20
 -14   1  -5    3.10    1.20
 -14   1  -5   -1.20    1.20
 -14  -1   5    1.20    1.30
 -15   1   5    1.30    1.50
 -15  -1  -5    1.40    1.30
 -15  -1  -5    2.30    1.20
 -15   1  -5    2.90    1.30
 -15   1  -5    0.10    1.30
 -15  -1   5    1.30    1.50
 -16   1   5   -1.50    1.30
 -16  -1  -5    2.60    1.60
 -16   1  -5    2.40    1.30
 -16  -1   5    0.10    1.40
 -16   1  -5    2.40    1.60
   0   2   5 1710.63   41.20
   0  -2   5 1740.83   41.30
   0  -2  -5 1710.63   41.40
   0  -2   5 1706.53   41.30
   0  -2   5 1664.33   41.00
   0  -2   5 1671.03   40.80
   0   2  -5 1697.73   41.50
   0  -2  -5 1721.03   41.10
   0   2  -5 1778.72   40.90
   0   2   5 1696.63   40.60
   0   2   5 1766.12   41.10
   1  -2   5 1585.84   38.80
  -1  -2  -5 1613.64   38.20
   1  -2   5 1574.24   38.90
  -1   2   5 1641.04   38.40
  -1  -2  -5 1595.94   38.80
   1   2  -5 1611.14   39.20
  -1   2   5 1615.54   38.80
  -1   2  -5 1660.43   38.70
  -1  -2   5 1613.64   38.60
  -1  -2   5 1561.84   38.70
  -1  -2   5 1595.54   38.80
   1   2   5 1777.02   39.20
  -1   2  -5 1699.23   38.90
   1  -2  -5 1494.05   38.10
  -2   2   5  400.96    9.90
   2  -2   5  413.76    9.80
   2  -2   5  405.46    9.90
  -2  -2  -5  407.86    9.80
   2   2  -5  413.36    9.90
   2   2   5  411.26    9.60
  -2   2  -5  403.56   10.00
  -2  -2   5  404.66   10.00
  -3  -2  -5   19.10    0.80
  -3  -2  -5   19.00    0.90
   3  -2   5   17.90    0.90
  -3   2   5   17.50    0.80
   3  -2   5   18.70    0.70
  -3  -2   5   19.90    0.90
  -3   2  -5   19.10    0.90
   4  -2   5  983.80   23.70
  -4  -2  -5  990.40   23.70
  -4   2   5  983.30   23.90
  -4  -2  -5 1018.80   23.60
  -4  -2  -5  995.50   23.90
  -4   2  -5  985.00   23.90
  -4   2  -5 1028.90   24.00
  -4  -2   5  989.50   24.00
  -5   2   5  101.79    3.00
  -5  -2  -5   97.99    3.00
  -5  -2  -5  100.19    2.80
  -5  -2   5  102.99    3.00
  -5   2  -5   99.99    3.00
  -5   2  -5  100.79    3.00
  -6  -2  -5   14.80    0.80
  -6   2   5   14.10    1.10
  -6  -2  -5   14.20    1.00
  -6   2  -5   13.10    1.00
  -6  -2   5   14.00    1.00
  -6   2  -5   14.00    0.90
  -7  -2  -5   83.09    2.90
  -7   2   5   87.59    2.90
  -7  -2  -5   83.59    2.60
  -7   2  -5   89.49    2.90
  -7  -2   5   88.49    2.90
  -7   2  -5   89.39    2.90
  -8   2   5    0.10    0.60
  -8  -2  -5   -0.10    0.60
  -8  -2  -5    0.40    0.50
  -8   2  -5    0.20    0.70
  -8  -2   5   -0.90    0.60
  -8   2  -5    0.00    0.70
  -9   2   5    3.30    0.90
  -9  -2  -5    5.90    1.00
  -9  -2  -5    4.20    0.80
  -9   2  -5    3.80    0.90
  -9   2  -5    6.40    1.00
  -9  -2   5    4.00    1.00
 -10  -2  -5    1.60    0.70
 -10   2   5    2.10    0.90
 -10  -2  -5    1.60    0.90
 -10   2  -5    2.50    0.90
 -10  -2   5    0.60    0.90
 -10   2  -5    1.10    0.90
 -11  -2  -5   40.10    2.00
 -11  -2  -5   40.20    2.30
 -11   2   5   39.30    2.30
 -11  -2   5   39.60    2.40
 -11   2  -5   43.80    2.20
 -11   2  -5   45.60    2.40
 -12   2   5    0.10    0.90
 -12  -2  -5    0.10    0.80
 -12  -2  -5   -1.30    0.90
 -12   2  -5   -0.30    0.90
 -12   2  -5    0.70    1.00
 -12  -2   5    0.50    1.00
 -13   2   5   24.20    2.20
 -13  -2  -5   20.90    2.00
 -13  -2  -5   23.90    1.80
 -13   2  -5   22.70    2.10
 -13  -2   5   24.70    2.10
 -13   2  -5   22.70    2.00
 -14  -2  -5    1.90    1.00
 -14   2   5    0.70    1.20
 -14  -2  -5    1.20    1.20
 -14  -2   5    1.20    1.20
 -14   2  -5    2.10    1.30
 -14   2  -5    0.80    1.30
 -15   2   5    3.60    1.50
 -15  -2  -5    3.80    1.50
 -15   2  -5    3.80    1.40
 -15   2  -5    2.10    1.40
 -15  -2   5   -0.30    1.30
 -16   2   5    7.90    1.80
 -16  -2  -5    8.10    1.90
 -16   2  -5    6.50    1.60
 -16   2  -5    6.80    1.80
 -16  -2   5    7.50    1.90
   0  -3   5   -0.70    0.30
   0  -3   5    0.20    0.20
   0  -3   5   -0.40    0.20
   0   3  -5   -0.20    0.20
   0   3   5   -0.20    0.10
   0   3  -5   -0.10    0.30
   0  -3   5   -0.10    0.30
   0   3   5   -0.30    0.20
   0  -3  -5   -0.30    0.20
  -1   3   5  314.17    7.20
  -1  -3  -5  307.37    7.40
  -1  -3  -5  297.67    7.30
   1  -3   5  300.67    7.50
   1   3  -5  302.57    7.50
   1   3  -5  317.17    7.30
   1  -3   5  294.97    7.40
  -1   3   5  304.67    7.30
  -1  -3   5  306.47    7.30
   1   3   5  313.17    7.40
   1   3   5  297.27    7.30
  -1  -3   5  298.27    7.50
  -1   3  -5  298.07    7.50
  -1  -3   5  292.97    7.50
  -1  -3   5  294.77    7.40
   1  -3  -5  305.87    7.30
   1  -3  -5  303.67    7.20
   1  -3  -5  298.57    7.30
  -2  -3  -5  270.17    6.50
   2  -3   5  259.37    6.50
   2   3  -5  263.07    6.60
  -2  -3  -5  271.27    6.40
   2  -3   5  259.67    6.60
  -2   3   5  263.87    6.50
  -2   3  -5  261.57    6.70
  -2  -3   5  257.47    6.60
  -2  -3   5  253.67    6.60
  -2  -3   5  258.17    6.50
   2   3   5  271.87    6.30
   2   3   5  275.97    6.40
  -2  -3   5  266.87    6.60
   2  -3  -5  264.07    6.40
   3  -3   5   42.50    1.30
  -3  -3  -5   41.10    1.10
   3  -3   5   41.30    1.40
  -3  -3  -5   39.90    1.20
  -3   3   5   42.20    1.40
  -3   3  -5   41.20    1.50
  -3  -3   5   39.50    1.40
  -4  -3  -5  157.98    4.30
  -4   3   5  158.28    4.20
   4  -3   5  160.58    4.30
  -4  -3  -5  167.48    3.90
  -4  -3  -5  161.58    4.10
   4  -3   5  156.08    4.10
  -4  -3   5  156.48    4.30
  -4   3  -5  159.38    4.30
  -5  -3  -5   33.40    0.90
  -5   3   5   33.80    1.30
   5  -3   5   30.60    1.20
  -5  -3  -5   32.80    1.10
  -5  -3  -5   33.10    1.40
  -5  -3   5   34.00    1.40
  -5   3  -5   30.70    1.40
  -5   3  -5   32.80    1.40
  -6  -3  -5   13.10    0.50
  -6  -3  -5   10.40    0.70
  -6  -3  -5   12.20    0.90
  -6   3   5   11.80    0.90
  -6  -3   5   11.40    1.00
  -6   3  -5   10.90    0.90
  -6   3  -5   11.70    1.00
  -7   3   5   83.09    2.80
  -7  -3  -5   87.29    2.90
  -7  -3  -5   83.49    2.50
  -7  -3   5   85.39    2.90
  -7   3  -5   82.59    2.80
  -7   3  -5   84.39    2.90
  -8   3   5    1.50    0.70
  -8  -3  -5    1.10    0.70
  -8  -3  -5    0.70    0.50
  -8   3  -5    1.40    0.70
  -8  -3   5    0.30    0.80
  -8   3  -5    1.30    0.70
  -9   3   5   -0.40    0.70
  -9  -3  -5    0.40    0.70
  -9  -3  -5    0.40    0.60
  -9   3  -5   -0.40    0.70
  -9  -3   5   -2.00    0.70
  -9   3  -5   -0.60    0.70
 -10   3   5   32.50    1.90
 -10  -3  -5   31.70    1.60
 -10  -3  -5   31.90    1.90
 -10  -3   5   33.60    2.00
 -10   3  -5   31.70    1.90
 -10   3  -5   35.70    2.00
 -11   3   5    2.10    1.00
 -11  -3  -5    3.40    0.80
 -11  -3  -5    2.40    1.00
 -11   3  -5    3.40    1.10
 -11   3  -5    4.50    1.10
 -11  -3   5    3.90    1.20
 -12  -3  -5    7.40    1.30
 -12   3   5   10.30    1.50
 -12  -3  -5    7.30    1.10
 -12   3  -5    8.70    1.40
 -12  -3   5    8.20    1.40
 -12   3  -5    5.70    1.30
 -13  -3  -5    0.80    1.10
 -13  -3  -5    1.70    0.90
 -13   3   5    4.20    1.30
 -13   3  -5    1.70    1.10
 -13  -3   5    3.40    1.30
 -13   3  -5    1.70    1.10
 -14   3   5    0.80    1.20
 -14  -3  -5   -1.50    1.10
 -14   3  -5   -0.10    1.20
 -14   3  -5    1.70    1.20
 -14  -3   5   -1.70    1.10
 -15   3   5    2.00    1.40
 -15  -3  -5   -0.60    1.20
 -15  -3   5   -1.20    1.20
 -15   3  -5   -0.20    1.20
 -15   3  -5    0.30    1.30
 -16   3   5    7.80    1.80
 -16  -3  -5    3.00    1.60
 -16  -3   5    5.60    1.70
 -16   3  -5    1.70    1.50
 -16   3  -5    6.40    1.80
   0  -4   5 2156.68   51.79
   0  -4   5 2120.09   52.39
   0  -4  -5 2156.68   52.09
   0  -4   5 2164.18   51.79
   0   4  -5 2118.39   52.09
   0   4   5 2282.17   51.59
   0  -4   5 2200.18   52.19
   0   4   5 2173.48   51.79
   1   4  -5  262.07    6.60
   1  -4   5  270.57    6.70
  -1  -4  -5  267.67    6.60
  -1   4   5  272.07    6.50
   1  -4   5  267.27    6.70
  -1   4   5  270.67    6.50
  -1  -4   5  259.17    6.70
   1  -4  -5  268.07    6.50
   1   4   5  271.57    6.50
   1   4   5  274.57    6.50
  -1  -4   5  263.87    6.70
  -1  -4   5  260.17    6.70
  -1  -4   5  253.17    6.60
   1  -4  -5  266.57    6.60
  -1   4  -5  265.27    6.70
   1   4   5  277.27    6.60
   1  -4  -5  271.57    6.50
  -2  -4  -5    2.20    0.30
  -2  -4  -5    2.40    0.30
   2   4  -5    2.30    0.40
  -2   4   5    1.50    0.30
   2  -4   5    1.70    0.40
   2  -4   5    1.90    0.40
  -2  -4  -5    2.20    0.40
   2  -4  -5    2.20    0.30
   2   4   5    2.60    0.30
   2   4   5    2.50    0.30
  -2  -4   5    1.50    0.40
  -2  -4   5    1.10    0.40
  -2  -4   5    1.80    0.40
  -2  -4   5    1.80    0.30
  -2   4  -5    1.60    0.40
   3  -4   5    3.50    0.50
  -3  -4  -5    4.40    0.50
  -3  -4  -5    4.90    0.30
   3  -4   5    5.20    0.50
  -3   4   5    4.50    0.50
  -3  -4  -5    4.20    0.30
  -3  -4  -5    4.30    0.50
  -3  -4   5    3.20    0.50
   3   4   5    5.00    0.30
  -3   4  -5    3.70    0.60
  -3  -4   5    3.40    0.40
  -3  -4   5    4.30    0.50
   3  -4  -5    4.50    0.40
   3   4   5    4.70    0.40
  -4   4   5    6.10    0.60
   4  -4   5    4.90    0.50
  -4  -4  -5    6.50    0.40
   4  -4   5    6.30    0.60
  -4  -4  -5    4.80    0.50
  -4  -4  -5    5.30    0.30
   4  -4  -5    5.50    0.50
  -4   4  -5    4.30    0.70
  -4  -4   5    4.40    0.60
  -5   4   5    2.10    0.50
  -5  -4  -5    2.70    0.40
   5  -4   5    2.50    0.60
  -5  -4  -5    2.50    0.30
   5  -4   5    2.90    0.50
  -5  -4  -5    3.20    0.60
  -5   4  -5    2.00    0.60
  -5   4  -5    2.90    0.50
  -5  -4   5    2.60    0.60
  -6  -4  -5   87.89    2.30
  -6   4   5   88.09    2.80
   6  -4   5   88.29    2.80
  -6  -4  -5   88.39    2.80
  -6  -4  -5   90.99    2.50
  -6   4  -5   86.79    2.80
  -6  -4   5   89.59    2.90
  -6   4  -5   90.99    2.90
  -7  -4  -5    5.80    0.90
  -7  -4  -5    8.90    0.60
  -7   4   5    6.60    0.80
   7  -4   5    8.20    0.90
  -7  -4  -5    7.90    0.70
  -7   4  -5    6.90    1.00
  -7   4  -5    7.60    0.90
  -7  -4   5    8.00    0.90
  -8  -4  -5    8.60    0.60
  -8  -4  -5    6.80    0.70
  -8  -4  -5    7.90    1.10
  -8   4   5    8.00    1.00
  -8  -4   5    8.60    1.10
  -8   4  -5    6.70    1.00
  -8   4  -5    6.80    1.10
  -9   4   5    0.30    0.70
  -9  -4  -5    0.80    0.70
  -9  -4  -5    0.70    0.40
  -9  -4  -5    0.20    0.60
  -9   4  -5    1.00    0.80
  -9   4  -5   -0.60    0.70
  -9  -4   5   -0.80    0.70
 -10  -4  -5   12.00    1.10
 -10   4   5   11.80    1.30
 -10  -4  -5   14.20    1.40
 -10  -4  -5   12.80    0.80
 -10  -4   5   13.10    1.40
 -10   4  -5   11.70    1.40
 -10   4  -5   13.00    1.40
 -11   4   5    4.60    1.10
 -11  -4  -5    5.40    0.90
 -11  -4  -5    4.00    1.10
 -11   4  -5    3.20    1.00
 -11   4  -5    4.00    1.10
 -11  -4   5    5.10    1.20
 -12  -4  -5   -0.70    0.90
 -12   4   5   -0.10    1.00
 -12  -4  -5   -0.30    0.70
 -12   4  -5   -1.90    1.00
 -12  -4   5    2.00    1.00
 -12   4  -5   -1.00    0.90
 -13   4   5   23.70    2.10
 -13  -4  -5   21.10    2.10
 -13   4  -5   25.90    2.20
 -13  -4   5   22.40    2.10
 -13   4  -5   21.50    2.10
 -14   4   5   -0.50    1.10
 -14  -4  -5    0.20    1.20
 -14   4  -5    1.10    1.30
 -14  -4   5    1.80    1.30
 -14   4  -5   -1.00    1.10
 -15   4   5    2.30    1.30
 -15  -4  -5    3.10    1.50
  15  -4   5    3.00    1.50
 -15  -4   5    3.70    1.50
 -15   4  -5    1.60    1.40
 -15   4  -5    4.60    1.60
 -16  -4  -5    2.00    1.70
 -16   4   5    1.80    1.50
 -16   4   5    0.60    1.30
  16  -4   5   -1.50    1.20
 -16   4  -5    0.20    1.60
 -16  -4   5    0.10    1.40
 -16   4  -5    1.80    1.50
   0  -5   5    0.30    0.30
   0   5   5    0.20    0.20
   0  -5   5    0.30    0.30
   0  -5  -5    0.10    0.20
   0  -5  -5   -0.20    0.30
   0   5  -5   -0.20    0.30
   0  -5   5    0.10    0.20
   0  -5   5    0.10    0.40
  -1  -5  -5  896.51   21.70
   1   5  -5  892.21   21.70
   1  -5   5  907.31   21.80
   1  -5   5  885.21   21.60
  -1   5   5  911.21   21.40
   1  -5   5  886.91   21.70
  -1  -5  -5  949.51   21.60
  -1  -5   5  886.31   21.70
  -1  -5   5  914.21   21.80
   1  -5  -5  916.71   21.50
   1  -5  -5  878.01   21.60
   1   5   5  943.71   21.50
  -1  -5   5  873.41   21.60
   1   5   5  941.01   21.50
  -1   5  -5  916.81   21.80
  -1  -5   5  900.01   21.70
   2  -5   5  395.26    9.60
  -2  -5  -5  391.16    9.30
  -2  -5  -5  384.76    9.50
   2  -5   5  371.96    9.50
   2   5  -5  384.06    9.40
  -2   5   5  388.66    9.30
   2  -5  -5  385.76    9.30
   2   5   5  397.66    9.20
  -2   5  -5  381.16    9.60
  -2  -5   5  376.36    9.50
  -2  -5   5  380.06    9.50
  -2  -5   5  387.66    9.50
  -2  -5   5  369.66    9.40
   3  -5   5  207.38    5.60
  -3  -5  -5  216.98    5.50
  -3  -5  -5  217.28    5.30
  -3  -5  -5  220.28    5.20
   3  -5   5  208.08    5.50
   3   5  -5  207.08    5.40
  -3   5   5  212.18    5.40
  -3  -5  -5  217.58    5.40
  -3   5  -5  204.18    5.60
  -3  -5   5  210.18    5.50
  -3  -5   5  218.88    5.60
   3   5   5  232.48    5.40
  -3  -5   5  208.58    5.50
   3  -5  -5  205.78    5.30
   3   5   5  224.68    5.20
  -4  -5  -5   37.10    1.10
  -4  -5  -5   36.60    1.30
  -4   5   5   36.40    1.30
  -4  -5  -5   36.70    1.10
  -4  -5  -5   37.20    1.40
   4  -5   5   35.50    1.40
   4  -5   5   33.30    1.40
  -4  -5   5   36.20    1.40
  -4  -5   5   35.30    1.40
   4  -5  -5   38.30    1.30
  -4  -5   5   37.80    1.50
  -4   5  -5   36.40    1.50
   5  -5   5    3.30    0.50
  -5  -5  -5    3.50    0.40
  -5  -5  -5    3.10    0.50
  -5   5   5    3.40    0.50
   5  -5   5    4.20    0.60
  -5  -5  -5    3.70    0.30
  -5  -5   5    3.00    0.60
  -5   5  -5    3.00    0.70
  -5  -5   5    3.70    0.70
   5  -5  -5    2.40    0.40
  -6  -5  -5    4.50    0.70
  -6  -5  -5    4.50    0.40
  -6  -5  -5    5.00    0.50
   6  -5   5    5.10    0.80
  -6   5   5    4.40    0.70
   6  -5  -5    4.30    0.60
  -6  -5   5    3.70    0.70
  -6   5  -5    3.80    0.70
  -6   5  -5    4.20    0.80
   7  -5   5   28.50    1.60
  -7  -5  -5   28.10    1.50
  -7  -5  -5   30.40    1.00
  -7  -5  -5   29.20    1.10
  -7   5   5   30.10    1.50
  -7   5  -5   30.70    1.70
  -7  -5   5   30.10    1.60
  -7   5  -5   28.20    1.50
   8  -5   5    4.90    0.90
  -8  -5  -5    6.10    0.70
  -8  -5  -5    4.50    0.90
  -8   5   5    5.90    0.90
  -8  -5  -5    5.60    0.50
  -8  -5   5    5.80    1.00
  -8   5  -5    5.20    0.90
  -8   5  -5    4.60    1.00
  -9   5   5    5.70    1.00
  -9  -5  -5    5.60    0.60
  -9  -5  -5    4.30    0.70
  -9  -5  -5    6.90    1.00
   9  -5   5    4.50    1.00
  -9  -5   5    5.70    1.00
  -9   5  -5    6.90    1.20
  -9   5  -5    4.30    1.00
 -10   5   5    1.00    0.80
  10  -5   5   -0.10    0.80
 -10  -5  -5    0.40    0.80
 -10  -5  -5    0.20    0.50
 -10   5  -5   -0.10    0.70
 -10   5  -5   -0.30    0.90
 -10  -5   5   -1.90    0.70
 -11  -5  -5   82.99    3.30
 -11  -5  -5   75.29    2.60
  11  -5   5   79.79    3.20
 -11   5   5   77.79    3.20
 -11  -5   5   77.09    3.30
 -11   5  -5   81.89    3.30
 -11   5  -5   77.19    3.20
 -12   5   5   -0.60    0.90
 -12  -5  -5    0.70    1.00
  12  -5   5    0.10    0.90
 -12   5  -5    0.20    1.00
 -12  -5   5    0.40    1.00
 -12   5  -5    0.60    1.20
 -13   5   5   20.50    2.00
  13  -5   5   21.50    2.00
 -13  -5  -5   19.40    2.00
 -13  -5   5   21.90    2.10
 -13   5  -5   18.50    2.00
 -13   5  -5   22.60    2.10
 -14   5   5   -0.60    1.10
 -14  -5  -5    0.10    1.20
  14  -5   5    0.80    1.20
 -14   5  -5    2.00    1.30
 -14  -5   5    0.60    1.20
 -14   5  -5    2.80    1.50
 -15   5   5    1.70    1.30
  15  -5   5   -0.30    1.20
 -15  -5  -5   -0.70    1.20
 -15   5  -5    0.80    1.40
 -15   5  -5    1.90    1.40
 -15  -5   5   -0.50    1.30
 -15  -5   5   -1.20    1.20
  15  -5  -5   -1.60    1.00
 -16   5   5   17.10    2.30
   0   6   5  319.57    7.50
   0  -6  -5  323.57    7.90
   0  -6   5  321.37    8.00
   0   6  -5  318.07    7.90
   0  -6  -5  318.87    7.90
   0  -6  -5  314.07    7.70
   0  -6   5  309.77    7.80
   0   6   5  321.27    7.50
   0  -6   5  307.57    7.80
   0  -6   5  301.57    7.90
   1  -6   5   15.60    0.80
  -1  -6  -5   15.40    0.80
   1  -6   5   13.60    0.80
  -1  -6  -5   14.70    0.80
   1   6  -5   13.30    0.80
   1  -6   5   16.50    0.90
  -1   6   5   15.80    0.50
   1  -6   5   15.30    0.90
  -1   6  -5   14.70    0.90
   1   6   5   14.90    0.60
  -1  -6   5   15.00    0.80
   1  -6  -5   14.90    0.70
  -1  -6   5   13.10    0.80
  -1  -6   5   13.00    0.80
   1  -6  -5   17.20    0.80
  -1  -6   5   14.60    0.90
   1   6   5   16.10    0.70
  -2  -6  -5  138.79    3.80
  -2  -6  -5  144.89    3.70
  -2   6   5  141.89    3.50
   2  -6   5  137.69    3.90
   2   6  -5  137.79    3.70
   2  -6   5  142.69    3.90
   2  -6  -5  142.49    3.50
  -2   6  -5  144.49    3.90
  -2  -6   5  137.59    3.80
  -2  -6   5  138.79    3.90
  -2  -6   5  134.29    3.70
  -2  -6   5  129.49    3.80
   2  -6  -5  142.69    3.60
   2   6   5  147.49    3.50
   3   6  -5   95.69    2.60
  -3  -6  -5   98.39    2.60
  -3  -6  -5   92.19    2.80
  -3  -6  -5   96.59    2.60
   3  -6   5   92.89    2.80
  -3   6   5   91.69    2.50
   3  -6   5   96.29    2.80
  -3  -6   5   92.79    2.70
   3  -6  -5   91.59    2.60
   3   6   5   99.29    2.30
  -3  -6   5   96.59    2.90
  -3  -6   5   91.29    2.70
  -3   6  -5   92.29    2.90
  -4  -6  -5   26.20    1.10
   4  -6   5   24.50    1.20
  -4  -6  -5   26.80    0.70
  -4  -6  -5   26.20    0.90
   4  -6   5   25.00    1.20
  -4   6   5   23.50    1.00
  -4  -6  -5   23.80    1.20
  -4  -6   5   26.80    1.30
  -4  -6   5   24.80    1.10
  -4  -6   5   26.10    1.20
   4  -6  -5   25.30    1.00
  -4   6  -5   28.10    1.30
  -5  -6  -5    0.90    0.50
  -5   6   5    2.20    0.50
  -5  -6  -5    1.30    0.30
   5  -6   5    2.40    0.60
  -5  -6  -5    1.30    0.50
   5  -6   5    2.70    0.60
  -5  -6  -5    2.20    0.30
  -5  -6   5    2.20    0.60
  -5   6  -5    1.60    0.60
   5  -6  -5    2.10    0.40
  -5  -6   5    2.00    0.50
  -5  -6   5    1.70    0.50
  -6  -6  -5   30.20    1.00
  -6   6   5   29.80    1.40
   6  -6   5   28.10    1.40
  -6  -6  -5   29.50    1.00
  -6  -6  -5   27.40    1.40
   6  -6   5   30.00    1.50
  -6  -6   5   27.20    1.50
   6  -6  -5   29.70    1.30
  -6  -6   5   32.20    1.60
  -6  -6   5   28.00    1.40
  -6   6  -5   30.00    1.60
  -7  -6  -5   13.70    0.70
  -7  -6  -5   11.80    1.00
  -7   6   5   13.80    1.10
   7  -6   5   13.50    1.20
  -7  -6  -5   13.30    0.70
  -7  -6   5   16.10    1.20
  -7  -6   5   13.70    1.20
  -7   6  -5   11.90    1.20
   7  -6  -5   15.20    1.10
  -7   6  -5   11.40    1.10
  -8  -6  -5    0.60    0.80
  -8   6   5    1.90    0.70
  -8  -6  -5    2.60    0.40
   8  -6   5    1.90    0.80
  -8  -6  -5    1.10    0.40
  -8  -6   5    2.10    0.80
  -8  -6   5    1.60    0.80
   8  -6  -5    2.20    0.60
  -8   6  -5    0.50    0.90
  -8   6  -5    2.80    0.80
  -9  -6  -5    4.30    0.90
  -9   6   5    4.60    0.90
  -9  -6  -5    5.90    0.70
   9  -6   5    4.00    1.00
  -9  -6  -5    6.60    0.60
  -9  -6   5    4.60    1.00
  -9   6  -5    5.30    1.00
  -9   6  -5    5.80    1.20
  -9  -6   5    5.00    1.00
   9  -6  -5    5.50    0.90
 -10  -6  -5   53.29    2.40
 -10  -6  -5   51.69    2.40
 -10   6   5   49.70    2.40
  10  -6   5   53.49    2.50
  10  -6  -5   49.70    2.20
 -10   6  -5   47.10    2.30
 -10  -6   5   45.90    2.20
 -10  -6   5   52.29    2.50
 -10   6  -5   51.59    2.60
 -11  -6  -5    0.60    0.90
  11  -6   5    2.60    1.00
 -11   6   5    1.00    0.90
 -11  -6   5    2.30    1.00
  11  -6  -5    0.30    0.70
 -11   6  -5    1.50    1.00
 -11  -6   5    1.10    0.80
 -11   6  -5    2.00    1.10
  12  -6   5    0.60    1.00
 -12  -6  -5   -0.70    0.90
 -12   6   5   -1.60    0.80
 -12  -6   5    0.00    0.80
 -12   6  -5   -0.40    1.00
 -12   6  -5   -0.80    0.90
  12  -6  -5    0.80    0.90
 -12  -6   5   -0.30    0.90
 -13  -6  -5    0.90    1.10
  13  -6   5   -0.20    1.10
 -13   6   5    2.80    1.20
 -13   6  -5    1.10    1.30
  13  -6  -5    2.10    1.10
 -13  -6   5    1.10    1.00
 -13   6  -5    2.20    1.30
 -13  -6   5    0.90    1.10
 -14  -6  -5   22.90    2.30
  14  -6   5   18.30    2.10
 -14   6   5   17.70    2.00
 -14   6  -5   20.60    2.20
  14  -6  -5   20.80    2.00
 -14   6  -5   21.00    2.30
 -14  -6   5   20.80    1.90
 -14  -6   5   20.90    2.20
  15  -6   5   -2.70    1.30
 -15   6   5    0.30    1.20
 -15  -6  -5   -1.40    1.20
  15  -6  -5   -2.10    1.10
 -15  -6   5   -2.00    1.20
 -15   6  -5    2.40    1.70
 -15   6  -5   -0.40    1.40
   0  -7   5   -0.40    0.30
   0  -7  -5    0.10    0.30
   0  -7   5   -0.10    0.40
   0  -7   5   -0.40    0.30
   0   7  -5   -0.60    0.30
   0  -7  -5    0.10    0.40
   0  -7  -5   -0.30    0.30
   0  -7   5   -0.50    0.40
   1   7  -5   22.20    1.00
   1  -7   5   22.00    1.10
  -1  -7  -5   22.30    1.00
  -1  -7  -5   22.70    1.00
   1  -7   5   20.40    1.00
   1  -7   5   22.60    1.10
   1  -7   5   21.20    0.90
  -1   7   5   21.10    0.60
   1  -7  -5   19.80    1.00
  -1  -7   5   20.70    1.00
  -1  -7   5   21.30    0.90
   1  -7  -5   20.10    0.90
  -1  -7   5   21.10    1.10
  -1   7  -5   21.80    1.10
   1   7   5   20.60    0.70
  -1  -7   5   22.80    1.10
   1  -7  -5   21.10    1.10
   2  -7   5   48.30    1.80
   2  -7   5   48.90    1.80
  -2  -7  -5   52.19    1.60
  -2  -7  -5   52.79    1.80
  -2   7   5   50.39    1.40
   2   7  -5   54.19    1.70
   2   7   5   53.19    1.40
   2  -7  -5   49.50    1.40
  -2  -7   5   48.90    1.70
  -2  -7   5   51.39    1.90
  -2  -7   5   49.30    1.70
  -2  -7   5   54.39    1.90
  -2   7  -5   51.69    1.80
   2  -7  -5   49.80    1.60
   3  -7   5  508.65   12.90
  -3  -7  -5  536.15   12.60
   3   7  -5  524.45   12.70
   3  -7   5  522.05   12.90
  -3  -7  -5  526.95   12.60
  -3   7   5  524.25   12.50
  -3  -7  -5  545.95   12.90
  -3  -7   5  513.65   12.80
  -3  -7   5  505.25   12.80
   3  -7  -5  513.15   12.70
  -3  -7   5  507.05   12.90
  -3  -7   5  526.45   12.90
  -3   7  -5  523.05   13.00
   4  -7   5   41.40    1.60
  -4  -7  -5   41.90    1.40
  -4  -7  -5   38.40    1.40
  -4  -7  -5   40.20    1.60
  -4   7   5   39.80    1.40
   4  -7   5   41.50    1.70
   4  -7  -5   39.60    1.40
  -4  -7   5   40.60    1.70
  -4   7  -5   39.90    1.70
  -4  -7   5   40.60    1.60
  -4  -7   5   41.90    1.60
  -5  -7  -5  160.18    4.30
  -5   7   5  162.28    4.30
   5  -7   5  157.08    4.50
  -5  -7  -5  156.98    4.50
   5  -7   5  158.78    4.50
  -5  -7  -5  165.78    4.10
  -5   7  -5  151.18    4.60
  -5  -7   5  152.58    4.40
  -5  -7   5  160.08    4.50
   5  -7  -5  160.88    4.30
  -5  -7   5  166.78    4.60
  -6  -7  -5  110.99    3.50
  -6  -7  -5  112.29    3.40
   6  -7   5  111.29    3.60
  -6  -7  -5  116.79    3.10
   6  -7   5  113.59    3.50
  -6   7   5  115.39    3.40
  -6  -7  -5  120.09    2.80
  -6  -7   5  114.39    3.50
   6  -7  -5  116.29    3.30
  -6  -7   5  114.89    3.50
  -6   7  -5  115.69    3.70
  -6  -7   5  115.29    3.50
  -7  -7  -5  149.79    4.40
  -7  -7  -5  156.38    4.60
  -7  -7  -5  151.18    3.80
   7  -7   5  153.58    4.60
  -7  -7  -5  152.68    4.00
  -7   7   5  150.98    4.40
  -7  -7   5  147.09    4.50
  -7  -7   5  154.58    4.60
  -7  -7   5  149.49    4.50
   7  -7  -5  155.38    4.30
  -7   7  -5  145.79    4.60
  -8  -7  -5    0.10    0.30
  -8   7   5   -0.20    0.60
  -8  -7  -5    0.30    0.70
  -8  -7  -5    0.60    0.40
   8  -7   5    0.40    0.70
  -8  -7   5   -0.60    0.60
  -8  -7   5   -0.50    0.70
   8  -7  -5   -0.60    0.50
  -8  -7   5   -0.50    0.60
  -8   7  -5   -1.50    0.80
  -9   7   5   10.60    1.20
  -9  -7  -5   13.50    0.90
  -9  -7  -5   13.00    1.30
   9  -7   5   12.60    1.30
  -9  -7   5   12.00    1.30
  -9   7  -5   11.50    1.20
   9  -7  -5   13.10    1.20
  -9  -7   5   11.00    1.20
  -9   7  -5   14.20    1.50
 -10   7   5    2.30    0.90
 -10  -7  -5    5.30    1.10
  10  -7   5    4.80    1.10
 -10   7  -5    4.10    1.00
 -10   7  -5    4.70    1.20
  10  -7  -5    4.50    0.90
 -10  -7   5    3.80    1.00
 -10  -7   5    4.20    1.00
 -11  -7  -5    4.90    1.10
  11  -7   5    6.30    1.20
 -11   7   5    4.30    1.10
  11  -7  -5    3.80    0.90
 -11   7  -5    5.00    1.10
 -11  -7   5    3.30    1.10
 -11  -7   5    1.80    0.90
 -11   7  -5    5.80    1.30
 -12  -7  -5   -0.90    0.80
 -12   7   5    0.70    0.90
  12  -7   5   -0.50    1.00
  12  -7  -5   -0.60    0.80
 -12  -7   5   -0.10    1.00
 -12  -7   5   -1.00    0.80
 -12   7  -5    1.20    1.10
 -12   7  -5    1.50    1.20
 -13   7   5    1.70    1.20
 -13  -7  -5   -0.60    1.00
  13  -7   5    0.40    1.10
 -13   7  -5    0.20    1.00
 -13  -7   5    1.10    1.20
 -13   7  -5   -1.90    1.20
  13  -7  -5    0.40    1.00
 -13  -7   5    1.00    0.90
  14  -7   5    0.70    1.20
 -14   7   5    4.90    1.30
 -14  -7  -5    2.50    1.30
  14  -7  -5    4.60    1.40
 -14   7  -5    4.70    1.60
 -14   7  -5    4.30    1.40
 -14  -7   5    7.10    1.30
 -14  -7   5    4.10    1.50
  15  -7   5    0.00    1.20
 -15   7   5    4.30    1.60
 -15   7   5    1.20    1.40
 -15  -7  -5   -0.10    1.40
  15  -7  -5   -0.80    1.10
 -15  -7   5   -0.20    1.30
 -15   7  -5   -0.40    1.40
   0  -8   5   47.90    1.70
   0   8  -5   49.00    1.70
   0  -8  -5   49.40    1.70
   0  -8   5   46.50    1.80
   0  -8   5   48.40    1.80
   0  -8  -5   49.70    1.60
   0  -8  -5   47.50    1.70
   0  -8   5   48.90    1.60
   1   8  -5   90.29    2.70
  -1  -8  -5   95.29    2.70
   1  -8   5   91.99    2.80
  -1  -8  -5   91.39    2.80
   1  -8   5   96.69    2.90
   1  -8   5   93.39    2.90
   1  -8   5   96.19    2.70
  -1  -8   5   95.09    2.90
   1  -8  -5   96.39    2.90
   1  -8  -5   90.99    2.70
  -1   8  -5   96.19    2.80
   1  -8  -5   92.09    2.80
  -1  -8   5   94.49    2.90
  -1  -8   5   90.89    2.70
  -1  -8   5   91.29    2.80
  -2  -8  -5   43.20    1.60
   2  -8   5   38.70    1.60
  -2  -8  -5   40.20    1.50
   2   8  -5   39.90    1.40
  -2   8   5   40.80    1.10
  -2  -8   5   40.20    1.70
   2  -8  -5   40.80    1.60
   2  -8  -5   42.70    1.10
   2   8   5   41.90    1.20
   2   8   5   42.50    1.10
  -2  -8   5   42.90    1.70
   2  -8  -5   39.50    1.40
  -2  -8   5   39.20    1.50
  -2   8  -5   39.30    1.60
  -2  -8   5   39.40    1.50
   3   8  -5   13.50    0.80
   3  -8   5   13.70    1.00
  -3  -8  -5   13.00    0.80
  -3  -8  -5   12.20    0.90
   3  -8   5   13.80    1.00
  -3   8   5   13.00    0.60
  -3  -8   5   12.40    0.90
  -3   8  -5   12.00    1.00
  -3  -8   5   13.00    1.00
   3  -8  -5   12.60    0.80
  -3  -8   5   11.90    1.00
  -3  -8   5   11.40    0.80
   4  -8   5   17.10    1.20
   4  -8   5   18.40    1.20
  -4  -8  -5   19.50    0.90
  -4  -8  -5   20.50    0.90
  -4   8   5   20.20    0.90
  -4  -8  -5   21.10    1.20
  -4  -8   5   18.20    1.20
   4  -8  -5   18.60    1.00
  -4  -8   5   18.30    1.10
  -4   8  -5   22.40    1.30
  -4  -8   5   18.70    1.20
  -5  -8  -5   58.69    1.80
   5  -8   5   58.09    2.20
  -5  -8  -5   59.79    2.20
  -5   8   5   57.29    1.90
   5  -8   5   57.59    2.20
  -5  -8  -5   58.19    2.00
  -5  -8   5   58.69    2.10
  -5   8  -5   57.79    2.30
  -5  -8   5   56.99    2.10
  -5  -8   5   60.09    2.20
   5  -8  -5   56.99    2.00
  -6  -8  -5    2.50    0.60
   6  -8   5    1.90    0.70
  -6  -8  -5    2.40    0.50
  -6   8   5    2.80    0.60
   6  -8   5    2.40    0.80
  -6  -8  -5    4.20    0.80
  -6   8  -5    1.20    0.90
  -6  -8   5    1.50    0.70
   6  -8  -5    1.80    0.60
  -6  -8   5    2.40    0.70
  -6  -8   5    1.90    0.70
   7  -8   5  227.08    6.40
  -7  -8  -5  234.38    5.80
  -7  -8  -5  236.48    6.40
  -7   8   5  224.78    6.10
  -7  -8  -5  227.98    6.20
   7  -8  -5  230.48    6.10
  -7   8  -5  218.98    6.50
  -7  -8   5  222.08    6.30
  -7  -8   5  229.88    6.40
  -7  -8   5  226.78    6.30
  -8  -8  -5   47.60    2.10
   8  -8   5   49.70    2.20
  -8  -8  -5   47.70    1.60
  -8  -8  -5   50.29    2.20
  -8   8   5   47.20    2.00
  -8  -8   5   47.60    2.20
  -8   8  -5   48.20    2.40
   8  -8  -5   50.39    2.00
  -8  -8   5   46.30    2.20
  -8  -8   5   44.40    2.10
  -9  -8  -5   41.80    2.00
  -9   8   5   37.20    1.90
   9  -8   5   44.30    2.20
  -9  -8  -5   40.00    2.10
  -9  -8   5   42.20    2.10
  -9   8  -5   41.40    2.30
  -9  -8   5   43.30    2.20
   9  -8  -5   42.40    1.90
  -9  -8   5   41.80    2.10
  10  -8   5    5.10    1.10
 -10  -8  -5    5.80    1.10
 -10  -8  -5    6.10    1.20
 -10   8   5    5.20    1.00
 -10  -8   5    5.00    1.10
 -10   8  -5    6.10    1.30
 -10  -8   5    7.40    1.20
 -10  -8   5    6.30    1.10
  10  -8  -5    7.10    1.10
 -11  -8  -5    0.20    0.90
 -11   8   5   -0.90    0.90
  11  -8   5    0.70    0.90
 -11  -8  -5    0.00    0.80
 -11  -8   5    1.20    1.00
 -11  -8   5    1.80    0.80
 -11   8  -5    1.70    1.30
 -11  -8   5    0.70    0.90
  11  -8  -5    0.30    0.70
  12  -8   5    0.30    1.00
 -12  -8  -5    1.20    1.10
 -12   8   5    0.00    1.00
 -12  -8  -5    1.40    1.10
 -12  -8   5    0.80    1.00
 -12  -8   5    2.30    1.10
 -12  -8   5    0.70    1.00
  12  -8  -5    2.20    1.00
 -12   8  -5    0.30    1.20
 -13  -8  -5    5.60    1.40
 -13  -8  -5    5.10    1.40
  13  -8   5    7.00    1.50
 -13   8   5    9.20    1.40
  13  -8  -5    7.40    1.40
 -13  -8   5    5.30    1.40
 -13  -8   5    9.10    1.40
 -13   8  -5    7.60    1.70
 -13  -8   5    8.50    1.50
 -14  -8  -5    5.20    1.50
 -14   8   5    6.20    1.40
  14  -8   5    5.20    1.50
 -14  -8  -5    8.30    1.60
 -14  -8   5    5.40    1.50
 -14  -8   5    6.80    2.20
 -14  -8   5    5.30    1.50
 -14   8  -5    9.00    1.90
  14  -8  -5    6.30    1.40
 -15   8   5    1.30    1.60
 -15   8   5    3.40    1.50
  15  -8   5    4.20    1.50
 -15  -8  -5    4.70    1.60
 -15  -8  -5    1.60    1.30
 -15  -8   5    3.00    1.50
 -15   8  -5    3.60    1.70
 -15  -8   5    1.50    1.30
  15  -8  -5    2.20    1.20
   0  -9  -5   -0.30    0.40
   0  -9  -5    0.00    0.50
   0  -9  -5   -0.20    0.40
   0  -9   5    0.00    0.50
   0  -9   5   -0.60    0.50
   0  -9   5   -0.80    0.40
   0   9  -5   -0.50    0.40
   0  -9   5   -0.30    0.30
  -1  -9  -5   40.30    1.60
   1   9  -5   37.20    1.40
   1  -9   5   37.40    1.60
   1  -9   5   36.80    1.40
   1  -9   5   38.70    1.70
  -1  -9  -5   38.20    1.60
   1  -9   5   39.80    1.60
  -1  -9   5   39.30    1.60
  -1   9  -5   39.20    1.60
   1  -9  -5   37.70    1.60
   1  -9  -5   35.40    1.40
  -1  -9   5   38.10    1.50
  -1  -9   5   40.50    1.70
   1  -9  -5   38.60    1.60
  -1  -9   5   38.70    1.40
  -2  -9  -5   45.20    1.70
   2   9  -5   39.80    1.50
   2  -9   5   43.10    1.80
   2  -9   5   42.30    1.70
  -2  -9  -5   40.80    1.60
   2  -9   5   40.10    1.50
  -2  -9   5   38.60    1.70
  -2  -9   5   40.30    1.50
  -2  -9   5   42.40    1.80
   2   9   5   41.30    1.10
  -2   9  -5   39.10    1.70
  -2  -9   5   42.50    1.70
   2   9   5   44.30    1.20
   2  -9  -5   39.10    1.50
   2   9   5   43.70    1.10
   2  -9  -5   43.80    1.70
  -3  -9  -5   13.50    0.90
   3   9  -5   13.20    0.80
  -3  -9  -5   11.90    1.00
   3  -9   5   13.20    1.10
  -3   9   5   12.40    0.60
   3  -9   5   13.90    1.20
   3  -9  -5   12.30    0.80
   3  -9  -5   13.20    0.50
  -3  -9   5   12.00    0.90
  -3  -9   5   12.60    1.10
  -3  -9   5   13.10    1.10
  -3  -9   5   13.30    1.00
  -3   9  -5   13.50    1.10
   4  -9   5   15.20    1.20
   4  -9   5   15.90    1.20
  -4  -9  -5   15.40    0.90
  -4  -9  -5   14.40    0.80
  -4   9   5   14.30    0.80
  -4  -9  -5   14.90    1.10
  -4  -9   5   16.50    1.20
  -4  -9   5   15.30    1.10
   4  -9  -5   14.10    0.90
  -4  -9   5   16.80    1.10
  -4   9  -5   15.20    1.20
  -5  -9  -5   65.99    2.10
   5  -9   5   61.69    2.40
  -5  -9  -5   66.49    2.40
  -5   9   5   60.89    2.00
   5  -9   5   62.59    2.40
  -5  -9  -5   63.39    2.00
  -5  -9   5   58.69    2.30
  -5  -9   5   63.59    2.30
  -5   9  -5   61.29    2.50
  -5  -9   5   60.99    2.30
   5  -9  -5   65.99    2.10
  -6  -9  -5    0.60    0.70
   6  -9   5    0.60    0.70
  -6  -9  -5    0.20    0.50
  -6   9   5    0.40    0.50
  -6  -9  -5    0.20    0.40
   6  -9   5    0.80    0.80
  -6  -9   5    0.50    0.70
  -6   9  -5   -0.70    0.80
  -6  -9   5    0.70    0.70
   6  -9  -5    0.70    0.50
  -6  -9   5    1.50    0.70
  -7   9   5   46.20    1.80
[truncated: 939,057 more chars]
