# Supplementary material for: Crystal structure of N′-di­phenyl­methyl­idene-5-methyl-1H-pyrazole-3-carbo­hydrazide
Source: Acta Crystallogr E Crystallogr Commun. 2015 Oct 28;71(Pt 11):o890–1. doi: 10.1107/S2056989015020071 (PMC4645091; doi:10.1107/S2056989015020071)
Supplement: Supplementary file 2 [file e-71-0o890-Isup2.hkl]

data_I                                                                          
_shelx_title ' EL15_D197_DRX1_CH3_a.res in Pbca'                                
_shelx_refln_list_code          4                                               
_shelx_F_calc_maximum      256.43                                               
_exptl_crystal_F_000      1280.00                                               
_reflns_d_resolution_high  0.7602                                               
                                                                                
loop_                                                                           
 _space_group_symop_operation_xyz                                               
 'x, y, z'                                                                      
 '-x+1/2, -y, z+1/2'                                                            
 '-x, y+1/2, -z+1/2'                                                            
 'x+1/2, -y+1/2, -z'                                                            
 '-x, -y, -z'                                                                   
 'x-1/2, y, -z-1/2'                                                             
 'x, -y-1/2, z-1/2'                                                             
 '-x-1/2, y-1/2, z'                                                             
                                                                                
_cell_length_a    11.0299                                                       
_cell_length_b    14.1131                                                       
_cell_length_c    20.2211                                                       
_cell_angle_alpha  90.000                                                       
_cell_angle_beta   90.000                                                       
_cell_angle_gamma  90.000                                                       
                                                                                
_shelx_F_squared_multiplier     1.000                                           
                                                                                
loop_                                                                           
 _refln_index_h                                                                 
 _refln_index_k                                                                 
 _refln_index_l                                                                 
 _refln_F_squared_calc                                                          
 _refln_F_squared_meas                                                          
 _refln_F_squared_sigma                                                         
 _refln_observed_status                                                         
   2   0   0       2936.97       2926.86        49.70 o                         
   4   0   0         26.47         51.83         4.26 o                         
   6   0   0       1870.43       2010.52        51.83 o                         
   8   0   0        505.99        627.57        21.30 o                         
  10   0   0        994.75       1006.71        32.66 o                         
  12   0   0        194.86        222.94        15.62 o                         
  14   0   0         33.70         37.25         7.27 o                         
   2   1   0       3853.45       3669.39        48.50 o                         
   4   1   0       6046.03       6073.45       102.92 o                         
   6   1   0        317.85        368.56         9.54 o                         
   8   1   0         35.77         27.69         5.33 o                         
  10   1   0         25.45         16.89         4.75 o                         
  12   1   0        655.89        700.24        19.32 o                         
  14   1   0         66.40         68.24         6.69 o                         
   0   2   0        457.84        512.10         4.70 o                         
   2   2   0      26355.64      28048.15       305.18 o                         
   4   2   0         14.44         32.27         4.62 o                         
   6   2   0         19.70         12.07         3.01 o                         
   8   2   0        523.98        477.66        12.55 o                         
  10   2   0         25.28         27.09         5.25 o                         
  12   2   0         17.86         13.41         3.71 o                         
  14   2   0         47.01         63.79         6.25 o                         
   2   3   0       2557.70       2429.56        18.54 o                         
   4   3   0       2131.52       2050.33        36.15 o                         
   6   3   0       8639.99       8959.76       211.90 o                         
   8   3   0         30.07         22.42         4.02 o                         
  10   3   0        321.20        303.37        11.05 o                         
  12   3   0        193.17        191.55         7.38 o                         
  14   3   0          3.18          6.76         4.04 o                         
   0   4   0       3564.90       3782.59        40.45 o                         
   2   4   0         85.27        185.97         2.58 o                         
   4   4   0        171.84        200.89         3.81 o                         
   6   4   0       3678.46       4004.02        69.78 o                         
   8   4   0        286.09        294.33         9.54 o                         
  10   4   0        403.41        400.60        12.79 o                         
  12   4   0         77.15         82.84         5.10 o                         
  14   4   0         40.72         43.80         8.82 o                         
   2   5   0        312.64        307.38         3.04 o                         
   4   5   0       1379.90       1661.67        17.14 o                         
   6   5   0       1906.12       2059.69        26.44 o                         
   8   5   0         51.71         56.20         4.38 o                         
  10   5   0         27.65         29.82         5.25 o                         
  12   5   0        396.01        416.03         8.33 o                         
   0   6   0      12706.74      14006.70       149.29 o                         
   2   6   0        812.34        746.05         6.73 o                         
   4   6   0         32.64         33.25         1.52 o                         
   6   6   0        115.68        138.84         3.81 o                         
   8   6   0        168.49        171.01         5.12 o                         
  10   6   0        194.70        178.84         5.01 o                         
  12   6   0          6.57          8.48         3.06 o                         
   2   7   0        814.72        895.68         8.02 o                         
   4   7   0       2791.90       2822.91        28.74 o                         
   6   7   0        430.24        412.41         6.14 o                         
   8   7   0         38.88         37.17         4.10 o                         
  10   7   0         22.99         28.15         3.10 o                         
  12   7   0        125.78        135.95         5.37 o                         
   0   8   0         25.34         21.32         1.14 o                         
   2   8   0       1575.16       1781.74        14.35 o                         
   4   8   0        837.45        931.12        10.90 o                         
   6   8   0        668.59        584.67         6.27 o                         
   8   8   0         55.84         67.12         3.17 o                         
  10   8   0          1.09          4.52         2.37 o                         
  12   8   0          1.86         -1.39         3.78 o                         
   2   9   0        838.46        803.81         7.16 o                         
   4   9   0         85.74        131.44         3.22 o                         
   6   9   0          0.66          3.27         1.69 o                         
   8   9   0        214.89        260.79         6.49 o                         
  10   9   0        123.95        100.93         4.21 o                         
  12   9   0         37.80         42.19         4.56 o                         
   0  10   0       1454.77       1223.75        13.03 o                         
   2  10   0        303.74        348.48         3.56 o                         
   4  10   0        944.52        952.92        11.41 o                         
   6  10   0        121.39        104.47         3.77 o                         
   8  10   0        101.23        102.41         3.86 o                         
  10  10   0        103.03         99.30         4.39 o                         
  12  10   0         11.69         10.51         3.89 o                         
   2  11   0       1221.00       1131.36         9.30 o                         
   4  11   0         82.65         55.67         2.62 o                         
   6  11   0         47.94         41.32         2.87 o                         
   8  11   0        291.00        329.78         6.94 o                         
  10  11   0          0.37          1.05         2.31 o                         
   0  12   0       8537.68       7898.98        95.84 o                         
   2  12   0        866.60        837.07         8.39 o                         
   4  12   0          0.03          4.95         1.76 o                         
   6  12   0        364.64        329.29         6.97 o                         
   8  12   0        780.17        769.70        11.82 o                         
  10  12   0          8.12         12.80         3.08 o                         
   2  13   0         96.81         90.73         3.52 o                         
   4  13   0        122.25        126.87         4.55 o                         
   6  13   0        186.79        176.75         4.97 o                         
   8  13   0         78.31         75.37         4.05 o                         
  10  13   0         47.18         53.41         5.28 o                         
   0  14   0        594.08        570.36        14.55 o                         
   2  14   0         23.30         14.34         2.46 o                         
   4  14   0       1317.95       1135.53        15.86 o                         
   6  14   0        169.32        145.14         5.71 o                         
   8  14   0         17.12         13.88         3.30 o                         
   2  15   0        354.65        338.94         7.17 o                         
   4  15   0         18.57         17.70         2.88 o                         
   6  15   0        188.73        169.05         9.33 o                         
   8  15   0         42.35         58.80         4.74 o                         
   0  16   0        251.53        275.32         9.15 o                         
   2  16   0        217.25        240.76         8.71 o                         
   4  16   0          0.25         -2.86         2.86 o                         
   6  16   0          4.32          8.70         3.27 o                         
   2  17   0          2.33          9.14         3.52 o                         
   4  17   0         24.45         29.07         3.54 o                         
   0  18   0        100.02        120.91         7.29 o                         
   2  18   0         46.69         55.95         4.86 o                         
   1   1   1       4091.53       3802.82        31.92 o                         
   2   1   1       4164.26       4467.00        35.47 o                         
   3   1   1        713.34        790.05        10.38 o                         
   4   1   1         13.64         21.06         1.49 o                         
   5   1   1       1167.82       1184.26        15.98 o                         
   6   1   1        232.28        276.50         5.68 o                         
   7   1   1        703.68        723.82        11.36 o                         
   8   1   1         89.35         89.42         3.91 o                         
   9   1   1         66.24         66.53         3.99 o                         
  10   1   1        301.49        305.51         7.81 o                         
  11   1   1        402.63        414.75         7.67 o                         
  12   1   1        111.28        114.99         6.45 o                         
  13   1   1         15.56         10.92         3.22 o                         
  14   1   1          9.50         14.78         3.19 o                         
   0   2   1          7.24          5.13         0.40 o                         
   1   2   1        988.40        998.72         4.74 o                         
   2   2   1       4725.16       4691.50        32.28 o                         
   3   2   1         19.29         10.86         1.07 o                         
   4   2   1        278.32        240.41         4.34 o                         
   5   2   1       1777.71       1900.92        24.40 o                         
   6   2   1       2111.70       2128.48        27.34 o                         
   7   2   1         43.69         31.32         2.49 o                         
   8   2   1         29.83         45.97         3.20 o                         
   9   2   1        830.33        802.65        13.40 o                         
  10   2   1          4.91          6.27         2.92 o                         
  11   2   1          2.17          3.29         2.50 o                         
  12   2   1        281.44        285.59         6.78 o                         
  13   2   1        109.06        113.24         5.87 o                         
  14   2   1         75.50         83.53         4.24 o                         
   1   3   1       3689.52       3773.88        17.99 o                         
   2   3   1       2892.84       2891.81        16.39 o                         
   3   3   1        487.94        518.10         5.14 o                         
   4   3   1       1253.42       1185.53        15.62 o                         
   5   3   1       3827.12       4035.27        49.35 o                         
   6   3   1        553.91        535.03         8.69 o                         
   7   3   1        444.04        468.29         8.25 o                         
   8   3   1        175.62        192.25         5.49 o                         
   9   3   1       1157.56       1188.96        17.84 o                         
  10   3   1         46.48         56.44         3.31 o                         
  11   3   1         47.91         43.20         3.35 o                         
  12   3   1         25.13         19.05         3.05 o                         
  13   3   1          5.46          3.12         2.56 o                         
  14   3   1          6.02          7.08         2.89 o                         
   0   4   1       6135.72       6436.58        51.01 o                         
   1   4   1       3159.49       3128.11        15.99 o                         
   2   4   1       5752.60       5741.71        33.17 o                         
   3   4   1        262.23        263.80         2.62 o                         
   4   4   1        705.28        784.22         7.62 o                         
   5   4   1        392.08        428.49         5.69 o                         
   6   4   1         11.82          7.90         1.95 o                         
   7   4   1         39.60         49.34         3.38 o                         
   8   4   1        132.50        135.94         5.64 o                         
   9   4   1        144.49        128.80         5.05 o                         
  10   4   1        153.45        157.24         4.64 o                         
  11   4   1        239.42        242.73         6.24 o                         
  12   4   1         31.30         31.68         3.22 o                         
  13   4   1          2.09          0.89         2.53 o                         
  14   4   1          2.38          1.92         3.68 o                         
   1   5   1          1.78          0.73         0.27 o                         
   2   5   1       1221.32       1081.24         6.71 o                         
   3   5   1       2534.08       2629.36        17.25 o                         
   4   5   1       1090.73       1293.24         9.25 o                         
   5   5   1         25.49         19.26         1.45 o                         
   6   5   1        423.97        388.76         4.82 o                         
   7   5   1        130.40        149.93         3.06 o                         
   8   5   1        238.09        232.53         4.65 o                         
   9   5   1         47.18         37.04         2.35 o                         
  10   5   1        598.31        590.28         8.06 o                         
  11   5   1          1.04          1.14         2.48 o                         
  12   5   1        150.44        171.35         7.88 o                         
  13   5   1          7.93          3.16         2.82 o                         
   0   6   1          5.28         13.97         1.04 o                         
   1   6   1        494.24        535.95         3.19 o                         
   2   6   1         61.27         48.65         0.85 o                         
   3   6   1       1263.61       1350.59         9.67 o                         
   4   6   1         32.08         34.95         1.04 o                         
   5   6   1         40.24         52.08         1.23 o                         
   6   6   1          1.20         -0.16         0.84 o                         
   7   6   1         52.48         48.46         1.77 o                         
   8   6   1          3.29          0.89         1.25 o                         
   9   6   1          0.14         -1.33         1.33 o                         
  10   6   1         50.58         53.31         2.37 o                         
  11   6   1        264.20        263.73         5.57 o                         
  12   6   1          0.96         -1.77         2.08 o                         
  13   6   1        208.28        264.68         6.29 o                         
   1   7   1        290.10        318.05         2.22 o                         
   2   7   1       6272.96       7274.49        43.85 o                         
   3   7   1        968.07       1100.02         8.13 o                         
   4   7   1       2091.96       2146.63        15.06 o                         
   5   7   1         18.51         25.29         1.20 o                         
   6   7   1        432.96        469.25         4.23 o                         
   7   7   1         12.80          9.73         1.10 o                         
   8   7   1       1380.98       1296.76        11.62 o                         
   9   7   1         95.58        103.02         2.75 o                         
  10   7   1        382.61        398.83         5.80 o                         
  11   7   1        102.09        103.75         3.33 o                         
  12   7   1         17.12         18.57         2.52 o                         
  13   7   1         25.17         32.16         3.26 o                         
   0   8   1        905.07       1000.14         9.00 o                         
   1   8   1         21.32         19.73         0.57 o                         
   2   8   1       1141.16       1249.45         7.53 o                         
   3   8   1       1083.91       1068.58         8.38 o                         
   4   8   1          8.71          3.42         0.74 o                         
   5   8   1        687.11        682.95         5.69 o                         
   6   8   1        947.59        929.30         7.76 o                         
   7   8   1         79.96         63.15         1.64 o                         
   8   8   1       1598.73       1551.14        13.33 o                         
   9   8   1         33.54         34.67         2.05 o                         
  10   8   1        195.65        191.14         3.90 o                         
  11   8   1          1.21          0.22         1.76 o                         
  12   8   1          3.20          6.22         2.49 o                         
  13   8   1          6.20         10.96         2.97 o                         
   1   9   1         29.60         30.51         0.75 o                         
   2   9   1         76.90         96.64         1.23 o                         
   3   9   1         84.58        113.67         1.81 o                         
   4   9   1        794.71        688.02         6.15 o                         
   5   9   1        204.48        169.44         2.98 o                         
   6   9   1         95.30         80.80         2.34 o                         
   7   9   1        346.59        281.12         3.88 o                         
   8   9   1        191.84        190.75         3.94 o                         
   9   9   1        383.73        359.26         4.71 o                         
  10   9   1         13.17         16.31         1.83 o                         
  11   9   1         38.95         41.07         2.73 o                         
  12   9   1          1.08         -2.14         2.14 o                         
   0  10   1       1978.17       1906.03        15.82 o                         
   1  10   1         39.03         34.67         0.96 o                         
   2  10   1         91.55         95.89         1.16 o                         
   3  10   1        142.59        136.27         2.09 o                         
   4  10   1          1.88          4.14         1.11 o                         
   5  10   1        217.54        188.46         3.01 o                         
   6  10   1          9.63         10.56         1.42 o                         
   7  10   1         29.70         25.21         1.72 o                         
   8  10   1        536.28        513.78         5.65 o                         
   9  10   1         56.94         75.81         2.54 o                         
  10  10   1          6.65          5.94         1.75 o                         
  11  10   1          8.92          7.79         1.98 o                         
  12  10   1         29.08         37.21         2.92 o                         
   1  11   1        431.77        415.57         3.27 o                         
   2  11   1       2519.88       2453.44        14.35 o                         
   3  11   1         54.79         58.26         1.59 o                         
   4  11   1        468.59        465.52         4.86 o                         
   5  11   1         63.38         60.01         2.04 o                         
   6  11   1         88.30         77.33         2.86 o                         
   7  11   1        169.93        153.01         3.34 o                         
   8  11   1        112.32        121.56         3.26 o                         
   9  11   1        521.01        493.58         6.06 o                         
  10  11   1         21.70         21.93         2.10 o                         
  11  11   1         96.41         88.00         3.44 o                         
   0  12   1        133.80        125.80         3.68 o                         
   1  12   1        779.88        725.46         5.30 o                         
   2  12   1       2646.27       2483.51        15.51 o                         
   3  12   1        175.79        167.95         2.49 o                         
   4  12   1        948.71        846.90         7.63 o                         
   5  12   1          1.65          0.84         1.26 o                         
   6  12   1         18.43         20.38         1.76 o                         
   7  12   1         32.44         33.88         2.11 o                         
   8  12   1        118.26        143.12         4.09 o                         
   9  12   1         63.61         67.68         2.83 o                         
  10  12   1         10.23         11.62         2.32 o                         
  11  12   1         14.83         17.72         2.93 o                         
   1  13   1         50.65         49.17         1.63 o                         
   2  13   1          3.31          1.40         1.46 o                         
   3  13   1         23.18         22.51         1.90 o                         
   4  13   1        147.17        142.69         3.08 o                         
   5  13   1         31.14         23.64         1.84 o                         
   6  13   1         41.71         38.64         2.37 o                         
   7  13   1         12.46         11.03         1.94 o                         
   8  13   1          0.04         -0.99         1.81 o                         
   9  13   1          0.92          2.96         2.03 o                         
  10  13   1          4.25          6.39         2.52 o                         
   0  14   1        242.10        243.80         4.36 o                         
   1  14   1          2.36         -1.27         1.27 o                         
   2  14   1        440.71        424.33         5.30 o                         
   3  14   1         13.24         18.46         2.15 o                         
   4  14   1        267.33        255.86         4.40 o                         
   5  14   1         79.89         75.13         2.96 o                         
   6  14   1          7.59         17.61         2.22 o                         
   7  14   1          6.09          2.01         1.99 o                         
   8  14   1        228.04        260.23         5.45 o                         
   9  14   1         53.02         78.60         4.10 o                         
   1  15   1        158.53        165.78         3.22 o                         
   2  15   1          9.83          3.55         1.69 o                         
   3  15   1          5.81          9.41         1.81 o                         
   4  15   1        169.08        145.73         3.79 o                         
   5  15   1         61.39         61.75         2.95 o                         
   6  15   1          0.41         -0.60         2.28 o                         
   7  15   1         70.38         91.14         3.79 o                         
   8  15   1         16.25         15.03         2.58 o                         
   0  16   1        767.75        821.68        11.93 o                         
   1  16   1        219.00        224.45         4.15 o                         
   2  16   1        140.90        135.43         3.95 o                         
   3  16   1          0.46         -0.18         1.81 o                         
   4  16   1          1.24         -0.97         1.85 o                         
   5  16   1          0.01         -1.39         1.96 o                         
   6  16   1         32.02         31.45         2.84 o                         
   7  16   1         24.49         36.77         3.01 o                         
   1  17   1         42.85         42.15         2.54 o                         
   2  17   1        142.40        162.87         5.03 o                         
   3  17   1          0.26          3.87         2.41 o                         
   4  17   1         33.76         50.20         2.90 o                         
   5  17   1        167.12        198.69         4.80 o                         
   0  18   1          4.12          5.19         3.76 o                         
   1  18   1         45.72         56.72         3.38 o                         
   2  18   1        195.67        227.18         5.63 o                         
   3  18   1         23.59         25.78         3.05 o                         
   1   0   2       3695.37       3947.24        36.09 o                         
   2   0   2      65757.67      68684.75      1352.81 o                         
   3   0   2        953.80        809.96        12.30 o                         
   4   0   2       1653.75       1431.64        22.86 o                         
   5   0   2        341.95        370.48        10.30 o                         
   6   0   2         30.48         56.90         3.74 o                         
   7   0   2        602.07        642.40        19.17 o                         
   8   0   2        166.98        194.20         7.53 o                         
   9   0   2       1755.98       1756.99        28.13 o                         
  10   0   2        100.52        108.59         5.84 o                         
  11   0   2          0.22          1.39         3.54 o                         
  12   0   2        392.82        392.18        12.80 o                         
  13   0   2          4.14          0.36         4.22 o                         
  14   0   2          2.22          6.53         4.88 o                         
   1   1   2       5321.60       5536.22        34.76 o                         
   2   1   2      10047.56      10289.48        90.11 o                         
   3   1   2        786.39        828.60         9.12 o                         
   4   1   2       1949.84       2172.03        21.98 o                         
   5   1   2        106.84         80.07         5.39 o                         
   6   1   2       1240.89       1449.32        19.53 o                         
   7   1   2         30.11         33.68         2.56 o                         
   8   1   2        108.77        142.39         4.13 o                         
   9   1   2        878.57        824.85        10.91 o                         
  10   1   2       1774.32       1705.41        19.85 o                         
  11   1   2          0.02          0.84         2.50 o                         
  12   1   2        101.26        108.92         4.77 o                         
  13   1   2         44.49         41.19         3.80 o                         
  14   1   2          4.85          5.07         3.39 o                         
   0   2   2       4716.47       4979.65        29.86 o                         
   1   2   2       5910.22       6137.95        27.59 o                         
   2   2   2          3.91          6.39         0.47 o                         
   3   2   2         72.36         70.70         1.60 o                         
   4   2   2       1058.43        914.61        10.04 o                         
   5   2   2       1320.71       1252.96        16.69 o                         
   6   2   2        103.60        103.43         3.55 o                         
   7   2   2         55.51         72.97         3.79 o                         
   8   2   2        134.21        136.46         4.20 o                         
   9   2   2       1327.22       1278.64        15.30 o                         
  10   2   2        255.59        264.48         5.83 o                         
  11   2   2         59.09         59.87         4.16 o                         
  12   2   2         13.60         10.83         2.96 o                         
  13   2   2         26.74         26.46         3.51 o                         
  14   2   2          1.91         -2.91         3.18 o                         
   1   3   2       1303.26       1335.38         6.82 o                         
   2   3   2       6253.56       6231.36        35.92 o                         
   3   3   2        754.17        699.11         6.11 o                         
   4   3   2        225.20        239.73         3.18 o                         
   5   3   2       1178.28       1142.62        12.50 o                         
   6   3   2        216.03        203.49         3.82 o                         
   7   3   2          0.00         -1.39         1.39 o                         
   8   3   2         59.56         35.90         2.43 o                         
   9   3   2       1055.39       1000.07        14.18 o                         
  10   3   2          3.68          8.70         2.34 o                         
  11   3   2         35.06         43.33         3.26 o                         
  12   3   2         13.24         13.60         2.97 o                         
  13   3   2         26.66         27.60         3.60 o                         
  14   3   2          2.91          1.94         2.74 o                         
   0   4   2        725.88        535.49         5.03 o                         
   1   4   2        381.20        502.07         3.07 o                         
   2   4   2       1227.20       1333.15         9.38 o                         
   3   4   2       2269.21       2441.03        15.96 o                         
   4   4   2       4106.02       4680.82        34.04 o                         
   5   4   2        161.32        206.13         2.96 o                         
   6   4   2         20.42          9.09         1.20 o                         
   7   4   2        127.81        128.32         3.27 o                         
   8   4   2          4.78          2.29         1.81 o                         
   9   4   2        199.93        201.89         4.82 o                         
  10   4   2       1283.56       1303.57        16.01 o                         
  11   4   2        705.15        692.62        10.39 o                         
  12   4   2          0.82          0.02         2.66 o                         
  13   4   2          0.12         -2.81         2.81 o                         
  14   4   2          0.05         -3.26         3.26 o                         
   1   5   2         14.13         18.44         0.47 o                         
   2   5   2       3375.20       3454.92        20.23 o                         
   3   5   2       2903.56       3173.41        22.32 o                         
   4   5   2        105.03        106.92         1.63 o                         
   5   5   2        574.79        606.14         5.70 o                         
   6   5   2        630.69        723.51         6.77 o                         
   7   5   2        305.82        316.89         5.28 o                         
   8   5   2        268.85        258.92         4.16 o                         
   9   5   2         48.60         43.04         2.37 o                         
  10   5   2        184.07        171.17         5.22 o                         
  11   5   2         89.60         98.92         3.63 o                         
  12   5   2         12.84         19.24         3.03 o                         
  13   5   2         21.68         29.60         3.65 o                         
   0   6   2       1849.56       2111.29        18.54 o                         
   1   6   2        441.97        463.70         3.16 o                         
   2   6   2         49.52         85.05         1.11 o                         
   3   6   2         12.77          5.62         0.94 o                         
   4   6   2         16.67         46.70         1.30 o                         
   5   6   2        252.57        264.73         2.55 o                         
   6   6   2          1.17          6.81         1.04 o                         
   7   6   2          4.26          1.46         1.25 o                         
   8   6   2        289.06        290.08         4.00 o                         
   9   6   2          0.09         -1.47         1.47 o                         
  10   6   2          7.27          1.78         1.67 o                         
  11   6   2          0.05         -1.80         1.80 o                         
  12   6   2         16.87         15.24         2.52 o                         
  13   6   2          4.65          7.39         2.56 o                         
   1   7   2          2.16          6.00         0.38 o                         
   2   7   2       1154.79       1214.82         7.94 o                         
   3   7   2       1184.77       1273.77         8.92 o                         
   4   7   2       2534.02       2693.28        23.97 o                         
   5   7   2        169.72        218.18         2.75 o                         
   6   7   2         14.13         10.49         0.76 o                         
   7   7   2        151.96        133.21         2.31 o                         
   8   7   2         53.54         50.33         1.96 o                         
   9   7   2        596.98        563.48         6.33 o                         
  10   7   2          0.01          1.80         1.75 o                         
  11   7   2         10.40          7.71         2.02 o                         
  12   7   2          0.69         -0.22         2.30 o                         
  13   7   2         11.14         15.13         2.76 o                         
   0   8   2        350.69        334.67         3.76 o                         
   1   8   2        489.82        557.87         4.06 o                         
   2   8   2         62.12         46.71         0.87 o                         
   3   8   2        344.36        307.38         3.04 o                         
   4   8   2         58.33         39.27         1.21 o                         
   5   8   2        113.06        117.80         2.21 o                         
   6   8   2         39.20         43.52         1.70 o                         
   7   8   2         18.15         27.65         1.71 o                         
   8   8   2        199.79        179.96         3.27 o                         
   9   8   2         68.95         52.82         2.38 o                         
  10   8   2         62.53         62.32         2.62 o                         
  11   8   2        207.19        226.95         4.78 o                         
  12   8   2         32.39         32.21         2.65 o                         
  13   8   2         63.01         78.78         3.88 o                         
   1   9   2          6.08         10.85         0.70 o                         
   2   9   2       1081.49       1012.94         6.66 o                         
   3   9   2          0.79          1.70         0.84 o                         
   4   9   2         16.67         10.10         0.96 o                         
   5   9   2        462.31        408.82         4.17 o                         
   6   9   2         50.54         40.88         1.83 o                         
   7   9   2       2750.91       2562.06        21.14 o                         
   8   9   2        869.73        762.30         7.57 o                         
   9   9   2        164.45        140.83         3.23 o                         
  10   9   2        481.59        473.54         5.91 o                         
  11   9   2         79.13         75.44         3.27 o                         
  12   9   2          0.29          0.03         2.09 o                         
   0  10   2         37.07         33.03         1.41 o                         
   1  10   2         25.01         17.72         0.84 o                         
   2  10   2          7.82         14.90         0.62 o                         
   3  10   2       1187.07       1078.56         8.00 o                         
   4  10   2        168.00        145.46         2.79 o                         
   5  10   2         12.88         10.30         1.42 o                         
   6  10   2          0.55         -0.74         1.21 o                         
   7  10   2        125.21        161.60         3.95 o                         
   8  10   2          2.62          7.19         1.66 o                         
   9  10   2        275.21        264.22         4.26 o                         
  10  10   2          0.55         -1.70         1.85 o                         
  11  10   2         25.40         39.20         2.57 o                         
  12  10   2          1.57          0.14         2.30 o                         
   1  11   2         42.40         50.00         1.26 o                         
   2  11   2          3.18          8.90         0.84 o                         
   3  11   2        729.70        693.80         6.58 o                         
   4  11   2          0.50         -1.13         1.13 o                         
   5  11   2        261.32        259.11         3.67 o                         
   6  11   2        540.03        482.56         5.49 o                         
   7  11   2        607.74        546.83         6.04 o                         
   8  11   2          0.71          2.66         1.59 o                         
   9  11   2          0.04         -1.43         1.57 o                         
  10  11   2        300.24        345.33         5.55 o                         
  11  11   2          9.35         19.41         2.39 o                         
   0  12   2        932.62        962.84         9.38 o                         
   1  12   2       2298.60       2250.38        13.80 o                         
   2  12   2       2899.64       2792.03        18.44 o                         
   3  12   2        108.98         85.65         2.00 o                         
   4  12   2        180.13        172.45         2.86 o                         
   5  12   2         22.01         19.89         1.57 o                         
   6  12   2          4.38          2.46         1.44 o                         
   7  12   2         83.13         78.71         2.86 o                         
   8  12   2         53.84         53.16         2.99 o                         
   9  12   2        127.64        129.48         3.74 o                         
  10  12   2        114.92        123.09         4.06 o                         
  11  12   2         28.84         51.30         3.20 o                         
   1  13   2       1151.50       1116.52         8.58 o                         
   2  13   2        123.41        119.59         2.80 o                         
   3  13   2         55.10         59.95         2.17 o                         
   4  13   2        284.71        306.60         4.27 o                         
   5  13   2         69.73         63.18         2.44 o                         
   6  13   2          8.87          5.27         1.66 o                         
   7  13   2          1.26          1.78         1.77 o                         
   8  13   2          0.35          1.71         1.89 o                         
   9  13   2         16.11         15.80         2.60 o                         
  10  13   2         25.10         33.03         3.03 o                         
   0  14   2        674.03        620.27         9.10 o                         
   1  14   2         36.77         36.86         1.82 o                         
   2  14   2        733.32        679.81         7.18 o                         
   3  14   2         13.58         19.30         1.94 o                         
   4  14   2        238.06        216.85         4.11 o                         
   5  14   2        156.54        136.92         3.72 o                         
   6  14   2         16.24         16.41         2.12 o                         
   7  14   2         17.68         19.40         2.44 o                         
   8  14   2         58.83         75.28         3.51 o                         
   9  14   2         56.93         77.90         4.11 o                         
   1  15   2         70.46         62.84         2.33 o                         
   2  15   2          0.46          1.57         1.62 o                         
   3  15   2        106.51         98.29         3.13 o                         
   4  15   2          2.07          1.50         1.74 o                         
   5  15   2        176.22        173.07         4.19 o                         
   6  15   2          1.22          2.50         1.96 o                         
   7  15   2         37.44         35.32         2.89 o                         
   8  15   2         23.50         16.84         2.93 o                         
   0  16   2         20.66         26.77         3.13 o                         
   1  16   2         13.68         17.26         2.02 o                         
   2  16   2         24.19         22.69         2.26 o                         
   3  16   2         44.85         46.33         2.76 o                         
   4  16   2         48.34         51.73         2.87 o                         
   5  16   2          0.01          1.36         2.06 o                         
   6  16   2         11.96         14.33         2.52 o                         
   7  16   2         24.15         45.85         3.21 o                         
   1  17   2          9.99          9.41         2.18 o                         
   2  17   2          5.65          1.93         2.28 o                         
   3  17   2          5.97          4.69         2.42 o                         
   4  17   2         63.18         71.02         3.59 o                         
   5  17   2         13.17         13.82         2.38 o                         
   0  18   2         23.38         36.46         3.67 o                         
   1  18   2          5.44          4.14         2.44 o                         
   2  18   2         18.00         14.25         2.72 o                         
   3  18   2          6.06          7.04         2.65 o                         
   1   1   3       4372.09       4233.87        25.14 o                         
   2   1   3         58.13         42.64         0.91 o                         
   3   1   3        991.82       1028.86        10.08 o                         
   4   1   3       3801.71       3975.63        39.37 o                         
   5   1   3       2253.46       2222.87        30.49 o                         
   6   1   3        400.78        401.41         5.82 o                         
   7   1   3        362.52        369.25         5.64 o                         
   8   1   3         71.36         67.45         2.94 o                         
   9   1   3         52.92         55.48         3.06 o                         
  10   1   3       1187.73       1200.20        16.52 o                         
  11   1   3         25.30         23.53         2.97 o                         
  12   1   3          1.13          6.30         2.83 o                         
  13   1   3         20.47         28.64         3.66 o                         
  14   1   3         12.75         10.87         3.97 o                         
   0   2   3      21280.44      21425.97       131.59 o                         
   1   2   3         20.96         19.76         0.49 o                         
   2   2   3       2804.44       2853.71        28.29 o                         
   3   2   3       4475.96       4407.36        37.34 o                         
   4   2   3         73.34         47.60         1.71 o                         
   5   2   3       1180.41       1194.11        12.99 o                         
   6   2   3         53.13         31.94         1.87 o                         
   7   2   3          4.43         11.13         1.71 o                         
   8   2   3       2498.00       2569.62        27.24 o                         
   9   2   3        192.07        169.34         4.52 o                         
  10   2   3       1173.38       1157.56        14.52 o                         
  11   2   3        529.29        525.91         8.77 o                         
  12   2   3        257.57        265.34         6.49 o                         
  13   2   3        114.83        115.95         6.05 o                         
  14   2   3          0.05         -3.18         3.18 o                         
   1   3   3       1469.59       1524.10         8.17 o                         
   2   3   3          6.37         16.02         0.80 o                         
   3   3   3        224.71        198.36         2.29 o                         
   4   3   3        228.26        234.37         2.93 o                         
   5   3   3        908.08        968.20        10.85 o                         
   6   3   3       2077.26       2225.17        23.28 o                         
   7   3   3       1978.70       2024.05        21.63 o                         
   8   3   3        167.84        136.89         3.82 o                         
   9   3   3         93.95         96.84         3.73 o                         
  10   3   3          5.97          0.60         2.24 o                         
  11   3   3         74.71         86.11         4.02 o                         
  12   3   3         26.84         28.49         3.23 o                         
  13   3   3         22.82         19.74         3.36 o                         
  14   3   3          4.44          1.91         3.41 o                         
   0   4   3       1320.17       1322.34        10.98 o                         
   1   4   3       2511.46       2402.59        13.06 o                         
   2   4   3       1406.72       1457.20        10.02 o                         
   3   4   3       1103.16       1105.22         8.05 o                         
   4   4   3        612.26        631.61         5.37 o                         
   5   4   3        422.86        461.14         5.43 o                         
   6   4   3        364.99        373.64         4.85 o                         
   7   4   3        130.72        129.34         3.29 o                         
   8   4   3        786.96        849.37        10.79 o                         
   9   4   3        912.19        877.01        12.89 o                         
  10   4   3         45.00         40.56         3.94 o                         
  11   4   3        237.96        248.26         5.92 o                         
  12   4   3         20.35         22.81         3.29 o                         
  13   4   3          2.56          1.74         3.52 o                         
  14   4   3          8.26          1.06         3.73 o                         
   1   5   3       1540.58       1567.69         9.49 o                         
   2   5   3       2201.13       2211.62        14.06 o                         
   3   5   3        665.50        735.55         6.10 o                         
   4   5   3       3707.50       3795.17        25.64 o                         
   5   5   3        169.28        207.21         2.53 o                         
   6   5   3        120.03        156.89         2.53 o                         
   7   5   3        340.49        350.30         4.67 o                         
   8   5   3         22.91         24.58         1.86 o                         
   9   5   3        714.05        705.41         8.24 o                         
  10   5   3          0.00         -0.34         1.71 o                         
  11   5   3         39.03         38.04         2.59 o                         
  12   5   3        104.21        104.39         4.80 o                         
  13   5   3          5.12          0.93         3.18 o                         
   0   6   3          5.61          8.04         0.85 o                         
   1   6   3         16.63         27.69         0.73 o                         
   2   6   3       4516.98       4867.78        29.27 o                         
   3   6   3        141.32        118.01         1.67 o                         
   4   6   3        216.96        196.66         2.49 o                         
   5   6   3         25.52         26.18         1.00 o                         
   6   6   3        275.26        252.18         3.46 o                         
   7   6   3          4.32          3.26         1.09 o                         
   8   6   3        118.07        108.56         2.56 o                         
   9   6   3        273.54        236.79         3.78 o                         
  10   6   3          1.20         -0.43         1.51 o                         
  11   6   3          4.53         -0.85         2.10 o                         
  12   6   3          0.54         -0.68         2.25 o                         
  13   6   3          9.01          8.42         2.64 o                         
   1   7   3       3174.19       3311.90        19.67 o                         
   2   7   3        789.40        809.68         5.35 o                         
   3   7   3          0.11          0.18         0.67 o                         
   4   7   3       1801.85       1695.99        13.28 o                         
   5   7   3        790.45        851.63         7.46 o                         
   6   7   3         57.79         73.73         1.44 o                         
   7   7   3        336.80        339.48         3.79 o                         
   8   7   3        109.85        113.81         2.55 o                         
   9   7   3        389.94        374.86         5.34 o                         
  10   7   3        219.39        204.16         4.13 o                         
  11   7   3         83.70         87.60         3.59 o                         
  12   7   3        206.12        228.02         5.49 o                         
  13   7   3          4.15          3.65         2.61 o                         
   0   8   3        141.45        164.29         2.65 o                         
   1   8   3         32.66         23.28         0.82 o                         
   2   8   3         38.11         37.57         0.81 o                         
   3   8   3        181.86        199.49         2.32 o                         
   4   8   3          3.31         10.78         1.06 o                         
   5   8   3         41.89         42.28         1.54 o                         
   6   8   3        394.91        410.70         4.83 o                         
   7   8   3        443.55        371.88         4.47 o                         
   8   8   3        920.03        854.15         8.19 o                         
   9   8   3        570.60        600.69         6.52 o                         
  10   8   3        206.48        178.97         4.83 o                         
  11   8   3        111.11        112.95         3.58 o                         
  12   8   3          0.04         -2.02         2.18 o                         
   1   9   3        173.25        186.64         2.02 o                         
   2   9   3         51.68         82.64         1.24 o                         
   3   9   3        380.06        363.16         3.50 o                         
   4   9   3          0.00          0.75         0.90 o                         
   5   9   3         10.12         10.12         1.22 o                         
   6   9   3        396.09        380.92         4.44 o                         
   7   9   3         85.71         86.62         2.53 o                         
   8   9   3        395.01        396.48         5.19 o                         
   9   9   3          1.90          6.69         1.68 o                         
  10   9   3          1.44          5.45         1.90 o                         
  11   9   3         39.75         39.52         2.90 o                         
  12   9   3         51.09         57.73         2.99 o                         
   0  10   3        169.91        176.10         2.76 o                         
   1  10   3        281.35        258.42         2.47 o                         
   2  10   3         11.69         17.81         0.64 o                         
   3  10   3        601.42        584.87         4.92 o                         
   4  10   3        561.72        478.71         5.23 o                         
   5  10   3         27.37         18.02         1.56 o                         
   6  10   3        543.64        439.90         4.98 o                         
   7  10   3        192.38        196.52         3.49 o                         
   8  10   3        771.24        744.22         7.92 o                         
   9  10   3         10.98         13.06         1.96 o                         
  10  10   3        113.43        123.94         3.82 o                         
  11  10   3          1.76          6.51         2.12 o                         
  12  10   3          3.65         -1.25         2.20 o                         
   1  11   3        774.64        751.81         5.38 o                         
   2  11   3        803.42        729.25         5.54 o                         
   3  11   3        514.78        519.34         4.72 o                         
   4  11   3        814.25        709.15         7.17 o                         
   5  11   3         25.86         30.67         1.76 o                         
   6  11   3          0.21          0.98         1.24 o                         
   7  11   3         18.54         21.13         1.74 o                         
   8  11   3         42.77         40.32         2.13 o                         
   9  11   3         54.89         48.56         2.65 o                         
  10  11   3          1.40          1.27         1.89 o                         
  11  11   3         54.59         49.12         2.90 o                         
   0  12   3        288.10        259.91         3.92 o                         
   1  12   3        791.94        716.52         5.31 o                         
   2  12   3         59.07         70.68         1.79 o                         
   3  12   3        648.20        611.08         5.62 o                         
   4  12   3        314.91        262.19         3.64 o                         
   5  12   3         32.87         22.88         1.63 o                         
   6  12   3         35.86         30.60         1.85 o                         
   7  12   3         59.34         61.97         2.50 o                         
   8  12   3         81.73         89.77         3.04 o                         
   9  12   3          0.53          4.12         2.05 o                         
  10  12   3         21.91         30.27         2.83 o                         
   1  13   3        321.09        335.83         3.56 o                         
   2  13   3        177.82        154.45         2.58 o                         
   3  13   3         14.73         20.33         1.54 o                         
   4  13   3          0.82          0.72         1.24 o                         
   5  13   3         82.65         75.77         2.67 o                         
   6  13   3         96.44        106.33         3.15 o                         
   7  13   3         47.34         33.64         2.35 o                         
   8  13   3         67.58         75.28         3.14 o                         
   9  13   3         43.71         47.83         3.15 o                         
  10  13   3         61.08         78.65         3.90 o                         
   0  14   3       1429.83       1370.13        15.13 o                         
   1  14   3         35.53         36.08         1.89 o                         
   2  14   3         31.04         31.14         2.04 o                         
   3  14   3        214.94        206.23         3.95 o                         
   4  14   3          0.14          3.15         1.75 o                         
   5  14   3          2.65         -0.33         1.71 o                         
   6  14   3          3.68          7.31         1.98 o                         
   7  14   3          1.97         -1.91         1.91 o                         
   8  14   3         89.57        102.52         4.31 o                         
   9  14   3          0.03         -0.55         2.52 o                         
   1  15   3        479.02        473.41         5.44 o                         
   2  15   3          0.21         -1.51         1.51 o                         
   3  15   3          0.00         -0.62         1.68 o                         
   4  15   3         19.15         22.62         2.26 o                         
   5  15   3          0.00          2.40         1.96 o                         
   6  15   3         32.31         44.63         2.76 o                         
   7  15   3         82.14         78.87         3.58 o                         
   8  15   3          3.42          9.02         2.73 o                         
   0  16   3        367.33        417.44         7.87 o                         
   1  16   3        587.58        600.28         7.19 o                         
   2  16   3         17.68         21.08         2.26 o                         
   3  16   3        200.40        187.86         4.11 o                         
   4  16   3        123.22        100.69         3.55 o                         
   5  16   3         75.71         97.33         3.66 o                         
   6  16   3         78.72        112.27         3.90 o                         
   7  16   3          0.14          0.94         2.51 o                         
   1  17   3          1.84          1.36         2.05 o                         
   2  17   3         16.93         10.21         2.51 o                         
   3  17   3          4.97          6.18         2.28 o                         
   4  17   3          0.85          3.07         2.47 o                         
   5  17   3         23.67         25.88         2.67 o                         
   0  18   3         72.20         93.51         4.82 o                         
   1  18   3        171.40        205.49         5.25 o                         
   2  18   3          0.14         -2.43         2.43 o                         
   3  18   3         11.36         13.85         3.04 o                         
   0   0   4          4.81          9.28         1.13 o                         
   1   0   4      56823.82      56721.53       949.27 o                         
   2   0   4      19493.49      19910.61       261.82 o                         
   3   0   4      16936.97      17720.44       340.03 o                         
   4   0   4         89.45        153.89         4.46 o                         
   5   0   4         95.27        141.07         3.95 o                         
   6   0   4       1125.70       1258.12        19.95 o                         
   7   0   4        284.53        400.51         8.46 o                         
   8   0   4         70.70         68.91         4.10 o                         
   9   0   4          7.90          7.81         3.12 o                         
  10   0   4        326.22        320.68        10.43 o                         
  11   0   4          9.68          6.01         6.11 o                         
  12   0   4         97.27         80.62         6.94 o                         
  13   0   4         62.77         71.89         6.39 o                         
  14   0   4        184.38        218.47         9.95 o                         
   1   1   4       4439.98       4787.88        33.20 o                         
   2   1   4         61.12         68.39         2.54 o                         
   3   1   4       3005.78       3242.44        29.41 o                         
   4   1   4          0.03          1.08         0.90 o                         
   5   1   4        944.62       1118.90        12.31 o                         
   6   1   4       1905.85       1736.03        18.69 o                         
   7   1   4         65.82         57.24         2.45 o                         
   8   1   4         83.98         85.96         3.18 o                         
   9   1   4         76.43         73.07         3.64 o                         
  10   1   4          0.08         -0.75         2.40 o                         
  11   1   4        228.77        232.59         5.81 o                         
  12   1   4        294.08        292.41         6.79 o                         
  13   1   4         31.68         36.19         3.73 o                         
  14   1   4         25.82         19.90         3.76 o                         
   1   2   4      10529.79      10804.51        62.57 o                         
   2   2   4        569.60        526.46         4.64 o                         
   3   2   4       6495.45       6679.58        56.20 o                         
   4   2   4        409.93        531.68         5.97 o                         
   5   2   4         64.81        112.75         2.55 o                         
   6   2   4        685.25        837.51         9.98 o                         
   7   2   4         90.62         67.33         3.49 o                         
   8   2   4         84.88         89.57         3.22 o                         
   9   2   4        145.63        136.01         4.23 o                         
  10   2   4         24.25         29.08         2.85 o                         
  11   2   4        309.95        293.71         6.36 o                         
  12   2   4         51.63         63.07         4.01 o                         
  13   2   4          3.97          3.14         2.93 o                         
  14   2   4          8.52          4.51         3.56 o                         
   1   3   4       3555.00       3536.92        18.93 o                         
   2   3   4        703.21        856.98         5.69 o                         
   3   3   4       3095.38       3301.89        26.55 o                         
   4   3   4         13.92          7.75         0.79 o                         
   5   3   4        175.06        123.77         3.53 o                         
   6   3   4         56.58         57.74         2.22 o                         
   7   3   4         36.62         44.85         4.02 o                         
   8   3   4       1665.53       1563.23        22.81 o                         
   9   3   4        119.48        116.54         3.86 o                         
  10   3   4          7.57         11.81         2.46 o                         
  11   3   4         20.95         19.94         2.85 o                         
  12   3   4         92.09        100.57         4.53 o                         
  13   3   4          0.91         -2.85         2.85 o                         
  14   3   4          4.89          3.07         4.38 o                         
   0   4   4       2168.15       1958.30        15.15 o                         
   1   4   4       1718.98       2027.34        11.39 o                         
   2   4   4          0.00          2.10         0.40 o                         
   3   4   4        334.21        292.19         2.49 o                         
   4   4   4          6.44         17.92         0.91 o                         
   5   4   4       2346.30       2191.22        18.42 o                         
   6   4   4         21.99         19.80         1.33 o                         
   7   4   4        549.44        600.22         7.22 o                         
   8   4   4        489.52        441.95         6.07 o                         
   9   4   4        967.69        914.14        10.66 o                         
  10   4   4        114.06        111.82         4.06 o                         
  11   4   4         11.97         14.68         3.28 o                         
  12   4   4         12.71         10.79         2.77 o                         
  13   4   4         91.87        100.60         5.57 o                         
  14   4   4         25.18         30.52         4.76 o                         
   1   5   4         65.45         78.69         0.96 o                         
   2   5   4         78.19         70.87         1.04 o                         
   3   5   4       2035.36       2169.44        16.35 o                         
   4   5   4         40.92         23.87         0.91 o                         
   5   5   4        514.61        610.75         5.50 o                         
   6   5   4        603.79        598.29         6.16 o                         
   7   5   4        140.15        129.56         3.69 o                         
   8   5   4        143.93        131.05         3.07 o                         
   9   5   4        228.51        235.96         4.24 o                         
  10   5   4         76.46         72.11         2.82 o                         
  11   5   4         50.66         62.78         3.42 o                         
  12   5   4         68.79         75.21         4.38 o                         
  13   5   4         13.46         13.42         3.41 o                         
   0   6   4         11.43         27.36         1.18 o                         
   1   6   4       2436.77       2587.20        15.41 o                         
   2   6   4        499.20        472.21         3.54 o                         
   3   6   4        118.20        162.32         2.02 o                         
   4   6   4         16.09         23.39         1.06 o                         
   5   6   4        240.53        288.60         3.09 o                         
   6   6   4         39.67         37.01         1.36 o                         
   7   6   4        162.44        177.08         2.83 o                         
   8   6   4         42.77         40.81         2.11 o                         
   9   6   4         55.24         49.44         2.12 o                         
  10   6   4          0.55          0.16         1.51 o                         
  11   6   4         13.43          8.08         2.22 o                         
  12   6   4          6.60          1.07         2.31 o                         
  13   6   4         33.43         34.64         3.14 o                         
   1   7   4       1636.31       1765.56        10.87 o                         
   2   7   4         63.95         39.31         0.84 o                         
   3   7   4        411.08        425.82         3.95 o                         
   4   7   4         31.00         43.09         1.71 o                         
   5   7   4        140.43        143.69         2.38 o                         
   6   7   4        168.94        171.47         2.39 o                         
   7   7   4          9.75          4.87         1.08 o                         
   8   7   4         16.18         24.57         1.49 o                         
   9   7   4          6.51          7.73         1.78 o                         
  10   7   4         11.69         12.60         2.22 o                         
  11   7   4          0.06          2.30         2.21 o                         
  12   7   4         60.76         62.00         3.51 o                         
  13   7   4          2.49          0.44         2.57 o                         
   0   8   4        128.19        104.31         2.28 o                         
   1   8   4         92.26        131.00         1.72 o                         
   2   8   4        161.73        173.22         2.24 o                         
   3   8   4        104.71        134.54         1.86 o                         
   4   8   4        356.24        351.07         3.82 o                         
   5   8   4        396.03        358.83         4.37 o                         
   6   8   4         71.63         67.32         1.94 o                         
   7   8   4          1.03          3.28         1.40 o                         
   8   8   4        982.64        905.74         8.93 o                         
   9   8   4        186.41        193.72         3.53 o                         
  10   8   4        120.07        121.53         3.45 o                         
  11   8   4         26.87         42.65         3.06 o                         
  12   8   4         18.11         22.93         2.49 o                         
   1   9   4         23.93         16.66         0.84 o                         
   2   9   4       2019.96       2066.93        13.12 o                         
   3   9   4        265.06        265.59         2.69 o                         
   4   9   4        532.78        523.01         5.16 o                         
   5   9   4        506.04        479.36         5.01 o                         
   6   9   4         54.89         45.78         1.83 o                         
   7   9   4        162.55        139.86         3.04 o                         
   8   9   4        159.85        142.27         3.80 o                         
   9   9   4        756.99        732.96         7.95 o                         
  10   9   4        405.63        371.27         6.05 o                         
  11   9   4         53.79         49.63         2.94 o                         
  12   9   4          1.89          3.85         2.42 o                         
   0  10   4       1149.64       1074.45        10.00 o                         
   1  10   4         24.89         19.72         0.96 o                         
   2  10   4         10.94          3.91         0.68 o                         
   3  10   4         91.80         79.15         1.74 o                         
   4  10   4       1049.37        957.80         8.37 o                         
   5  10   4        181.83        143.68         2.64 o                         
   6  10   4        131.02        112.36         2.58 o                         
   7  10   4        552.32        539.76         6.11 o                         
   8  10   4        638.91        646.01         7.15 o                         
   9  10   4         98.19        110.84         3.54 o                         
  10  10   4         50.77         45.21         2.76 o                         
  11  10   4          0.35         -1.19         2.05 o                         
  12  10   4          0.23          1.19         2.24 o                         
   1  11   4         49.12         42.21         1.25 o                         
   2  11   4       1077.03       1072.68         7.88 o                         
   3  11   4         42.09         46.23         1.82 o                         
   4  11   4         12.82         15.52         1.46 o                         
   5  11   4        634.66        556.00         6.12 o                         
   6  11   4         33.41         37.56         2.06 o                         
   7  11   4          9.39         10.08         1.61 o                         
   8  11   4        119.29        104.60         3.00 o                         
   9  11   4          0.37         -1.86         1.86 o                         
  10  11   4         36.15         37.03         2.68 o                         
  11  11   4         16.96         26.59         2.71 o                         
   0  12   4         55.31         50.82         2.01 o                         
   1  12   4        281.37        253.14         2.72 o                         
   2  12   4        178.12        160.04         2.44 o                         
   3  12   4        570.15        528.22         5.25 o                         
   4  12   4        497.03        464.82         6.88 o                         
   5  12   4        116.93        106.66         2.75 o                         
   6  12   4         83.68         58.51         2.32 o                         
   7  12   4        140.18        115.42         3.36 o                         
   8  12   4        155.97        156.60         3.84 o                         
   9  12   4         73.94         66.78         3.12 o                         
  10  12   4          1.31          3.71         2.22 o                         
   1  13   4        301.15        264.92         3.00 o                         
   2  13   4         47.23         51.41         1.68 o                         
   3  13   4        370.58        342.51         4.23 o                         
   4  13   4         71.74         92.51         2.53 o                         
   5  13   4         56.67         68.39         2.79 o                         
   6  13   4        469.96        460.39         5.94 o                         
   7  13   4          0.17          1.22         1.76 o                         
   8  13   4         51.79         58.05         3.18 o                         
   9  13   4          9.64         13.36         2.56 o                         
  10  13   4        111.44        134.63         4.65 o                         
   0  14   4        389.03        397.55         6.40 o                         
   1  14   4         58.14         60.92         2.10 o                         
   2  14   4          9.31          5.85         1.62 o                         
   3  14   4        624.03        600.68         7.37 o                         
   4  14   4         25.44         26.79         2.27 o                         
   5  14   4         93.11         89.94         3.19 o                         
   6  14   4         20.88         25.73         2.31 o                         
   7  14   4          9.56          6.13         2.12 o                         
   8  14   4          6.13          7.34         2.56 o                         
   9  14   4          7.82          9.22         2.80 o                         
   1  15   4         38.74         42.17         2.23 o                         
   2  15   4         12.88         21.08         2.00 o                         
   3  15   4          9.84         11.32         1.98 o                         
   4  15   4         47.33         46.68         2.66 o                         
   5  15   4         15.10         16.49         2.22 o                         
   6  15   4         11.15         17.12         2.26 o                         
   7  15   4         37.54         40.53         3.26 o                         
   8  15   4          0.28          2.21         2.61 o                         
   0  16   4        103.19         98.42         4.36 o                         
   1  16   4        235.42        243.90         4.58 o                         
   2  16   4         50.22         62.77         2.91 o                         
   3  16   4          0.34          5.61         2.25 o                         
   4  16   4         24.04         30.73         2.55 o                         
   5  16   4          9.81         25.93         2.49 o                         
   6  16   4         78.73        100.05         3.79 o                         
   7  16   4          2.37          7.79         2.77 o                         
   1  17   4          0.24         -0.77         2.05 o                         
   2  17   4        105.48        115.68         4.02 o                         
   3  17   4         22.94         21.35         2.70 o                         
   4  17   4         21.08         25.07         2.72 o                         
   5  17   4          4.88          1.90         2.21 o                         
   0  18   4          0.64          6.33         3.34 o                         
   1  18   4          9.25         11.86         2.74 o                         
   2  18   4         58.24         60.85         3.83 o                         
   1   1   5      23868.95      24684.09       203.92 o                         
   2   1   5      24114.87      24619.86       221.65 o                         
   3   1   5        954.85        987.81         9.73 o                         
   4   1   5        644.36        641.04         8.52 o                         
   5   1   5        134.65        127.69         2.41 o                         
   6   1   5        228.05        246.38         4.27 o                         
   7   1   5         27.59         28.88         2.03 o                         
   8   1   5         64.28         51.22         2.63 o                         
   9   1   5          0.57         -0.91         2.28 o                         
  10   1   5        383.79        386.19         8.79 o                         
  11   1   5        274.68        248.76         6.06 o                         
  12   1   5         35.33         39.55         3.55 o                         
  13   1   5          0.18          3.81         3.55 o                         
  14   1   5          4.37          6.65         3.47 o                         
   0   2   5      12371.47      12180.53        88.00 o                         
   1   2   5      11193.11      11495.24        88.69 o                         
   2   2   5       2789.40       2894.83        24.75 o                         
   3   2   5        134.81        133.05         2.23 o                         
   4   2   5       7085.38       7079.92        59.83 o                         
   5   2   5        757.07        714.52         8.59 o                         
   6   2   5        113.32        100.22         2.76 o                         
   7   2   5        628.37        616.92         8.24 o                         
   8   2   5          0.11         -0.30         1.75 o                         
   9   2   5         28.60         33.81         3.45 o                         
  10   2   5          7.61         11.25         2.48 o                         
  11   2   5        296.92        294.64         6.98 o                         
  12   2   5          2.88         -0.37         2.63 o                         
  13   2   5        151.00        164.96         5.86 o                         
  14   2   5          7.28          9.46         3.44 o                         
   1   3   5       2152.24       2150.77        12.32 o                         
   2   3   5       1867.81       1876.93        12.36 o                         
   3   3   5        202.25        291.79         3.51 o                         
   4   3   5       1078.14       1135.85        10.49 o                         
   5   3   5        189.76        232.52         3.06 o                         
   6   3   5        115.90         85.13         2.10 o                         
   7   3   5        593.25        598.68         8.08 o                         
   8   3   5         11.98          7.40         1.92 o                         
   9   3   5          0.34         -1.97         1.97 o                         
  10   3   5        220.67        232.71         5.41 o                         
  11   3   5         31.95         23.64         2.92 o                         
  12   3   5         49.70         56.76         3.81 o                         
  13   3   5         10.57         15.41         3.21 o                         
  14   3   5          3.40         -1.49         4.13 o                         
   0   4   5      14844.50      15427.55       130.44 o                         
   1   4   5       1895.10       1898.26        11.36 o                         
   2   4   5          6.22         14.87         0.71 o                         
   3   4   5         13.47         31.66         0.94 o                         
   4   4   5         48.19         39.18         1.74 o                         
   5   4   5          9.97         18.66         1.12 o                         
   6   4   5        612.28        631.09         6.78 o                         
   7   4   5         65.62         55.38         2.05 o                         
   8   4   5         57.06         55.40         2.33 o                         
   9   4   5          0.22          1.85         1.64 o                         
  10   4   5         92.17         89.98         3.17 o                         
  11   4   5         29.75         32.26         3.05 o                         
  12   4   5          0.02         -2.47         2.75 o                         
  13   4   5        133.58        163.25         6.73 o                         
   1   5   5       6252.58       6438.54        38.41 o                         
   2   5   5       2554.90       2729.33        18.57 o                         
   3   5   5       1522.95       1523.29        12.56 o                         
   4   5   5        306.46        259.13         2.71 o                         
   5   5   5         16.94         24.15         1.06 o                         
   6   5   5         18.41         31.82         1.44 o                         
   7   5   5        209.63        209.62         3.43 o                         
   8   5   5         41.48         38.96         1.97 o                         
   9   5   5         37.76         39.05         2.25 o                         
  10   5   5          0.03         -0.85         1.90 o                         
  11   5   5        547.77        558.46         8.39 o                         
  12   5   5          3.16          1.46         2.86 o                         
  13   5   5        137.50        147.56         5.89 o                         
   0   6   5       2025.69       2241.91        17.48 o                         
   1   6   5         87.51        107.06         1.60 o                         
   2   6   5        802.94        996.57         7.34 o                         
   3   6   5        561.51        672.02         5.24 o                         
   4   6   5        188.84        182.66         2.37 o                         
   5   6   5          9.26         13.71         0.92 o                         
   6   6   5        205.86        208.57         2.83 o                         
   7   6   5         86.91         96.00         2.51 o                         
   8   6   5         14.78         13.64         1.41 o                         
   9   6   5         39.92         39.15         1.95 o                         
  10   6   5        356.61        358.23         5.63 o                         
  11   6   5          9.27          9.51         2.26 o                         
  12   6   5          0.21         -2.24         2.24 o                         
  13   6   5          4.77          9.46         2.86 o                         
   1   7   5        138.80        151.36         1.61 o                         
   2   7   5        290.00        362.83         3.48 o                         
   3   7   5       3339.18       3703.39        25.17 o                         
   4   7   5        265.19        287.48         3.30 o                         
   5   7   5       1068.77       1133.11         9.44 o                         
   6   7   5        877.64        817.19         6.91 o                         
   7   7   5       1175.29       1076.52         9.35 o                         
   8   7   5          0.17         -1.17         1.17 o                         
   9   7   5        101.65         88.79         2.84 o                         
  10   7   5         31.05         30.31         2.54 o                         
  11   7   5         20.92         31.89         2.95 o                         
  12   7   5          0.13         -0.50         2.31 o                         
  13   7   5          5.78          2.10         2.66 o                         
   0   8   5        335.13        344.26         4.26 o                         
   1   8   5        663.32        663.91         5.13 o                         
   2   8   5        280.22        291.01         2.55 o                         
   3   8   5         93.90         90.56         1.75 o                         
   4   8   5        118.00        138.47         2.84 o                         
   5   8   5        448.32        413.13         4.44 o                         
   6   8   5         10.32         17.10         1.42 o                         
   7   8   5       1626.52       1619.76        14.01 o                         
   8   8   5        350.31        340.63         4.64 o                         
   9   8   5        302.07        295.17         4.92 o                         
  10   8   5         32.99         43.09         2.66 o                         
  11   8   5          1.33          4.18         2.08 o                         
  12   8   5          8.71          7.22         2.48 o                         
   1   9   5        321.28        272.06         2.83 o                         
   2   9   5        266.45        297.25         3.23 o                         
   3   9   5         99.97         91.65         1.66 o                         
   4   9   5        100.26        107.44         2.16 o                         
   5   9   5        463.17        447.54         4.79 o                         
   6   9   5          0.49          3.44         1.26 o                         
   7   9   5        359.80        316.29         4.36 o                         
   8   9   5        184.45        189.53         3.58 o                         
   9   9   5         44.57         51.45         2.64 o                         
  10   9   5         77.55         83.14         3.29 o                         
  11   9   5         13.56         15.89         2.39 o                         
  12   9   5         51.95         58.14         3.30 o                         
   0  10   5          9.59         14.14         1.39 o                         
   1  10   5        274.42        261.21         2.74 o                         
   2  10   5        510.54        501.67         4.16 o                         
   3  10   5       1588.59       1490.60        11.62 o                         
   4  10   5        142.75        127.37         2.39 o                         
   5  10   5          4.11         12.10         1.35 o                         
   6  10   5        534.44        532.90         5.66 o                         
   7  10   5          7.24          4.13         1.33 o                         
   8  10   5          5.92          9.66         1.67 o                         
   9  10   5         92.22         85.01         3.16 o                         
  10  10   5        138.37        131.68         3.93 o                         
  11  10   5         20.77         21.09         2.58 o                         
   1  11   5        270.75        213.95         2.54 o                         
   2  11   5        229.20        254.00         3.02 o                         
   3  11   5       1842.24       1825.16        14.11 o                         
   4  11   5         30.70         22.39         1.76 o                         
   5  11   5         65.53         64.48         2.08 o                         
   6  11   5        117.09        123.96         2.74 o                         
   7  11   5         28.55         30.75         1.84 o                         
   8  11   5         38.52         38.26         2.36 o                         
   9  11   5          5.41          6.98         2.08 o                         
  10  11   5          2.98          7.49         2.32 o                         
  11  11   5         58.78         74.90         3.74 o                         
   0  12   5       2923.52       2617.10        22.50 o                         
   1  12   5        943.92        865.39         6.35 o                         
   2  12   5          0.15         -0.65         1.08 o                         
   3  12   5        947.79        867.33         7.72 o                         
   4  12   5         16.67         14.87         1.76 o                         
   5  12   5        321.13        304.09         4.68 o                         
   6  12   5          2.09          2.25         1.54 o                         
   7  12   5        130.33        147.04         3.44 o                         
   8  12   5         37.15         33.07         2.56 o                         
   9  12   5          4.84          4.27         2.15 o                         
  10  12   5          8.95         13.74         2.51 o                         
   1  13   5        296.44        269.02         3.14 o                         
   2  13   5       1089.27       1020.80         8.21 o                         
   3  13   5         24.42         17.62         1.50 o                         
   4  13   5         48.57         42.61         2.06 o                         
   5  13   5         88.45         92.71         2.99 o                         
   6  13   5        114.02        106.25         3.29 o                         
   7  13   5         31.00         32.06         2.39 o                         
   8  13   5         20.48         37.64         3.65 o                         
   9  13   5         81.93         74.40         3.63 o                         
   0  14   5          0.09          1.72         2.02 o                         
   1  14   5        256.31        243.91         4.16 o                         
   2  14   5        153.62        159.24         3.40 o                         
   3  14   5        282.44        250.98         4.31 o                         
   4  14   5         92.50         95.71         3.18 o                         
   5  14   5          3.72          4.50         1.75 o                         
   6  14   5         33.30         37.09         2.36 o                         
   7  14   5         33.56         47.01         2.87 o                         
   8  14   5         26.89         30.04         2.93 o                         
   9  14   5          1.11          4.35         2.70 o                         
   1  15   5         27.18         34.21         2.13 o                         
   2  15   5         47.76         51.46         2.49 o                         
   3  15   5        298.68        278.22         4.91 o                         
   4  15   5         41.71         38.85         2.57 o                         
   5  15   5         36.07         35.36         2.55 o                         
   6  15   5        210.40        199.10         5.53 o                         
   7  15   5         27.65         34.64         3.04 o                         
   8  15   5          0.45          5.36         2.53 o                         
   0  16   5         20.77         15.28         2.97 o                         
   1  16   5        209.42        214.39         5.61 o                         
   2  16   5          0.06          4.36         2.10 o                         
   3  16   5        163.34        175.00         4.69 o                         
   4  16   5         29.87         25.95         2.44 o                         
   5  16   5         44.66         46.47         3.50 o                         
   6  16   5         42.49         47.56         3.25 o                         
   1  17   5         62.53         79.35         3.61 o                         
   2  17   5        138.02        179.04         5.02 o                         
   3  17   5         15.41         14.16         2.55 o                         
   4  17   5         95.74         95.86         3.94 o                         
   5  17   5         15.22         12.82         2.60 o                         
   0  18   5        270.86        307.23         8.75 o                         
   1  18   5         87.01        108.84         4.16 o                         
   2  18   5          8.29          0.95         2.59 o                         
   0   0   6       1063.48       1089.06        13.56 o                         
   1   0   6      60846.13      61590.67       924.29 o                         
   2   0   6      18873.45      19999.06       238.51 o                         
   3   0   6      10322.09      10676.19       126.74 o                         
   4   0   6        185.07        273.89         5.53 o                         
   5   0   6       4346.19       4566.16        92.48 o                         
   6   0   6          4.29          6.23         1.88 o                         
   7   0   6          6.70         24.32         2.87 o                         
   8   0   6        167.75        137.85         5.42 o                         
   9   0   6        815.30        721.59        14.06 o                         
  10   0   6        125.52        130.11         7.24 o                         
  11   0   6        127.36        112.72         8.83 o                         
  12   0   6         96.02        108.58         8.19 o                         
  13   0   6         88.39         78.21         6.41 o                         
  14   0   6          0.00         -4.59         4.59 o                         
   1   1   6       1967.24       1812.19        12.77 o                         
   2   1   6      12452.91      13023.84       103.29 o                         
   3   1   6       2185.62       2383.04        23.91 o                         
   4   1   6         44.11         57.54         1.51 o                         
   5   1   6          4.99          7.56         1.26 o                         
   6   1   6         43.04         89.66         2.81 o                         
   7   1   6         21.33         21.56         2.28 o                         
   8   1   6         17.36         33.25         2.30 o                         
   9   1   6         21.19         14.50         2.34 o                         
  10   1   6        101.82         92.41         3.93 o                         
  11   1   6          9.65          7.07         2.72 o                         
  12   1   6         75.00         77.20         4.22 o                         
  13   1   6        207.39        229.72         6.68 o                         
  14   1   6         15.23         18.72         3.73 o                         
   0   2   6       3084.13       3029.73        23.03 o                         
   1   2   6        852.99        994.31         7.34 o                         
   2   2   6       1374.11       1396.66        11.72 o                         
   3   2   6       1674.49       1630.57        16.81 o                         
   4   2   6        899.38        900.94        10.08 o                         
   5   2   6        263.90        343.92         4.85 o                         
   6   2   6        861.17        884.00        10.62 o                         
   7   2   6        467.70        482.49         6.98 o                         
   8   2   6        233.21        256.32         5.10 o                         
   9   2   6        175.93        152.55         4.32 o                         
  10   2   6        529.21        498.41         9.22 o                         
  11   2   6        248.56        242.94         5.99 o                         
  12   2   6         49.77         52.02         4.23 o                         
  13   2   6          5.04          2.00         2.93 o                         
  14   2   6         17.61         22.27         3.83 o                         
   1   3   6       6298.40       6665.69        40.94 o                         
   2   3   6        128.83        105.08         1.31 o                         
   3   3   6       1143.74       1169.85        12.50 o                         
   4   3   6       2630.75       2692.33        25.22 o                         
   5   3   6       1923.62       2007.06        17.96 o                         
   6   3   6        215.77        219.04         3.66 o                         
   7   3   6          2.16          5.05         1.34 o                         
   8   3   6         96.32         96.79         3.44 o                         
   9   3   6        122.51        102.53         3.69 o                         
  10   3   6         59.70         63.06         3.68 o                         
  11   3   6         61.66         62.65         3.69 o                         
  12   3   6        159.49        155.88         5.40 o                         
  13   3   6         46.38         40.77         3.76 o                         
   0   4   6          8.49          8.38         0.69 o                         
   1   4   6        122.46        153.97         1.67 o                         
   2   4   6        364.33        371.80         3.17 o                         
   3   4   6        261.06        329.76         2.86 o                         
   4   4   6        527.70        495.42         4.90 o                         
   5   4   6         32.78         41.54         1.84 o                         
   6   4   6         53.80         50.99         1.69 o                         
   7   4   6       2281.07       2265.32        20.74 o                         
   8   4   6       2010.33       2007.18        20.11 o                         
   9   4   6         44.95         51.88         2.43 o                         
  10   4   6         59.67         55.83         3.23 o                         
  11   4   6          2.59          3.72         2.55 o                         
  12   4   6         39.14         37.25         3.34 o                         
  13   4   6          0.00          0.81         3.59 o                         
   1   5   6         77.60        108.62         1.87 o                         
   2   5   6        546.74        727.88         5.59 o                         
   3   5   6          0.00          1.17         0.51 o                         
   4   5   6       2476.67       2450.79        24.94 o                         
   5   5   6        934.28        934.77         9.07 o                         
   6   5   6         75.17         60.98         1.75 o                         
   7   5   6          3.69          3.70         1.13 o                         
   8   5   6         10.54          9.01         1.41 o                         
   9   5   6        515.86        525.71         6.76 o                         
  10   5   6        301.92        307.82         5.76 o                         
  11   5   6          3.61          4.98         2.34 o                         
  12   5   6          1.07          4.91         3.07 o                         
  13   5   6          5.98          9.39         3.34 o                         
   0   6   6       1531.57       1553.40        14.01 o                         
   1   6   6       2211.78       2455.04        15.20 o                         
   2   6   6          0.41          2.22         0.61 o                         
   3   6   6        499.35        471.79         4.01 o                         
   4   6   6        181.39        223.30         2.69 o                         
   5   6   6         84.98        121.45         1.96 o                         
   6   6   6        264.81        224.36         2.96 o                         
   7   6   6          0.01         -0.25         1.10 o                         
   8   6   6          1.20         -1.11         1.47 o                         
   9   6   6        156.38        149.47         3.47 o                         
  10   6   6          3.22          1.34         2.00 o                         
  11   6   6         11.38         15.83         2.51 o                         
  12   6   6          2.14          3.88         2.49 o                         
  13   6   6          5.12          6.64         2.84 o                         
   1   7   6        505.71        476.90         3.52 o                         
   2   7   6       1785.42       1743.16        11.89 o                         
   3   7   6        313.65        308.91         3.02 o                         
   4   7   6       1144.57       1175.87         9.67 o                         
   5   7   6       1072.54       1001.86         8.56 o                         
   6   7   6          1.36          2.48         0.86 o                         
   7   7   6         75.53         74.15         2.19 o                         
   8   7   6        128.56        123.79         2.68 o                         
   9   7   6          3.97          2.67         1.94 o                         
  10   7   6          3.89          0.22         2.13 o                         
  11   7   6          1.41         -2.30         2.30 o                         
  12   7   6         78.02         97.80         4.38 o                         
  13   7   6         46.37         69.74         4.44 o                         
   0   8   6        894.48       1004.64         9.85 o                         
   1   8   6       1074.64       1190.90         7.99 o                         
   2   8   6         49.38         56.69         1.20 o                         
   3   8   6        241.13        254.98         2.96 o                         
   4   8   6         21.44         20.01         1.18 o                         
   5   8   6          2.17          4.30         1.23 o                         
   6   8   6        642.06        621.79         6.11 o                         
   7   8   6        880.84        843.84         7.88 o                         
   8   8   6        239.94        215.33         3.88 o                         
   9   8   6         27.48         27.84         2.22 o                         
  10   8   6          0.74          1.55         1.95 o                         
  11   8   6         53.07         52.70         2.93 o                         
  12   8   6         18.26         16.60         2.65 o                         
   1   9   6       1256.76       1225.38         9.02 o                         
   2   9   6       1195.58       1178.22         8.60 o                         
   3   9   6        252.70        233.34         2.87 o                         
   4   9   6         67.32         80.74         1.98 o                         
   5   9   6         36.20         34.05         1.54 o                         
   6   9   6        780.72        726.94         6.99 o                         
   7   9   6         15.77         16.25         1.54 o                         
   8   9   6        123.68        107.14         3.20 o                         
   9   9   6        118.31        115.26         3.62 o                         
  10   9   6         19.54         29.76         2.41 o                         
  11   9   6        108.16        100.52         3.70 o                         
  12   9   6          0.11          1.61         2.39 o                         
   0  10   6        812.06        868.11         9.11 o                         
   1  10   6        747.80        744.12         5.90 o                         
   2  10   6        280.36        264.88         2.47 o                         
   3  10   6         78.11         80.67         2.34 o                         
   4  10   6         54.04         59.52         1.87 o                         
   5  10   6        131.22        122.25         2.50 o                         
   6  10   6          0.04         -0.66         1.20 o                         
   7  10   6         10.59          7.42         1.48 o                         
   8  10   6        242.50        201.91         5.18 o                         
   9  10   6          0.04         -0.31         1.86 o                         
  10  10   6         90.87         80.78         3.29 o                         
  11  10   6         34.70         33.96         2.86 o                         
   1  11   6         34.19         41.94         1.38 o                         
   2  11   6       1162.33       1078.22         8.26 o                         
   3  11   6        222.81        196.26         2.97 o                         
   4  11   6         53.87         57.47         2.14 o                         
   5  11   6        102.02         97.30         2.86 o                         
   6  11   6         52.20         52.94         2.24 o                         
   7  11   6        231.41        226.94         3.91 o                         
   8  11   6        139.05        121.03         4.16 o                         
   9  11   6          1.67          2.35         2.13 o                         
  10  11   6          0.02         -0.32         2.28 o                         
  11  11   6          6.11          2.15         2.45 o                         
   0  12   6         60.76         87.28         3.01 o                         
   1  12   6          1.42          2.64         1.06 o                         
   2  12   6        426.78        397.37         4.33 o                         
   3  12   6         13.91         17.78         1.44 o                         
   4  12   6         24.41         18.50         1.70 o                         
   5  12   6        581.51        512.60         6.39 o                         
   6  12   6         56.06         50.66         2.52 o                         
   7  12   6          8.53         13.06         2.15 o                         
   8  12   6         27.22         27.85         2.55 o                         
   9  12   6          1.22         -1.71         2.21 o                         
  10  12   6         75.99         70.51         3.82 o                         
   1  13   6          0.05         -0.97         1.04 o                         
   2  13   6        324.24        278.76         3.77 o                         
   3  13   6          2.14         -1.21         1.21 o                         
   4  13   6          1.78         -1.33         1.33 o                         
   5  13   6        335.74        333.05         5.09 o                         
   6  13   6         24.09         32.34         2.28 o                         
   7  13   6         58.03         70.93         4.87 o                         
   8  13   6         16.41         15.91         2.59 o                         
   9  13   6         84.99         91.46         4.07 o                         
   0  14   6         13.28          8.14         2.15 o                         
   1  14   6        684.51        684.42         6.36 o                         
   2  14   6         20.56         31.44         2.01 o                         
   3  14   6         18.21         14.72         1.71 o                         
   4  14   6        183.68        175.95         3.69 o                         
   5  14   6        199.55        172.71         3.95 o                         
   6  14   6         84.17         71.00         3.10 o                         
   7  14   6         27.06         33.83         2.77 o                         
   8  14   6         50.49         69.00         3.55 o                         
   1  15   6        262.96        284.90         4.57 o                         
   2  15   6        102.21        102.19         3.43 o                         
   3  15   6         32.35         36.82         2.61 o                         
   4  15   6          0.58          2.96         2.31 o                         
   5  15   6          6.02          7.57         2.05 o                         
   6  15   6          5.33          7.17         2.41 o                         
   7  15   6          7.70          4.03         2.49 o                         
   0  16   6         93.21        103.48         4.99 o                         
   1  16   6         41.76         45.80         2.66 o                         
   2  16   6         33.56         41.22         2.85 o                         
   3  16   6         13.49         16.34         2.52 o                         
   4  16   6         19.39         15.13         2.56 o                         
   5  16   6          5.79          9.89         2.29 o                         
   6  16   6         10.78         17.15         2.75 o                         
   1  17   6         60.61         70.32         3.38 o                         
   2  17   6         17.93         19.52         2.73 o                         
   3  17   6         94.69        109.78         4.12 o                         
   4  17   6         15.55         14.96         2.65 o                         
   0  18   6         41.72         55.54         5.31 o                         
   1  18   6         20.96         23.35         3.32 o                         
   1   1   7         52.46         32.41         0.77 o                         
   2   1   7          0.89          3.54         0.66 o                         
   3   1   7       3242.26       3329.02        30.39 o                         
   4   1   7         94.84         94.57         2.13 o                         
   5   1   7        142.36        128.03         3.92 o                         
   6   1   7       1086.53       1200.08        13.68 o                         
   7   1   7        219.96        213.72         4.32 o                         
   8   1   7        123.44         90.58         3.36 o                         
   9   1   7         91.99         87.89         3.60 o                         
  10   1   7         79.26         70.19         3.66 o                         
  11   1   7         81.75         87.21         4.20 o                         
  12   1   7          1.33          0.80         3.92 o                         
  13   1   7         63.16         81.18         4.69 o                         
   0   2   7        721.27        629.31         5.66 o                         
   1   2   7          2.20         10.84         0.65 o                         
   2   2   7        427.21        495.05         4.50 o                         
   3   2   7          1.00         11.34         1.79 o                         
   4   2   7        663.45        679.05         8.05 o                         
   5   2   7         19.18         35.29         1.73 o                         
   6   2   7        536.15        548.69         5.86 o                         
   7   2   7       1582.39       1500.66        15.28 o                         
   8   2   7        155.00        156.31         4.07 o                         
   9   2   7        177.07        175.69         4.65 o                         
  10   2   7        396.48        352.66         6.82 o                         
  11   2   7         79.09         75.84         3.95 o                         
  12   2   7         22.67         27.87         3.31 o                         
  13   2   7         50.38         43.94         4.06 o                         
   1   3   7        537.70        568.06         4.37 o                         
   2   3   7       2658.20       2644.20        18.64 o                         
   3   3   7       1049.23       1052.24         9.83 o                         
   4   3   7       3827.30       3907.25        39.03 o                         
   5   3   7        895.63        993.81        10.41 o                         
   6   3   7         32.22         27.10         2.04 o                         
   7   3   7       1173.94       1227.66        11.80 o                         
   8   3   7        333.21        328.63         4.98 o                         
   9   3   7        146.84        118.76         3.67 o                         
  10   3   7         24.83         38.86         3.10 o                         
  11   3   7          2.04          2.52         2.55 o                         
  12   3   7         82.59         87.08         4.48 o                         
  13   3   7         11.73         16.21         3.35 o                         
   0   4   7        105.61         81.71         1.74 o                         
   1   4   7        572.83        616.67         4.74 o                         
   2   4   7       1860.06       1807.63        12.56 o                         
   3   4   7        187.45        159.74         2.02 o                         
   4   4   7       1050.45        951.05         9.21 o                         
   5   4   7        799.31        838.42         9.14 o                         
   6   4   7          0.00          0.37         1.32 o                         
   7   4   7        303.91        277.79         3.62 o                         
   8   4   7        165.19        160.16         4.23 o                         
   9   4   7         38.56         36.05         2.78 o                         
  10   4   7        510.72        474.74         8.01 o                         
  11   4   7         58.00         65.39         4.87 o                         
  12   4   7         60.70         59.63         4.02 o                         
  13   4   7          1.36          3.76         3.31 o                         
   1   5   7        551.48        621.73         4.91 o                         
   2   5   7         37.76         15.32         0.91 o                         
   3   5   7          8.80         12.80         1.22 o                         
   4   5   7        340.89        342.55         3.50 o                         
   5   5   7        545.34        503.98         4.76 o                         
   6   5   7         73.69         82.01         1.77 o                         
   7   5   7          2.51          3.49         1.08 o                         
   8   5   7        266.40        282.05         4.53 o                         
   9   5   7         83.29         82.66         3.24 o                         
  10   5   7          0.35          4.04         2.16 o                         
  11   5   7        118.16        121.74         4.97 o                         
  12   5   7          7.84          2.72         2.93 o                         
  13   5   7         85.61         92.12         5.06 o                         
   0   6   7       3719.89       3940.32        36.30 o                         
   1   6   7       1276.11       1313.10         9.55 o                         
   2   6   7        132.50        138.29         2.10 o                         
   3   6   7        102.43        132.52         1.95 o                         
   4   6   7          7.04          5.07         0.77 o                         
   5   6   7        180.31        191.51         2.46 o                         
   6   6   7          5.42          8.28         0.86 o                         
   7   6   7        505.60        559.64         5.85 o                         
   8   6   7       2158.17       2057.93        19.55 o                         
   9   6   7        392.72        396.38         5.88 o                         
  10   6   7         45.54         44.93         3.02 o                         
  11   6   7        164.32        170.23         5.00 o                         
  12   6   7         44.43         58.58         3.73 o                         
  13   6   7         36.17         29.43         3.49 o                         
   1   7   7       2322.03       2385.25        14.95 o                         
   2   7   7         12.72         26.57         1.10 o                         
   3   7   7        879.67        874.39         6.79 o                         
   4   7   7        771.75        787.41         7.28 o                         
   5   7   7        133.25        173.03         2.38 o                         
   6   7   7        677.64        612.41         5.60 o                         
   7   7   7       1376.87       1322.66        10.65 o                         
   8   7   7        194.44        200.86         3.91 o                         
   9   7   7        131.53        116.26         3.62 o                         
  10   7   7         20.13         21.10         2.52 o                         
  11   7   7        126.44        128.55         4.56 o                         
  12   7   7         69.58         79.73         4.12 o                         
   0   8   7        981.88       1054.49         9.98 o                         
   1   8   7          7.91         10.19         0.64 o                         
   2   8   7         10.30         14.16         1.00 o                         
   3   8   7         58.14         51.28         1.54 o                         
   4   8   7        327.29        335.07         3.81 o                         
   5   8   7       2707.74       2517.76        19.47 o                         
   6   8   7        541.83        478.55         5.14 o                         
   7   8   7        117.72        101.67         3.22 o                         
   8   8   7         27.07         23.39         2.06 o                         
   9   8   7         14.20         12.94         2.04 o                         
  10   8   7        411.16        412.31         6.23 o                         
  11   8   7         11.73         16.67         2.42 o                         
  12   8   7          0.15         -1.42         2.24 o                         
   1   9   7        196.77        188.93         2.40 o                         
   2   9   7       1994.63       1891.22        13.09 o                         
   3   9   7         23.36         17.30         1.16 o                         
   4   9   7        549.33        491.04         5.06 o                         
   5   9   7       1189.05       1109.92        10.07 o                         
   6   9   7         29.29         42.64         2.31 o                         
   7   9   7        379.13        366.90         4.53 o                         
   8   9   7         44.23         43.35         2.32 o                         
   9   9   7          1.00          2.23         1.83 o                         
  10   9   7          0.22          2.11         2.04 o                         
  11   9   7         16.26         16.54         2.44 o                         
  12   9   7         50.65         48.79         3.23 o                         
   0  10   7        139.28        126.56         3.06 o                         
   1  10   7          8.56          7.33         1.19 o                         
   2  10   7         21.91         24.57         1.15 o                         
   3  10   7         93.48        114.46         2.11 o                         
   4  10   7         54.83         49.53         1.87 o                         
   5  10   7         37.16         34.68         1.76 o                         
   6  10   7          1.19         -1.21         1.21 o                         
   7  10   7         67.94         57.80         2.40 o                         
   8  10   7          7.52         10.23         1.83 o                         
   9  10   7         97.70         97.61         3.36 o                         
  10  10   7         14.98         21.20         2.45 o                         
  11  10   7         11.31          9.32         2.42 o                         
   1  11   7        105.80        103.61         2.13 o                         
   2  11   7         98.98         85.08         2.18 o                         
   3  11   7        256.57        233.63         3.27 o                         
   4  11   7        680.81        665.38         6.92 o                         
   5  11   7         49.91         38.13         2.09 o                         
   6  11   7          6.00          4.73         1.59 o                         
   7  11   7         13.88         15.88         1.99 o                         
   8  11   7         76.65         77.76         3.16 o                         
   9  11   7          1.13          1.70         2.15 o                         
  10  11   7        196.07        214.34         5.11 o                         
  11  11   7        164.28        193.88         5.36 o                         
   0  12   7       2376.74       2232.64        22.38 o                         
   1  12   7        410.37        399.74         4.02 o                         
   2  12   7        353.01        340.31         4.15 o                         
   3  12   7        424.12        401.08         4.59 o                         
   4  12   7         31.55         34.98         1.93 o                         
   5  12   7         66.15         57.62         2.48 o                         
   6  12   7         36.75         20.38         1.98 o                         
   7  12   7        171.86        184.46         4.36 o                         
   8  12   7          1.42         -1.89         2.13 o                         
   9  12   7         67.68         79.65         3.81 o                         
  10  12   7          5.25          8.52         2.75 o                         
   1  13   7         26.13         33.18         1.63 o                         
   2  13   7          9.89         10.21         1.45 o                         
   3  13   7         91.14         82.59         2.46 o                         
   4  13   7          1.44          8.41         1.59 o                         
   5  13   7         33.84         40.12         2.36 o                         
   6  13   7          0.78          0.60         1.88 o                         
   7  13   7        239.55        231.55         4.94 o                         
   8  13   7         14.95         12.93         2.55 o                         
   9  13   7          4.43          4.44         2.55 o                         
   0  14   7        517.97        494.68         7.30 o                         
   1  14   7        606.26        567.49         5.82 o                         
   2  14   7         23.06         24.28         1.64 o                         
   3  14   7         41.81         41.99         2.26 o                         
   4  14   7          1.81          0.51         1.72 o                         
   5  14   7         61.02         77.79         2.99 o                         
   6  14   7         44.33         65.09         3.18 o                         
   7  14   7          5.47          5.96         2.40 o                         
   8  14   7          3.35          0.78         2.40 o                         
   1  15   7         58.42         47.64         2.56 o                         
   2  15   7         14.08         16.94         2.16 o                         
   3  15   7         23.34         26.16         2.22 o                         
   4  15   7        159.52        150.99         3.96 o                         
   5  15   7          2.39          4.18         2.02 o                         
   6  15   7          4.71          4.97         2.31 o                         
   7  15   7         60.03         67.92         3.64 o                         
   0  16   7         53.61         57.62         4.77 o                         
   1  16   7          3.62          6.88         1.99 o                         
   2  16   7        176.51        172.28         4.37 o                         
   3  16   7         86.26         69.55         3.38 o                         
   4  16   7         13.58         20.55         2.44 o                         
   5  16   7          5.67          7.06         2.37 o                         
   6  16   7         24.61         30.07         3.34 o                         
   1  17   7          1.05          9.14         2.77 o                         
   2  17   7          2.25          7.93         2.49 o                         
   3  17   7         16.05         18.39         2.72 o                         
   4  17   7         34.09         27.86         2.99 o                         
   0   0   8        438.80        256.39         5.68 o                         
   1   0   8        126.79        178.05         3.15 o                         
   2   0   8       1220.80       1238.40        15.77 o                         
   3   0   8       8270.16       9118.26       125.16 o                         
   4   0   8       6905.77       7887.66        93.89 o                         
   5   0   8         33.95         76.47         2.63 o                         
   6   0   8        331.47        368.30         8.74 o                         
   7   0   8        167.64        185.02        10.28 o                         
   8   0   8        445.22        383.95         9.52 o                         
   9   0   8          1.09         -0.65         4.50 o                         
  10   0   8        141.16        164.02         9.70 o                         
  11   0   8        778.05        729.02        15.54 o                         
  12   0   8        683.20        749.38        16.20 o                         
  13   0   8          2.49          9.20         5.36 o                         
   1   1   8        312.21        389.11         2.98 o                         
   2   1   8       1029.89       1103.66         9.55 o                         
   3   1   8        199.02        166.82         2.41 o                         
   4   1   8          0.01          1.45         1.35 o                         
   5   1   8         24.20         23.76         2.13 o                         
   6   1   8         29.99         53.37         2.59 o                         
   7   1   8         29.70         49.24         2.32 o                         
   8   1   8        361.71        289.38         5.59 o                         
   9   1   8       1333.07       1294.84        15.69 o                         
  10   1   8        274.58        260.90         5.91 o                         
  11   1   8         28.82         25.39         3.14 o                         
  12   1   8         87.48         93.57         4.53 o                         
  13   1   8          0.00         -0.96         3.09 o                         
   0   2   8         51.70         57.93         1.25 o                         
   1   2   8       1824.98       1706.19        12.33 o                         
   2   2   8          0.83          0.47         0.47 o                         
   3   2   8          7.30         12.13         1.69 o                         
   4   2   8        534.06        648.04         7.80 o                         
   5   2   8          9.02         24.46         1.70 o                         
   6   2   8        126.19        171.18         4.02 o                         
   7   2   8        394.62        401.05         6.96 o                         
   8   2   8         59.68         46.37         2.79 o                         
   9   2   8        208.99        189.42         4.85 o                         
  10   2   8        174.27        168.61         4.89 o                         
  11   2   8        110.65         99.49         4.40 o                         
  12   2   8         13.64         15.99         3.14 o                         
  13   2   8         77.86         86.26         4.74 o                         
   1   3   8       2228.61       2141.50        16.05 o                         
   2   3   8       1502.05       1501.51        10.95 o                         
   3   3   8       3045.26       2921.62        23.95 o                         
   4   3   8        224.53        245.11         3.97 o                         
   5   3   8         26.27         23.65         2.04 o                         
   6   3   8        511.16        414.35         6.11 o                         
   7   3   8        132.40        126.47         4.02 o                         
   8   3   8         14.34          5.34         2.87 o                         
   9   3   8        359.90        316.89         6.08 o                         
  10   3   8         46.36         45.23         3.10 o                         
  11   3   8         59.38         61.07         3.73 o                         
  12   3   8          6.69          5.64         2.89 o                         
  13   3   8          0.01         -0.30         3.28 o                         
   0   4   8        524.50        532.11         6.01 o                         
   1   4   8         13.88         14.52         0.79 o                         
   2   4   8       1794.56       1783.97        12.46 o                         
   3   4   8       1698.60       1785.66        13.08 o                         
   4   4   8         35.39         23.62         1.48 o                         
   5   4   8        267.44        253.09         4.20 o                         
   6   4   8       1400.21       1332.51        13.89 o                         
   7   4   8        187.60        185.45         4.24 o                         
   8   4   8        593.20        578.73         8.47 o                         
   9   4   8         10.45         19.60         2.91 o                         
  10   4   8         39.98         36.68         2.92 o                         
  11   4   8          7.88         10.41         2.46 o                         
  12   4   8         39.62         37.43         3.70 o                         
  13   4   8          0.27         -1.07         3.19 o                         
   1   5   8       1885.41       1740.18        12.28 o                         
   2   5   8       2938.70       3364.24        23.84 o                         
   3   5   8        756.16        678.36         5.38 o                         
   4   5   8          4.11          4.02         0.89 o                         
   5   5   8         13.84         11.77         1.12 o                         
   6   5   8        363.69        379.91         5.80 o                         
   7   5   8       1045.83       1017.08        11.35 o                         
   8   5   8       1171.82       1077.81        13.23 o                         
   9   5   8         76.97         64.64         3.25 o                         
  10   5   8         28.23         34.06         2.88 o                         
  11   5   8          2.69          5.48         3.04 o                         
  12   5   8          2.49          1.77         4.08 o                         
  13   5   8          1.73          4.15         3.58 o                         
   0   6   8          4.74          3.19         0.95 o                         
   1   6   8          2.21          6.17         0.71 o                         
   2   6   8         45.40         45.50         1.32 o                         
   3   6   8          4.75          3.75         0.81 o                         
   4   6   8         13.85         22.88         1.17 o                         
   5   6   8          0.42          1.29         1.01 o                         
   6   6   8        789.56        732.16         7.11 o                         
   7   6   8         76.44         77.19         2.33 o                         
   8   6   8         39.92         42.05         2.80 o                         
   9   6   8          1.26         -0.99         1.64 o                         
  10   6   8         29.84         32.30         3.01 o                         
  11   6   8         35.28         28.81         2.90 o                         
  12   6   8          8.59          5.28         3.05 o                         
  13   6   8          0.04         -0.76         2.74 o                         
   1   7   8         35.01         53.65         1.27 o                         
   2   7   8       1111.97       1041.38         8.70 o                         
   3   7   8         83.35         91.75         1.95 o                         
   4   7   8        171.01        138.83         2.31 o                         
   5   7   8         95.25        101.80         2.02 o                         
   6   7   8          8.93         11.69         1.16 o                         
   7   7   8        479.61        456.35         5.07 o                         
   8   7   8         33.79         43.14         2.25 o                         
   9   7   8         25.95         22.13         2.10 o                         
  10   7   8         55.34         55.55         2.94 o                         
  11   7   8          0.53          3.60         2.31 o                         
  12   7   8         35.28         38.96         3.35 o                         
   0   8   8         54.31         51.61         1.48 o                         
   1   8   8          4.89          6.94         0.78 o                         
   2   8   8        540.05        583.09         5.24 o                         
   3   8   8        136.99        167.11         2.70 o                         
   4   8   8          1.08          4.33         0.92 o                         
   5   8   8        241.99        223.35         4.14 o                         
   6   8   8        193.54        180.37         3.11 o                         
   7   8   8        304.83        278.11         4.21 o                         
   8   8   8          0.01         -1.56         1.56 o                         
   9   8   8         59.84         55.30         2.70 o                         
  10   8   8         15.88         15.94         2.23 o                         
  11   8   8          3.13          7.82         2.45 o                         
  12   8   8          0.00         -2.22         2.22 o                         
   1   9   8         97.75         80.58         1.20 o                         
   2   9   8        180.49        147.56         2.19 o                         
   3   9   8        605.85        586.95         5.44 o                         
   4   9   8        253.13        248.58         3.32 o                         
   5   9   8        922.78        851.64         8.20 o                         
   6   9   8       1380.78       1302.20        11.68 o                         
   7   9   8         39.57         36.78         2.05 o                         
   8   9   8        378.76        361.47         5.37 o                         
   9   9   8          9.86          5.88         2.08 o                         
  10   9   8         68.13         67.66         3.10 o                         
  11   9   8        142.20        156.52         4.49 o                         
   0  10   8         13.44         18.65         1.92 o                         
   1  10   8        597.65        603.08         5.53 o                         
   2  10   8        258.69        225.71         2.84 o                         
   3  10   8        272.34        283.88         3.42 o                         
   4  10   8          0.20          2.22         1.08 o                         
   5  10   8         67.32         61.03         2.10 o                         
   6  10   8        304.56        271.77         4.00 o                         
   7  10   8        112.29        109.59         3.18 o                         
   8  10   8        329.58        304.82         5.00 o                         
   9  10   8         35.06         23.41         2.37 o                         
  10  10   8         62.53         69.27         3.21 o                         
  11  10   8          3.78          2.59         2.23 o                         
   1  11   8          2.73          1.68         1.20 o                         
   2  11   8        444.00        430.22         4.65 o                         
   3  11   8          4.14          3.70         1.38 o                         
   4  11   8        738.71        700.87         7.26 o                         
   5  11   8          0.29          4.58         1.54 o                         
   6  11   8          7.58          9.32         1.81 o                         
   7  11   8         70.43         68.19         3.06 o                         
   8  11   8         55.22         49.73         2.97 o                         
   9  11   8        108.51        111.07         5.50 o                         
  10  11   8        199.94        212.09         5.16 o                         
   0  12   8        496.45        504.31         7.65 o                         
   1  12   8         48.46         47.95         1.92 o                         
   2  12   8        130.41        133.26         2.74 o                         
   3  12   8        563.66        490.61         5.26 o                         
   4  12   8       1017.08        895.93         8.45 o                         
   5  12   8         45.12         43.56         2.28 o                         
   6  12   8         97.14         85.20         3.27 o                         
   7  12   8          1.36          0.42         2.38 o                         
   8  12   8          1.12         -0.42         2.05 o                         
   9  12   8         20.59         20.38         2.78 o                         
  10  12   8          4.14          4.93         3.06 o                         
   1  13   8        160.42        154.90         3.08 o                         
   2  13   8        101.32         95.44         2.51 o                         
   3  13   8          4.74         12.56         1.51 o                         
   4  13   8         40.96         44.96         2.84 o                         
   5  13   8        176.46        179.67         3.85 o                         
   6  13   8         12.24         15.37         2.23 o                         
   7  13   8         22.88         23.61         2.50 o                         
   8  13   8         69.34         65.45         3.44 o                         
   9  13   8         49.05         59.70         4.22 o                         
   0  14   8          1.86          0.24         1.95 o                         
   1  14   8        203.11        229.46         3.63 o                         
   2  14   8         57.16         54.19         2.12 o                         
   3  14   8        203.46        187.96         3.61 o                         
   4  14   8         20.39         17.39         1.87 o                         
   5  14   8          2.33          1.41         1.80 o                         
   6  14   8         28.46         32.05         2.83 o                         
   7  14   8          3.61          9.86         2.58 o                         
   8  14   8         47.53         60.83         3.80 o                         
   1  15   8         43.49         39.21         2.67 o                         
   2  15   8        120.02        110.22         3.62 o                         
   3  15   8         98.79        123.68         3.50 o                         
   4  15   8          0.10          1.19         2.06 o                         
   5  15   8          4.89          5.52         2.72 o                         
   6  15   8         43.73         47.23         3.79 o                         
   7  15   8          5.36          0.93         2.83 o                         
   0  16   8        517.75        518.56        11.34 o                         
   1  16   8          6.98          5.44         2.37 o                         
   2  16   8          7.05          7.84         2.26 o                         
   3  16   8          9.77         19.44         2.51 o                         
   4  16   8          0.26          4.83         2.39 o                         
   5  16   8         69.96         73.20         4.04 o                         
   1  17   8        215.61        248.86         7.36 o                         
   2  17   8         37.97         48.57         3.56 o                         
   3  17   8          0.77          2.77         2.72 o                         
   1   1   9          4.02          1.89         0.56 o                         
   2   1   9       2558.86       2820.42        21.79 o                         
   3   1   9        238.36        236.06         5.46 o                         
   4   1   9       1410.35       1335.33        16.47 o                         
   5   1   9        160.07        166.44         3.45 o                         
   6   1   9         14.30         13.05         2.08 o                         
   7   1   9         51.43         41.53         2.73 o                         
   8   1   9         99.47        100.33         4.02 o                         
   9   1   9         15.06         21.21         2.59 o                         
  10   1   9        167.14        144.71         4.86 o                         
  11   1   9        273.35        240.27         6.09 o                         
  12   1   9         91.80        101.14         4.65 o                         
  13   1   9         16.86         16.66         3.55 o                         
   0   2   9       1920.86       1969.29        16.23 o                         
   1   2   9       1223.10       1328.77         9.78 o                         
   2   2   9       2146.81       2183.87        16.34 o                         
   3   2   9       1100.92       1142.31        12.50 o                         
   4   2   9        204.72        186.21         3.39 o                         
   5   2   9         18.18         14.56         1.54 o                         
   6   2   9         16.79         32.48         2.74 o                         
   7   2   9         16.18         12.30         2.15 o                         
   8   2   9        111.97        100.63         4.02 o                         
   9   2   9          2.39         -0.13         2.36 o                         
  10   2   9         30.31         28.25         2.88 o                         
  11   2   9         29.54         34.27         3.22 o                         
  12   2   9        277.67        305.37         7.20 o                         
  13   2   9          7.16          9.48         3.30 o                         
   1   3   9        642.33        439.80         4.06 o                         
   2   3   9       4341.83       4436.75        32.34 o                         
   3   3   9         81.07        106.37         1.76 o                         
   4   3   9        110.56        101.40         2.62 o                         
   5   3   9        463.16        387.28         5.56 o                         
   6   3   9        167.28        171.41         3.61 o                         
   7   3   9         84.98         68.59         2.97 o                         
   8   3   9        226.03        227.57         5.47 o                         
   9   3   9          6.78          2.58         2.30 o                         
  10   3   9        266.78        281.08         6.60 o                         
  11   3   9         28.76         19.69         3.16 o                         
  12   3   9          0.77          3.40         3.06 o                         
  13   3   9          7.81         14.63         4.34 o                         
   0   4   9         16.04         25.03         1.25 o                         
   1   4   9         72.90         65.00         1.65 o                         
   2   4   9        219.69        277.00         3.25 o                         
   3   4   9        399.67        342.43         3.27 o                         
   4   4   9         66.14         46.16         1.56 o                         
   5   4   9          3.32         -0.42         1.30 o                         
   6   4   9        261.29        297.73         4.95 o                         
   7   4   9        127.26        144.21         3.89 o                         
   8   4   9        129.20        101.34         3.56 o                         
   9   4   9         42.77         34.37         2.84 o                         
  10   4   9          4.69          8.57         2.37 o                         
  11   4   9         26.17         32.07         3.18 o                         
  12   4   9         85.25        110.75         5.70 o                         
  13   4   9          9.32         13.07         3.92 o                         
   1   5   9        118.41        134.15         1.92 o                         
   2   5   9        343.40        323.16         3.19 o                         
   3   5   9         54.79         62.41         1.28 o                         
   4   5   9        248.45        235.85         3.06 o                         
   5   5   9        727.07        685.39         6.56 o                         
   6   5   9       1230.07       1165.59        11.52 o                         
   7   5   9        473.98        443.84         6.25 o                         
   8   5   9        124.68        153.21         4.55 o                         
   9   5   9         10.70         10.94         2.28 o                         
  10   5   9         91.43         85.02         3.81 o                         
  11   5   9          0.78         -2.15         4.05 o                         
  12   5   9         47.39         43.17         4.30 o                         
  13   5   9          2.66          2.33         3.61 o                         
   0   6   9       1473.87       1645.71        16.13 o                         
   1   6   9       4221.80       4487.27        29.19 o                         
   2   6   9        156.74        162.39         2.80 o                         
   3   6   9          4.06          2.32         0.80 o                         
   4   6   9          0.65          0.31         0.78 o                         
   5   6   9        102.90         84.48         2.05 o                         
   6   6   9         81.54         85.73         2.29 o                         
   7   6   9       1869.26       1818.46        14.82 o                         
   8   6   9          5.67          6.97         1.72 o                         
   9   6   9         72.64         83.67         3.15 o                         
  10   6   9         21.74         16.35         2.80 o                         
  11   6   9         46.07         41.94         3.28 o                         
  12   6   9          1.23         -2.60         2.60 o                         
   1   7   9          6.68          6.44         0.89 o                         
   2   7   9         10.17         14.25         1.06 o                         
   3   7   9        151.92        139.89         2.33 o                         
   4   7   9         42.59         53.72         1.73 o                         
   5   7   9        996.61       1010.49         9.19 o                         
   6   7   9       1860.15       1755.02        14.90 o                         
   7   7   9        556.22        507.07         5.69 o                         
   8   7   9          1.51          2.84         1.68 o                         
   9   7   9        313.16        281.19         5.50 o                         
  10   7   9          0.32         -0.11         2.07 o                         
  11   7   9        123.21        125.64         4.46 o                         
  12   7   9         55.47         55.17         3.47 o                         
   0   8   9         35.65         33.80         1.80 o                         
   1   8   9        115.35        115.55         1.90 o                         
   2   8   9          5.12          4.88         0.94 o                         
   3   8   9          3.38          3.92         1.05 o                         
   4   8   9        602.96        551.95         5.82 o                         
   5   8   9        223.55        202.22         3.56 o                         
   6   8   9        100.98         74.63         2.49 o                         
   7   8   9         80.76         62.10         2.45 o                         
   8   8   9        142.15        159.34         3.72 o                         
   9   8   9         82.18         72.19         2.86 o                         
  10   8   9         10.23          8.37         2.21 o                         
  11   8   9        151.56        142.64         4.28 o                         
  12   8   9         13.25         17.08         2.70 o                         
   1   9   9         29.49         36.42         1.25 o                         
   2   9   9         35.88         30.85         1.22 o                         
   3   9   9        513.87        483.13         5.15 o                         
   4   9   9        462.07        465.09         5.25 o                         
   5   9   9        140.71        141.11         3.07 o                         
   6   9   9         33.31         31.50         1.96 o                         
   7   9   9         28.52         26.19         1.96 o                         
   8   9   9         82.34         77.90         3.02 o                         
   9   9   9          1.41          1.71         1.84 o                         
  10   9   9         45.35         44.53         2.72 o                         
  11   9   9          3.74          7.81         2.39 o                         
   0  10   9        707.66        675.91         8.93 o                         
   1  10   9         42.36         33.75         1.25 o                         
   2  10   9         37.79         40.42         1.80 o                         
   3  10   9         67.24         75.44         1.93 o                         
   4  10   9        541.95        488.66         5.21 o                         
   5  10   9        312.63        309.01         4.91 o                         
   6  10   9         24.98         16.00         1.79 o                         
   7  10   9         32.02         30.43         2.10 o                         
   8  10   9         15.42         12.28         2.13 o                         
   9  10   9         41.47         47.62         2.86 o                         
  10  10   9          0.06          0.10         2.27 o                         
  11  10   9        169.57        177.05         5.64 o                         
   1  11   9          4.78          2.37         1.20 o                         
   2  11   9         53.00         41.19         1.83 o                         
   3  11   9          1.70          0.58         1.43 o                         
   4  11   9        114.06        100.58         2.72 o                         
   5  11   9        598.80        618.01         7.16 o                         
   6  11   9        534.91        496.91         6.95 o                         
   7  11   9         26.13         33.07         2.52 o                         
   8  11   9         95.08        100.52         3.62 o                         
   9  11   9        193.24        219.62         6.10 o                         
  10  11   9         32.89         37.28         3.77 o                         
   0  12   9        591.91        569.42         8.62 o                         
   1  12   9         12.30         11.23         1.54 o                         
   2  12   9        375.45        318.47         4.27 o                         
   3  12   9        223.92        176.91         3.27 o                         
   4  12   9         53.36         51.52         2.09 o                         
   5  12   9         81.14         81.60         2.79 o                         
   6  12   9          0.57         -0.26         1.77 o                         
   7  12   9          4.44          1.49         2.00 o                         
   8  12   9         26.69         19.49         2.90 o                         
   9  12   9         20.48         24.32         3.28 o                         
   1  13   9         26.87         23.53         1.78 o                         
   2  13   9         67.63         60.90         2.29 o                         
   3  13   9         47.03         48.50         2.17 o                         
   4  13   9         23.21         20.08         1.85 o                         
   5  13   9         48.58         52.82         2.61 o                         
   6  13   9          9.68         15.76         2.23 o                         
   7  13   9         53.62         66.63         3.61 o                         
   8  13   9          0.00          4.50         2.63 o                         
   9  13   9         28.96         32.32         5.19 o                         
   0  14   9          0.05         -1.65         2.08 o                         
   1  14   9         34.42         34.01         2.05 o                         
   2  14   9        113.78        104.00         2.88 o                         
   3  14   9         39.06         39.51         2.28 o                         
   4  14   9          8.84         15.39         1.87 o                         
   5  14   9          1.25          0.02         1.91 o                         
   6  14   9          8.62          8.61         3.02 o                         
   7  14   9          6.91          4.50         2.52 o                         
   8  14   9          6.14          1.80         2.77 o                         
   1  15   9        216.23        235.55         4.78 o                         
   2  15   9        372.65        369.77         6.25 o                         
   3  15   9         54.78         61.92         4.29 o                         
   4  15   9          8.03         14.77         2.97 o                         
   5  15   9        249.13        261.18         6.55 o                         
   6  15   9         56.26         68.66         4.33 o                         
   7  15   9         43.79         41.92         3.85 o                         
   0  16   9        145.96        152.81         6.73 o                         
   1  16   9          8.70          8.89         2.55 o                         
   2  16   9        214.83        224.80         5.81 o                         
   3  16   9         19.05         12.37         3.86 o                         
   4  16   9         56.72         63.07         4.16 o                         
   5  16   9          4.94         14.39         3.04 o                         
   1  17   9         19.67         17.68         3.37 o                         
   2  17   9         23.58         27.08         3.23 o                         
   3  17   9          9.37         18.24         3.34 o                         
   0   0  10       1780.50       1719.04        25.24 o                         
   1   0  10        512.56        573.53         8.41 o                         
   2   0  10       5103.53       5314.45        52.21 o                         
   3   0  10       8781.52       9141.45       125.84 o                         
   4   0  10       1219.52       1329.52        20.15 o                         
   5   0  10        331.39        376.34         9.78 o                         
   6   0  10        808.56        776.46        12.74 o                         
   7   0  10        902.87        869.29        51.12 o                         
   8   0  10        138.97        112.16         7.46 o                         
   9   0  10        113.29         97.81        10.65 o                         
  10   0  10        230.17        184.48         9.00 o                         
  11   0  10          9.48          2.84         4.97 o                         
  12   0  10        146.37        181.49        10.21 o                         
  13   0  10         34.32         53.09         7.27 o                         
   1   1  10        248.44        246.39         2.46 o                         
   2   1  10        966.13       1086.00         8.50 o                         
   3   1  10       4975.41       4886.62        41.69 o                         
   4   1  10          1.44          1.31         1.36 o                         
   5   1  10          4.48          6.32         1.43 o                         
   6   1  10        355.69        385.36         7.53 o                         
   7   1  10        137.38        131.38         4.67 o                         
   8   1  10         64.89         64.14         3.81 o                         
   9   1  10        270.36        234.63         8.00 o                         
  10   1  10        144.52        125.64         5.00 o                         
  11   1  10          0.30          0.45         2.78 o                         
  12   1  10          2.42          9.22         3.55 o                         
  13   1  10          3.86          0.96         3.67 o                         
   0   2  10        520.98        739.36         8.13 o                         
   1   2  10       2102.63       2026.40        13.92 o                         
   2   2  10        938.03       1070.16         8.50 o                         
   3   2  10       3532.50       3622.58        29.36 o                         
   4   2  10        161.00        166.94         3.31 o                         
   5   2  10          0.41          1.17         1.25 o                         
   6   2  10         11.44         18.79         2.08 o                         
   7   2  10        217.70        213.49         5.66 o                         
   8   2  10         10.20         14.85         2.81 o                         
   9   2  10        176.68        173.06         5.98 o                         
  10   2  10         35.65         34.20         3.27 o                         
  11   2  10         28.72         34.54         3.48 o                         
  12   2  10         27.41         34.80         3.91 o                         
  13   2  10          0.24          2.71         3.85 o                         
   1   3  10       4153.33       4039.08        28.40 o                         
   2   3  10        266.04        245.62         3.07 o                         
   3   3  10       2394.36       2517.36        17.20 o                         
   4   3  10        642.85        615.31         7.06 o                         
   5   3  10          1.35         -1.30         1.30 o                         
   6   3  10         99.93         72.95         2.65 o                         
   7   3  10        459.57        410.36         7.22 o                         
   8   3  10          9.51          3.95         2.36 o                         
   9   3  10          2.68          3.03         2.15 o                         
  10   3  10          2.17         -1.37         2.38 o                         
  11   3  10          6.35          8.29         2.72 o                         
  12   3  10          0.12          0.82         2.85 o                         
  13   3  10         31.91         33.94         4.38 o                         
   0   4  10       5473.75       5867.96        53.32 o                         
   1   4  10        106.05        111.17         1.69 o                         
   2   4  10         86.11        108.75         1.92 o                         
   3   4  10       1909.18       1807.17        13.32 o                         
   4   4  10         39.66         48.37         1.45 o                         
   5   4  10         69.89         73.11         2.09 o                         
   6   4  10        980.70        948.48        11.41 o                         
   7   4  10         67.56         57.10         3.22 o                         
   8   4  10         33.13         29.66         2.93 o                         
   9   4  10        153.20        144.66         4.56 o                         
  10   4  10         39.89         52.16         3.39 o                         
  11   4  10          7.83          4.07         2.55 o                         
  12   4  10          0.45         -4.31         5.32 o                         
  13   4  10          0.31          3.89         3.61 o                         
   1   5  10         11.50          1.68         0.75 o                         
   2   5  10       1330.10       1259.76        10.22 o                         
   3   5  10        112.56        133.47         1.85 o                         
   4   5  10       1289.56       1207.43        10.39 o                         
   5   5  10         66.68         89.52         2.65 o                         
   6   5  10        154.94        160.81         3.17 o                         
   7   5  10          9.93          4.46         1.69 o                         
   8   5  10        127.79        120.04         3.79 o                         
   9   5  10          5.99          3.55         2.17 o                         
  10   5  10          9.56         12.10         2.76 o                         
  11   5  10         59.95         53.03         4.25 o                         
  12   5  10          0.61         -4.84         4.84 o                         
   0   6  10       1906.94       2035.18        18.37 o                         
   1   6  10         29.49         31.62         1.01 o                         
   2   6  10        853.65        843.40         7.75 o                         
   3   6  10         87.91        101.41         2.07 o                         
   4   6  10         31.47         36.60         1.17 o                         
   5   6  10          6.34          5.76         1.15 o                         
   6   6  10         64.68         58.20         2.06 o                         
   7   6  10        208.54        198.35         3.41 o                         
   8   6  10         24.15         22.93         2.00 o                         
   9   6  10          5.62          3.76         1.84 o                         
  10   6  10         20.82         14.90         2.50 o                         
  11   6  10          2.90          1.03         2.49 o                         
  12   6  10          0.06         -0.89         2.67 o                         
   1   7  10         56.54         91.06         1.79 o                         
   2   7  10        546.46        542.91         5.00 o                         
   3   7  10       1832.92       1651.52        13.21 o                         
   4   7  10         69.26         74.68         1.99 o                         
   5   7  10          2.24         11.12         1.39 o                         
   6   7  10        179.25        160.63         4.71 o                         
   7   7  10         14.36         15.15         1.57 o                         
   8   7  10         24.41         25.43         2.23 o                         
   9   7  10         17.49         16.91         2.27 o                         
  10   7  10         18.75         16.25         2.28 o                         
  11   7  10         26.80         34.45         2.84 o                         
  12   7  10         32.63         39.02         3.68 o                         
   0   8  10        434.99        466.39         5.96 o                         
   1   8  10          0.81          2.06         0.91 o                         
   2   8  10        406.62        402.54         4.15 o                         
   3   8  10        188.41        218.35         3.42 o                         
   4   8  10        196.20        178.97         4.47 o                         
   5   8  10          2.10         -0.06         1.48 o                         
   6   8  10        387.01        363.83         5.00 o                         
   7   8  10          0.78          0.08         1.96 o                         
   8   8  10         52.13         45.01         2.36 o                         
   9   8  10          2.30          3.94         1.99 o                         
  10   8  10          9.14         11.23         2.27 o                         
  11   8  10          0.69          3.34         2.71 o                         
   1   9  10         79.69         91.30         1.87 o                         
   2   9  10         50.59         50.78         1.51 o                         
   3   9  10         82.00        105.51         2.32 o                         
   4   9  10        847.14        853.41         8.22 o                         
   5   9  10        452.69        442.35         5.58 o                         
   6   9  10         75.14         67.44         2.49 o                         
   7   9  10         85.39         97.47         3.01 o                         
   8   9  10         64.11         58.99         2.60 o                         
   9   9  10          1.14         -0.35         1.98 o                         
  10   9  10         32.31         26.86         3.00 o                         
  11   9  10          0.54          1.15         2.82 o                         
   0  10  10        363.18        304.35         5.66 o                         
   1  10  10        319.00        314.87         3.75 o                         
   2  10  10        282.64        247.22         3.36 o                         
   3  10  10          0.00         -1.12         1.12 o                         
   4  10  10          2.99          2.37         1.26 o                         
   5  10  10         13.34         27.69         1.88 o                         
   6  10  10        362.64        343.72         5.27 o                         
   7  10  10        326.92        312.09         4.95 o                         
   8  10  10          0.72         -1.69         1.69 o                         
   9  10  10        133.82        132.18         4.63 o                         
  10  10  10        155.81        181.71         9.00 o                         
   1  11  10        116.98        106.03         2.71 o                         
   2  11  10         81.49         72.22         2.27 o                         
   3  11  10         79.84         68.02         2.24 o                         
   4  11  10        101.63        103.84         2.95 o                         
   5  11  10        230.59        229.43         4.43 o                         
   6  11  10         27.38         31.94         2.36 o                         
   7  11  10          7.42          9.53         2.52 o                         
   8  11  10          6.82          8.60         2.52 o                         
   9  11  10          1.71          4.89         2.74 o                         
  10  11  10         18.37         33.59         3.74 o                         
   0  12  10          7.04          3.63         2.05 o                         
   1  12  10        170.38        153.09         3.25 o                         
   2  12  10         68.38         58.62         2.23 o                         
   3  12  10        168.48        151.56         3.42 o                         
   4  12  10         83.35         72.57         2.57 o                         
   5  12  10         22.76         23.66         2.20 o                         
   6  12  10        128.66        121.07         4.45 o                         
   7  12  10          3.51          4.33         2.35 o                         
   8  12  10          9.54          6.52         3.62 o                         
   9  12  10          0.62         -0.41         3.60 o                         
   1  13  10        139.91        117.38         3.02 o                         
   2  13  10         12.64         19.22         1.71 o                         
   3  13  10          1.51          1.26         1.47 o                         
   4  13  10         85.81         92.14         3.00 o                         
   5  13  10         11.79         17.67         2.31 o                         
   6  13  10        116.86        136.50         4.58 o                         
   7  13  10        152.65        138.89         4.76 o                         
   8  13  10         45.19         57.33         3.69 o                         
   0  14  10         97.56         96.62         4.01 o                         
   1  14  10          7.41          5.70         1.73 o                         
   2  14  10        247.61        257.83         5.34 o                         
   3  14  10        135.22        153.37         3.97 o                         
   4  14  10         17.63         15.09         2.23 o                         
   5  14  10         28.39         23.79         2.51 o                         
   6  14  10         84.15         74.21         3.49 o                         
   7  14  10          0.04         -0.19         2.51 o                         
   1  15  10          0.41         -1.36         2.02 o                         
   2  15  10          8.06          3.82         2.44 o                         
   3  15  10          5.94         11.51         2.73 o                         
   4  15  10          7.25          8.53         2.96 o                         
   5  15  10        107.94        126.12         6.14 o                         
   6  15  10          0.30         -0.39         2.91 o                         
   0  16  10        259.34        305.41        15.71 o                         
   1  16  10         27.24         43.97         3.51 o                         
   2  16  10        171.30        180.04         5.73 o                         
   3  16  10          4.44          5.49         2.87 o                         
   4  16  10         12.27         11.01         3.18 o                         
   1  17  10          5.84          4.58         3.11 o                         
   2  17  10         92.25         97.31         4.60 o                         
   1   1  11       1339.12       1415.51        10.12 o                         
   2   1  11         21.48         27.47         0.82 o                         
   3   1  11        101.79        132.08         2.25 o                         
   4   1  11        209.45        177.35         2.82 o                         
   5   1  11        194.22        209.53         4.21 o                         
   6   1  11        126.57        122.29         7.38 o                         
   7   1  11        145.98        134.77         4.86 o                         
   8   1  11         25.01         22.78         3.17 o                         
   9   1  11        349.61        321.14         7.79 o                         
  10   1  11          0.42          1.31         3.21 o                         
  11   1  11         27.90         24.14         3.73 o                         
  12   1  11          7.98         17.63         4.41 o                         
  13   1  11          0.12          1.03         3.66 o                         
   0   2  11        874.57        817.19         7.87 o                         
   1   2  11        529.83        564.73         4.35 o                         
   2   2  11       1127.66       1092.81         8.75 o                         
   3   2  11        309.38        270.11         3.07 o                         
   4   2  11       2418.21       2428.22        25.25 o                         
   5   2  11        192.13        174.49         3.60 o                         
   6   2  11         14.96         19.66         3.15 o                         
   7   2  11        148.82        130.28         4.35 o                         
   8   2  11         34.02         32.43         3.24 o                         
   9   2  11         11.72         10.35         3.09 o                         
  10   2  11         86.52         77.01         4.83 o                         
  11   2  11         19.62         19.78         3.66 o                         
  12   2  11          1.61          8.33         3.68 o                         
  13   2  11        103.22        120.65         6.78 o                         
   1   3  11        709.16        888.90         6.57 o                         
   2   3  11        671.54        598.32         5.64 o                         
   3   3  11         61.36         63.09         1.50 o                         
   4   3  11        208.66        233.64         3.72 o                         
   5   3  11          2.89          4.11         1.56 o                         
   6   3  11        585.81        567.32         7.83 o                         
   7   3  11         51.70         45.70         3.43 o                         
   8   3  11          3.22          4.98         3.19 o                         
   9   3  11        134.93        137.41         5.00 o                         
  10   3  11         45.68         56.79         3.81 o                         
  11   3  11         52.90         66.05         4.62 o                         
  12   3  11          1.14          3.98         3.31 o                         
  13   3  11          0.00          5.90         4.22 o                         
   0   4  11        161.75        169.36         4.07 o                         
   1   4  11       1358.71       1280.13         9.50 o                         
   2   4  11        274.91        284.04         3.22 o                         
   3   4  11        257.47        294.18         3.27 o                         
   4   4  11        253.09        244.06         3.22 o                         
   5   4  11        100.34        112.87         2.46 o                         
   6   4  11          0.97          3.53         1.73 o                         
   7   4  11          6.16          4.67         2.38 o                         
   8   4  11        137.37        122.34         4.29 o                         
   9   4  11         64.93         62.99         3.69 o                         
  10   4  11         37.22         33.49         3.25 o                         
  11   4  11         25.18         29.23         3.43 o                         
  12   4  11        184.59        215.21         8.14 o                         
   1   5  11        175.71        178.60         2.41 o                         
   2   5  11         26.80         30.55         1.32 o                         
   3   5  11       1585.87       1481.77        11.33 o                         
   4   5  11        149.12        145.18         2.43 o                         
   5   5  11        252.81        238.27         3.35 o                         
   6   5  11        370.81        356.97         4.59 o                         
   7   5  11        687.32        652.07         7.57 o                         
   8   5  11         70.74         72.59         4.00 o                         
   9   5  11         28.41         30.26         2.53 o                         
  10   5  11        232.81        226.73         7.62 o                         
  11   5  11         19.57         14.88         4.05 o                         
  12   5  11          0.44          1.03         4.37 o                         
   0   6  11        782.80        838.19         9.00 o                         
   1   6  11        244.62        295.68         3.19 o                         
   2   6  11        845.87        863.83         8.41 o                         
   3   6  11        463.52        460.21         4.43 o                         
   4   6  11        337.54        341.72         3.59 o                         
   5   6  11       2274.22       2207.85        18.14 o                         
   6   6  11        493.98        471.83         5.73 o                         
   7   6  11         17.61         19.75         1.74 o                         
   8   6  11        378.36        380.18         5.84 o                         
   9   6  11         84.27         85.44         3.85 o                         
  10   6  11          0.15         -1.90         2.06 o                         
  11   6  11         23.87         23.56         3.11 o                         
  12   6  11         27.46         31.75         4.11 o                         
   1   7  11        106.50        120.43         2.27 o                         
   2   7  11        175.68        193.84         2.89 o                         
   3   7  11         88.60         86.12         2.41 o                         
   4   7  11        505.31        499.01         5.40 o                         
   5   7  11       4807.72       4676.04        36.56 o                         
   6   7  11         16.81         20.35         1.59 o                         
   7   7  11         68.72         72.29         2.56 o                         
   8   7  11        338.75        311.97         6.45 o                         
   9   7  11         52.85         46.79         2.69 o                         
  10   7  11         77.93         81.70         3.55 o                         
  11   7  11          3.73          0.54         2.71 o                         
  12   7  11          6.95          1.33         3.57 o                         
   0   8  11        200.99        223.89         3.77 o                         
   1   8  11        640.92        647.29         5.68 o                         
   2   8  11         25.16         22.13         1.31 o                         
   3   8  11        107.50         90.48         2.11 o                         
   4   8  11       1200.03       1108.85        10.13 o                         
   5   8  11         31.03         22.96         1.95 o                         
   6   8  11        197.69        198.12         3.72 o                         
   7   8  11        779.67        746.26         8.76 o                         
   8   8  11          4.97          4.64         1.70 o                         
   9   8  11         11.34         14.96         2.50 o                         
  10   8  11          0.52         -1.17         2.47 o                         
  11   8  11          0.49         -2.60         2.60 o                         
   1   9  11        129.44        103.91         2.11 o                         
   2   9  11        210.42        209.38         4.02 o                         
   3   9  11         39.13         41.08         1.90 o                         
   4   9  11          0.01          0.00         1.18 o                         
   5   9  11          5.33          9.61         1.56 o                         
   6   9  11        200.72        210.57         5.48 o                         
   7   9  11         40.65         40.31         2.18 o                         
   8   9  11          8.13          8.93         2.10 o                         
   9   9  11         55.17         46.72         3.16 o                         
  10   9  11          3.65          1.73         2.52 o                         
  11   9  11         76.75         79.12         4.26 o                         
   0  10  11         19.27         20.72         2.05 o                         
   1  10  11         19.92         14.87         1.31 o                         
   2  10  11         12.24         19.79         1.43 o                         
   3  10  11        104.03        102.63         2.50 o                         
   4  10  11          9.65         14.85         1.51 o                         
   5  10  11        476.15        444.15         5.70 o                         
   6  10  11         71.78         71.13         2.96 o                         
   7  10  11          7.14          4.51         2.25 o                         
   8  10  11          0.10          1.06         2.22 o                         
   9  10  11         35.64         46.04         3.76 o                         
  10  10  11         29.25         29.76         3.54 o                         
   1  11  11        187.49        160.45         3.16 o                         
   2  11  11        218.60        202.87         3.70 o                         
   3  11  11          5.01          1.02         1.74 o                         
   4  11  11          4.98          2.70         1.55 o                         
   5  11  11        191.20        191.63         5.05 o                         
   6  11  11         32.69         35.94         2.77 o                         
   7  11  11        176.71        164.34         4.65 o                         
   8  11  11         13.35          9.64         2.58 o                         
   9  11  11          8.62         10.21         2.92 o                         
  10  11  11         98.93        104.42         5.02 o                         
   0  12  11        980.97        928.87        17.68 o                         
   1  12  11       1314.02       1239.86        11.14 o                         
   2  12  11        124.66        124.68         3.26 o                         
   3  12  11          1.59          2.64         1.43 o                         
   4  12  11          0.14         -1.65         1.65 o                         
   5  12  11          4.38          8.25         2.26 o                         
   6  12  11          4.82          9.00         2.47 o                         
   7  12  11         55.59         48.93         3.23 o                         
   8  12  11          0.62          1.32         2.39 o                         
   9  12  11         59.00         81.45         4.50 o                         
   1  13  11         12.51         19.26         1.88 o                         
   2  13  11         75.05         74.15         2.79 o                         
   3  13  11          1.14          1.23         1.67 o                         
   4  13  11         35.00         34.97         2.38 o                         
   5  13  11          6.72          4.17         2.10 o                         
   6  13  11          5.36          8.43         2.53 o                         
   7  13  11          8.06          9.78         2.66 o                         
   8  13  11         75.80         86.34         4.27 o                         
   0  14  11          5.58         19.36         3.18 o                         
   1  14  11        467.66        468.23         5.98 o                         
   2  14  11        168.10        154.25         3.73 o                         
   3  14  11          2.60          4.67         1.99 o                         
   4  14  11         20.30         16.74         2.33 o                         
   5  14  11         12.42         15.36         2.44 o                         
   6  14  11         19.03         22.99         2.76 o                         
   7  14  11          4.29          3.68         2.61 o                         
   1  15  11         35.58         41.74         2.96 o                         
   2  15  11          0.13         -1.99         2.32 o                         
   3  15  11         23.16         28.07         3.06 o                         
   4  15  11         50.88         52.63         4.14 o                         
   5  15  11        130.09        133.36         5.42 o                         
   6  15  11         43.57         53.14         4.01 o                         
   0  16  11         19.60         18.54         3.78 o                         
   1  16  11         16.64         21.33         3.04 o                         
   2  16  11         43.76         55.09         3.67 o                         
   3  16  11          7.07          6.34         3.18 o                         
   4  16  11         49.55         51.77         4.14 o                         
   0   0  12        360.02        319.02         7.08 o                         
   1   0  12       1521.80       1594.90        14.42 o                         
   2   0  12       1373.39       1456.72        17.18 o                         
   3   0  12       2118.83       2112.72        26.87 o                         
   4   0  12       2002.06       1958.09        27.84 o                         
   5   0  12        818.63        869.42        14.30 o                         
   6   0  12         39.87         58.84         5.02 o                         
   7   0  12       1618.23       1439.65        29.11 o                         
   8   0  12         32.12         38.55         5.02 o                         
   9   0  12          5.52          4.76         4.25 o                         
  10   0  12        212.94        171.57         9.50 o                         
  11   0  12         57.43         44.11         8.88 o                         
  12   0  12        194.45        212.50        10.72 o                         
   1   1  12         90.40        114.00         1.60 o                         
   2   1  12        229.50        215.84         2.82 o                         
   3   1  12        507.44        456.87         4.70 o                         
   4   1  12          2.57          2.45         1.30 o                         
   5   1  12        129.14        148.62         3.29 o                         
   6   1  12         11.33          3.79         2.20 o                         
   7   1  12         20.15         33.91         3.36 o                         
   8   1  12        679.70        597.82        10.99 o                         
   9   1  12         18.58         22.85         3.55 o                         
  10   1  12         27.94         22.17         3.78 o                         
  11   1  12          1.15          8.04         3.48 o                         
  12   1  12         71.30         72.78         5.31 o                         
   0   2  12        957.49        670.24         7.32 o                         
   1   2  12        534.18        482.49         4.12 o                         
   2   2  12        356.24        314.82         3.24 o                         
   3   2  12        612.84        716.74         6.71 o                         
   4   2  12          5.44          8.74         1.06 o                         
   5   2  12        111.18        108.94         3.15 o                         
   6   2  12        183.53        176.31         3.89 o                         
   7   2  12         48.82         36.00         2.95 o                         
   8   2  12         92.64         76.05         3.76 o                         
   9   2  12         51.67         45.90         3.96 o                         
  10   2  12        148.21        144.65         6.05 o                         
  11   2  12         16.79         17.27         3.71 o                         
  12   2  12        206.51        224.96         7.84 o                         
   1   3  12        167.45        207.30         2.48 o                         
   2   3  12        580.54        557.81         5.17 o                         
   3   3  12        975.16       1039.67         8.51 o                         
   4   3  12         45.33         49.28         1.49 o                         
   5   3  12         89.14         70.28         2.65 o                         
   6   3  12        321.04        308.04         5.26 o                         
   7   3  12         60.21         54.01         3.21 o                         
   8   3  12          0.57         -2.12         2.12 o                         
   9   3  12        172.43        167.82         7.00 o                         
  10   3  12         87.13         71.82         4.18 o                         
  11   3  12          2.65          0.35         2.95 o                         
  12   3  12          7.83          9.24         3.43 o                         
   0   4  12          4.40          3.45         1.23 o                         
   1   4  12        596.45        539.78         4.71 o                         
   2   4  12          1.86          0.67         0.79 o                         
   3   4  12         95.83        112.16         2.22 o                         
   4   4  12        630.60        594.08         5.61 o                         
   5   4  12        202.91        217.38         3.23 o                         
   6   4  12        164.18        159.67         3.19 o                         
   7   4  12        244.80        243.93         4.96 o                         
   8   4  12          0.00         -2.30         2.30 o                         
   9   4  12         28.63         27.14         2.99 o                         
  10   4  12          0.84          3.20         2.49 o                         
  11   4  12          8.90          4.75         3.38 o                         
  12   4  12         28.46         51.48         5.10 o                         
   1   5  12         55.05         43.44         1.39 o                         
   2   5  12         33.16         34.46         1.41 o                         
   3   5  12        109.48        122.77         2.01 o                         
   4   5  12         65.87         57.74         1.88 o                         
   5   5  12         14.95          8.93         1.22 o                         
   6   5  12        311.65        320.08         4.39 o                         
   7   5  12       1126.37       1144.60        13.15 o                         
   8   5  12          5.37          0.85         1.80 o                         
   9   5  12         69.30         70.99         4.34 o                         
  10   5  12          0.94          2.10         2.62 o                         
  11   5  12          0.09          0.86         3.63 o                         
  12   5  12          1.94         11.36         4.26 o                         
   0   6  12        427.07        369.44         4.82 o                         
   1   6  12         29.65         37.81         1.42 o                         
   2   6  12        244.93        273.07         3.47 o                         
   3   6  12          0.33          1.56         1.09 o                         
   4   6  12        256.93        248.83         3.70 o                         
   5   6  12        207.68        220.52         4.78 o                         
   6   6  12         29.92         33.68         1.72 o                         
   7   6  12        507.47        490.69         5.68 o                         
   8   6  12          0.03         -1.49         1.49 o                         
   9   6  12          4.88         -1.28         1.98 o                         
  10   6  12         11.55          8.55         2.90 o                         
  11   6  12          9.47          5.14         3.05 o                         
  12   6  12         13.65         15.72         3.54 o                         
   1   7  12         12.05          3.86         0.96 o                         
   2   7  12        111.41        113.11         2.23 o                         
   3   7  12        167.50        170.59         3.04 o                         
   4   7  12        344.53        323.46         4.13 o                         
   5   7  12        145.75        136.15         3.11 o                         
   6   7  12        562.61        549.52         6.01 o                         
   7   7  12        280.66        284.74         4.36 o                         
   8   7  12          6.12          5.52         1.99 o                         
   9   7  12          0.19         -2.14         2.14 o                         
  10   7  12          5.14          4.19         2.52 o                         
  11   7  12        201.99        226.71         7.51 o                         
   0   8  12          6.67         14.85         1.79 o                         
   1   8  12       1025.06       1023.55         8.25 o                         
   2   8  12        110.81        109.96         2.33 o                         
   3   8  12        414.43        384.85         4.82 o                         
   4   8  12        778.88        749.64         7.47 o                         
   5   8  12        146.70        129.78         3.69 o                         
   6   8  12          4.30          7.37         1.82 o                         
   7   8  12          0.80          3.22         1.84 o                         
   8   8  12         30.32         24.71         2.42 o                         
   9   8  12          0.05         -2.13         2.13 o                         
  10   8  12         28.45         22.88         3.39 o                         
  11   8  12         11.19         10.73         3.00 o                         
   1   9  12        833.56        746.52         6.51 o                         
   2   9  12         80.10         80.77         2.11 o                         
   3   9  12         57.11         42.11         1.89 o                         
   4   9  12        375.94        363.22         5.07 o                         
   5   9  12        145.50        151.48         4.03 o                         
   6   9  12        145.57        139.04         3.76 o                         
   7   9  12         12.25         12.17         2.06 o                         
   8   9  12         37.95         40.98         2.69 o                         
   9   9  12          9.00         13.48         2.52 o                         
  10   9  12         28.54         33.77         3.20 o                         
   0  10  12        286.29        262.24         5.69 o                         
   1  10  12         20.35         25.85         1.73 o                         
   2  10  12          1.99          0.64         1.28 o                         
   3  10  12          0.00         -0.41         1.29 o                         
   4  10  12         73.00         67.44         2.86 o                         
   5  10  12        429.75        401.59         6.52 o                         
   6  10  12        113.97        108.51         3.92 o                         
   7  10  12        116.92        123.96         4.22 o                         
   8  10  12          3.26          0.59         2.82 o                         
   9  10  12          7.86          8.47         3.01 o                         
  10  10  12          0.90          0.40         2.79 o                         
   1  11  12        313.39        271.35         4.28 o                         
   2  11  12         14.59         21.69         1.85 o                         
   3  11  12         40.80         40.15         2.18 o                         
   4  11  12          4.04          1.41         1.71 o                         
   5  11  12          6.07          9.28         2.24 o                         
   6  11  12          4.56          1.74         2.10 o                         
   7  11  12          8.23          6.03         2.35 o                         
   8  11  12         70.52         85.65         4.01 o                         
   9  11  12          2.20          6.03         3.01 o                         
   0  12  12          2.27          6.50         2.43 o                         
   1  12  12          4.35          8.24         1.65 o                         
   2  12  12          5.56          8.33         1.73 o                         
   3  12  12         17.98         10.74         1.81 o                         
   4  12  12          2.66         -1.69         1.69 o                         
   5  12  12        235.74        248.05         5.40 o                         
   6  12  12          0.19         -2.10         2.10 o                         
   7  12  12         23.82         19.07         2.78 o                         
   8  12  12         37.21         45.14         3.52 o                         
   1  13  12         51.47         62.55         2.54 o                         
   2  13  12        101.20        112.39         3.33 o                         
   3  13  12         79.34         63.32         2.70 o                         
   4  13  12        115.53        144.47         3.90 o                         
   5  13  12         78.94         74.90         3.38 o                         
   6  13  12          5.35          1.06         2.34 o                         
   7  13  12          6.48          7.96         2.67 o                         
   8  13  12        292.47        335.39         7.06 o                         
   0  14  12        855.78        894.06        19.83 o                         
   1  14  12          1.83          8.76         1.92 o                         
   2  14  12        145.03        141.18         3.79 o                         
   3  14  12          0.31         -1.69         1.78 o                         
   4  14  12         75.48         84.40         3.54 o                         
   5  14  12         55.71         55.44         3.20 o                         
   6  14  12          5.96          2.54         2.23 o                         
   1  15  12         63.88         71.05         3.31 o                         
   2  15  12          0.65         -0.75         2.29 o                         
   3  15  12         27.76         28.34         2.88 o                         
   4  15  12          7.66          5.35         2.62 o                         
   5  15  12          1.22          3.84         2.56 o                         
   0  16  12         41.35         41.57         4.57 o                         
   1  16  12          0.44         -1.97         2.62 o                         
   2  16  12         38.61         41.34         3.60 o                         
   3  16  12         28.23         34.09         3.79 o                         
   1   1  13        314.79        292.21         2.98 o                         
   2   1  13        453.89        538.93         5.28 o                         
   3   1  13        288.13        293.11         3.01 o                         
   4   1  13        148.47        160.85         3.05 o                         
   5   1  13        522.42        493.87         6.84 o                         
   6   1  13        249.54        239.45         5.38 o                         
   7   1  13          0.60         -0.19         2.20 o                         
   8   1  13          0.04         -0.82         2.66 o                         
   9   1  13        160.28        145.70         5.89 o                         
  10   1  13         31.14         34.48         4.14 o                         
  11   1  13          5.10          4.82         3.48 o                         
  12   1  13          0.62          0.31         3.60 o                         
   0   2  13          0.73          2.69         0.93 o                         
   1   2  13        443.32        453.54         3.87 o                         
   2   2  13        199.52        210.39         2.57 o                         
   3   2  13       1146.49       1216.93        10.84 o                         
   4   2  13        176.46        185.11         2.91 o                         
   5   2  13          6.93          7.49         1.68 o                         
   6   2  13         17.52         18.67         1.86 o                         
   7   2  13        284.90        254.73         5.88 o                         
   8   2  13         63.26         50.99         3.41 o                         
   9   2  13        101.80         77.15         6.30 o                         
  10   2  13          1.06         -2.65         2.65 o                         
  11   2  13         42.64         47.50         4.20 o                         
  12   2  13        153.10        184.30         6.81 o                         
   1   3  13        176.14        205.99         3.23 o                         
   2   3  13          0.04          2.60         0.97 o                         
   3   3  13        186.99        203.97         2.53 o                         
   4   3  13         40.14         32.67         1.59 o                         
   5   3  13         35.56         44.19         2.31 o                         
   6   3  13        634.63        597.01         8.29 o                         
   7   3  13         26.31         38.30         3.09 o                         
   8   3  13        102.32         90.97         4.27 o                         
   9   3  13         32.22         39.70         5.03 o                         
  10   3  13         10.94         12.21         4.20 o                         
  11   3  13         87.74         82.25         6.59 o                         
  12   3  13          1.37          3.16         4.42 o                         
   0   4  13         33.74         35.66         1.98 o                         
   1   4  13        264.81        313.03         3.53 o                         
   2   4  13        106.59        107.35         2.61 o                         
   3   4  13       1325.20       1402.65        11.32 o                         
   4   4  13         16.37         14.83         1.40 o                         
   5   4  13        115.68        100.33         2.29 o                         
   6   4  13          0.14         -1.21         1.21 o                         
   7   4  13         39.58         38.97         2.55 o                         
   8   4  13        130.12        132.51         5.63 o                         
   9   4  13          0.00         -1.52         2.56 o                         
  10   4  13          8.71          8.38         2.87 o                         
  11   4  13          6.21          5.78         3.71 o                         
  12   4  13         18.51         26.60         4.92 o                         
   1   5  13        125.78        106.85         2.59 o                         
   2   5  13         36.22         31.83         1.55 o                         
   3   5  13         17.47         16.97         1.30 o                         
   4   5  13        560.98        543.50         6.12 o                         
   5   5  13       2176.00       2047.97        17.00 o                         
   6   5  13         16.16         14.18         1.50 o                         
   7   5  13         42.65         42.27         2.02 o                         
   8   5  13         60.27         57.81         2.82 o                         
   9   5  13        308.28        329.27         6.85 o                         
  10   5  13         62.88         65.75         5.00 o                         
  11   5  13          5.78          5.37         4.71 o                         
  12   5  13          5.29         11.63         4.38 o                         
   0   6  13        962.97        984.67        11.61 o                         
   1   6  13         14.96         12.71         1.12 o                         
   2   6  13        745.98        755.71         6.73 o                         
   3   6  13        571.15        542.98         5.53 o                         
   4   6  13         20.13         17.54         1.56 o                         
   5   6  13          8.36         14.00         1.63 o                         
   6   6  13       1839.56       1822.57        16.56 o                         
   7   6  13        104.98         98.35         2.94 o                         
   8   6  13         72.07         60.80         2.80 o                         
   9   6  13          0.04         -2.17         2.17 o                         
  10   6  13         80.25         86.47         5.48 o                         
  11   6  13          4.39          5.11         3.00 o                         
   1   7  13          7.45          3.04         1.10 o                         
   2   7  13         26.20         31.09         1.52 o                         
   3   7  13       1227.09       1189.09        10.78 o                         
   4   7  13         35.07         38.65         2.05 o                         
   5   7  13          3.96          0.74         1.51 o                         
   6   7  13        729.25        712.19         7.90 o                         
   7   7  13        298.82        301.00         5.19 o                         
   8   7  13         20.10         25.95         2.42 o                         
   9   7  13        138.62        153.21         4.72 o                         
  10   7  13         24.61         22.91         3.07 o                         
  11   7  13         14.35         16.18         3.16 o                         
   0   8  13          1.43         -1.48         1.48 o                         
   1   8  13        675.64        700.90         6.21 o                         
   2   8  13         37.44         36.94         1.70 o                         
   3   8  13        862.15        799.42         7.64 o                         
   4   8  13         21.88         18.79         1.75 o                         
   5   8  13        230.65        207.55         4.18 o                         
   6   8  13         69.63         59.62         2.74 o                         
   7   8  13        188.74        176.94         4.22 o                         
   8   8  13         85.38         91.76         3.48 o                         
   9   8  13         15.56         14.82         2.82 o                         
  10   8  13         24.93         34.05         3.30 o                         
  11   8  13         35.33         40.21         4.46 o                         
   1   9  13         36.89         50.33         1.73 o                         
   2   9  13          1.24         -1.10         1.10 o                         
   3   9  13          3.55          5.56         1.27 o                         
   4   9  13        196.76        179.18         3.68 o                         
   5   9  13          0.31          4.09         1.79 o                         
   6   9  13          5.40          6.98         1.95 o                         
   7   9  13         11.93         12.50         2.12 o                         
   8   9  13          5.20         11.96         2.24 o                         
   9   9  13         58.03         55.91         3.38 o                         
  10   9  13          0.94          2.90         2.69 o                         
   0  10  13         52.08         54.17         3.57 o                         
   1  10  13         45.86         45.82         2.10 o                         
   2  10  13          7.77         10.41         1.63 o                         
   3  10  13         57.28         50.34         2.13 o                         
   4  10  13        107.35        100.58         3.19 o                         
   5  10  13         52.21         59.36         3.08 o                         
   6  10  13          7.42         12.84         2.38 o                         
   7  10  13         11.52         16.60         2.56 o                         
   8  10  13         85.18         98.80         4.19 o                         
   9  10  13          3.10          3.77         2.92 o                         
   1  11  13         61.23         56.12         2.30 o                         
   2  11  13          0.12          1.57         1.56 o                         
   3  11  13          2.20         -0.08         1.80 o                         
   4  11  13        107.80        105.74         3.49 o                         
   5  11  13        313.51        318.88         5.98 o                         
   6  11  13          8.47          9.25         2.35 o                         
   7  11  13         64.38         66.83         3.54 o                         
   8  11  13         15.20         18.64         2.91 o                         
   9  11  13         68.83         75.48         4.36 o                         
   0  12  13        104.33        120.59         5.24 o                         
   1  12  13        320.72        319.88         4.65 o                         
   2  12  13          8.80         13.95         1.92 o                         
   3  12  13        116.12         98.95         3.60 o                         
   4  12  13         81.42         81.85         3.14 o                         
   5  12  13         48.88         46.78         3.18 o                         
   6  12  13          0.96          2.16         2.32 o                         
   7  12  13         93.00        103.73         4.35 o                         
   8  12  13          1.48          1.13         2.53 o                         
   1  13  13         42.86         54.85         2.63 o                         
   2  13  13         79.23         80.54         2.98 o                         
   3  13  13         20.49         19.68         2.10 o                         
   4  13  13         49.02         53.10         2.80 o                         
   5  13  13          9.28         11.09         2.75 o                         
   6  13  13          8.99          8.49         2.33 o                         
   7  13  13          3.72         11.98         3.11 o                         
   0  14  13        168.51        171.45         7.77 o                         
   1  14  13         35.10         36.71         2.50 o                         
   2  14  13          7.29          7.23         1.98 o                         
   3  14  13         40.53         47.41         2.72 o                         
   4  14  13         58.64         60.55         3.32 o                         
   5  14  13         21.48         22.44         2.74 o                         
   6  14  13          1.92          3.37         2.44 o                         
   1  15  13         12.61         24.80         2.47 o                         
   2  15  13          5.44          2.40         2.20 o                         
   3  15  13        208.61        206.71         5.29 o                         
   4  15  13         85.94         95.41         5.04 o                         
   0  16  13         16.89         21.68         4.24 o                         
   1  16  13          0.73          0.63         3.03 o                         
   0   0  14        221.56        262.74         5.94 o                         
   1   0  14        496.73        574.73         6.74 o                         
   2   0  14         56.27         55.02         1.85 o                         
   3   0  14         18.63          9.28         0.87 o                         
   4   0  14          3.72         11.09         2.66 o                         
   5   0  14        159.63        196.23         4.42 o                         
   6   0  14          8.78          0.50         2.58 o                         
   7   0  14          2.26          0.71         3.51 o                         
   8   0  14        563.78        492.37        14.03 o                         
   9   0  14        452.43        375.74        12.52 o                         
  10   0  14          6.68          2.37         4.44 o                         
  11   0  14        100.18         94.75         8.18 o                         
  12   0  14          1.26          6.80         5.96 o                         
   1   1  14          1.90          0.85         0.87 o                         
   2   1  14        216.49        207.78         2.80 o                         
   3   1  14        199.85        175.16         2.26 o                         
   4   1  14         27.97         27.61         1.31 o                         
   5   1  14        196.43        164.31         4.92 o                         
   6   1  14        586.69        555.97         8.93 o                         
   7   1  14        118.75        122.42         4.63 o                         
   8   1  14         18.97         16.09         2.76 o                         
   9   1  14         33.64         33.39         3.91 o                         
  10   1  14          2.11         -1.75         3.07 o                         
  11   1  14         14.36         22.21         4.04 o                         
  12   1  14         77.70         91.48         5.31 o                         
   0   2  14         12.15          0.91         0.84 o                         
   1   2  14         92.70        100.76         1.70 o                         
   2   2  14        148.56        165.04         2.21 o                         
   3   2  14         54.41         52.51         1.77 o                         
   4   2  14        350.52        330.86         3.73 o                         
   5   2  14         10.47         11.17         1.88 o                         
   6   2  14        473.62        433.33         6.64 o                         
   7   2  14          0.03          1.46         2.40 o                         
   8   2  14         45.70         42.01         3.33 o                         
   9   2  14          3.29         -2.01         2.78 o                         
  10   2  14         39.31         35.52         3.64 o                         
  11   2  14          0.82          0.50         3.16 o                         
  12   2  14        120.74        127.91         8.67 o                         
   1   3  14        963.01        965.24         7.24 o                         
   2   3  14        757.38        770.50         6.32 o                         
   3   3  14        762.58        739.75         6.94 o                         
   4   3  14         36.77         28.66         1.63 o                         
   5   3  14          0.75          0.35         1.44 o                         
   6   3  14         75.76         72.78         2.66 o                         
   7   3  14         79.65         68.03         3.89 o                         
   8   3  14         18.41          9.86         2.73 o                         
   9   3  14         52.71         52.62         3.76 o                         
  10   3  14         16.90         14.89         3.33 o                         
  11   3  14         28.10         34.37         3.94 o                         
  12   3  14          1.72         -3.22         4.20 o                         
   0   4  14       2225.62       2070.65        21.90 o                         
   1   4  14        112.92         98.73         1.69 o                         
   2   4  14          2.61          9.56         1.09 o                         
   3   4  14        372.35        363.26         4.36 o                         
   4   4  14          7.79          8.01         1.51 o                         
   5   4  14        715.34        741.82         8.19 o                         
   6   4  14          3.20          2.20         1.44 o                         
   7   4  14         21.67         26.43         2.16 o                         
   8   4  14          0.66          3.49         2.54 o                         
   9   4  14          2.65         -0.77         2.63 o                         
  10   4  14         44.71         37.28         3.69 o                         
  11   4  14         15.88         19.73         4.34 o                         
   1   5  14        202.62        185.31         2.55 o                         
   2   5  14        360.51        355.29         4.11 o                         
   3   5  14        244.36        222.38         3.41 o                         
   4   5  14          5.58          4.85         1.40 o                         
   5   5  14       1328.77       1294.30        12.29 o                         
   6   5  14         56.89         50.91         2.66 o                         
   7   5  14        302.05        302.84         6.95 o                         
   8   5  14         96.91         82.34         3.68 o                         
   9   5  14          9.66          6.24         2.36 o                         
  10   5  14          0.09          4.31         2.89 o                         
  11   5  14          2.49          3.30         3.66 o                         
   0   6  14          0.95          1.59         1.45 o                         
   1   6  14        138.64        115.39         2.62 o                         
   2   6  14          1.96          8.78         1.22 o                         
   3   6  14          9.70          8.36         1.31 o                         
   4   6  14         31.71         36.24         2.18 o                         
   5   6  14          1.28          0.41         1.50 o                         
   6   6  14          0.14          0.14         1.59 o                         
   7   6  14         52.04         41.98         2.99 o                         
   8   6  14          3.79          0.23         1.76 o                         
   9   6  14          0.37         -1.30         2.25 o                         
  10   6  14          0.55         -2.40         2.40 o                         
  11   6  14          6.79          7.27         2.96 o                         
   1   7  14         13.69         11.67         1.37 o                         
   2   7  14        161.75        149.51         2.92 o                         
   3   7  14         74.26         92.58         2.47 o                         
   4   7  14         62.53         60.74         2.42 o                         
   5   7  14         45.55         50.35         2.70 o                         
   6   7  14         10.38         14.22         1.79 o                         
   7   7  14         75.95         79.77         3.12 o                         
   8   7  14        183.00        188.81         7.01 o                         
   9   7  14          1.02          1.50         2.28 o                         
  10   7  14          8.99          6.97         2.65 o                         
  11   7  14         58.11         62.34         5.00 o                         
   0   8  14         22.12         32.35         2.30 o                         
   1   8  14        100.58         89.36         2.26 o                         
   2   8  14         10.15          5.20         1.29 o                         
   3   8  14          0.14         -1.34         1.34 o                         
   4   8  14        182.10        193.07         3.73 o                         
   5   8  14        447.38        452.52         6.29 o                         
   6   8  14        101.87         90.76         3.27 o                         
   7   8  14          6.07          9.18         2.10 o                         
   8   8  14          0.02          0.66         2.05 o                         
   9   8  14         63.25         65.12         3.57 o                         
  10   8  14          0.18          0.60         2.50 o                         
   1   9  14         46.46         46.20         1.82 o                         
   2   9  14        146.46        136.75         2.69 o                         
   3   9  14         25.44         26.50         1.64 o                         
   4   9  14         25.40         20.93         1.90 o                         
   5   9  14        869.00        853.42         9.84 o                         
   6   9  14         57.16         62.12         2.94 o                         
   7   9  14        123.18        108.61         3.65 o                         
   8   9  14          0.12         -0.53         2.03 o                         
   9   9  14          0.45         -0.85         2.41 o                         
  10   9  14          4.72          4.91         3.01 o                         
   0  10  14          4.47          8.28         2.46 o                         
   1  10  14         12.31         10.68         1.66 o                         
   2  10  14         84.88         80.57         2.76 o                         
   3  10  14          3.38          0.30         1.64 o                         
   4  10  14        333.68        294.85         4.84 o                         
   5  10  14         72.52         76.95         3.36 o                         
   6  10  14         78.64         78.77         3.54 o                         
   7  10  14        109.16        110.74         4.16 o                         
   8  10  14          2.61          4.91         2.48 o                         
   9  10  14          1.07          1.98         2.85 o                         
   1  11  14         10.58          6.65         1.69 o                         
   2  11  14          1.36          1.02         1.61 o                         
   3  11  14        158.18        161.10         3.75 o                         
   4  11  14         34.52         31.54         2.35 o                         
   5  11  14        143.21        137.12         5.33 o                         
   6  11  14         37.01         42.69         2.99 o                         
   7  11  14         11.62         11.66         2.65 o                         
   8  11  14         13.83         22.93         2.95 o                         
   0  12  14         50.23         41.76         3.38 o                         
   1  12  14        130.51        120.92         3.34 o                         
   2  12  14          6.79          3.91         1.85 o                         
   3  12  14          0.91          0.73         1.77 o                         
   4  12  14         26.69         34.63         2.52 o                         
   5  12  14         11.24          8.32         2.18 o                         
   6  12  14         15.53         18.45         2.80 o                         
   7  12  14        222.06        237.08         6.75 o                         
   8  12  14         10.71         13.16         2.98 o                         
   1  13  14          4.59          6.91         2.10 o                         
   2  13  14         12.86         15.92         2.15 o                         
   3  13  14         24.70         22.52         2.23 o                         
   4  13  14          7.37          9.21         2.23 o                         
   5  13  14          0.20         -0.48         2.12 o                         
   6  13  14         65.65         73.70         3.65 o                         
   7  13  14          9.46         13.64         2.81 o                         
   0  14  14          7.58          5.67         2.96 o                         
   1  14  14         25.46         27.54         2.64 o                         
   2  14  14        141.44        149.09         4.02 o                         
   3  14  14         16.82         28.06         2.51 o                         
   4  14  14         33.02         33.55         2.90 o                         
   5  14  14          0.34         -0.03         2.28 o                         
   1  15  14         49.35         58.59         3.20 o                         
   2  15  14          4.81          2.76         2.17 o                         
   3  15  14         13.97         26.95         2.75 o                         
   1   1  15          5.43         11.63         1.05 o                         
   2   1  15         13.65         12.33         0.85 o                         
   3   1  15          0.49          0.67         0.80 o                         
   4   1  15         57.24         72.15         1.79 o                         
   5   1  15        248.32        243.34         4.31 o                         
   6   1  15         51.64         52.07         3.42 o                         
   7   1  15         62.86         55.64         3.93 o                         
   8   1  15        260.80        248.61         7.02 o                         
   9   1  15          5.68          5.38         2.76 o                         
  10   1  15          0.35         -0.73         2.78 o                         
  11   1  15          1.98         -3.18         3.18 o                         
   0   2  15        296.64        297.00         4.28 o                         
   1   2  15        145.34        144.90         2.37 o                         
   2   2  15          9.42          9.29         0.80 o                         
   3   2  15        410.05        452.67         4.64 o                         
   4   2  15        123.26        120.86         2.12 o                         
   5   2  15        355.64        338.87         5.07 o                         
   6   2  15          2.01          0.40         1.72 o                         
   7   2  15        205.45        180.00         5.32 o                         
   8   2  15         12.73         10.76         3.21 o                         
   9   2  15         12.30         10.37         2.95 o                         
  10   2  15         12.70         22.77         3.58 o                         
  11   2  15         27.76         29.30         4.31 o                         
   1   3  15        285.07        317.72         3.87 o                         
   2   3  15        112.88        121.65         2.16 o                         
   3   3  15        420.99        376.65         5.35 o                         
   4   3  15        347.01        316.16         4.39 o                         
   5   3  15        129.08        136.65         3.01 o                         
   6   3  15          0.02         -0.42         2.29 o                         
   7   3  15          0.57         -0.04         2.28 o                         
   8   3  15         52.98         64.40         3.85 o                         
   9   3  15        166.01        161.50         5.73 o                         
  10   3  15         69.96         69.00         4.50 o                         
  11   3  15         12.32         11.93         3.43 o                         
   0   4  15         43.07         49.84         2.76 o                         
   1   4  15          3.13          5.95         1.13 o                         
   2   4  15         32.18         21.55         1.36 o                         
   3   4  15       1391.04       1306.66        10.86 o                         
   4   4  15        177.20        176.15         3.93 o                         
   5   4  15         17.80         20.02         1.75 o                         
   6   4  15         77.09         67.68         2.45 o                         
   7   4  15        117.13        101.61         3.32 o                         
   8   4  15        121.05        117.51         4.26 o                         
   9   4  15         50.56         41.73         3.62 o                         
  10   4  15          0.03         -1.13         3.15 o                         
  11   4  15         15.38         23.50         4.61 o                         
   1   5  15        141.49        171.84         2.51 o                         
   2   5  15        457.11        449.36         4.49 o                         
   3   5  15          3.18          3.19         1.24 o                         
   4   5  15         84.10         80.48         2.42 o                         
   5   5  15        122.74        135.89         3.14 o                         
   6   5  15          1.26          2.13         1.59 o                         
   7   5  15        121.50        120.20         3.32 o                         
   8   5  15          5.84         10.47         2.16 o                         
   9   5  15          2.60          1.26         2.28 o                         
  10   5  15         35.22         32.99         3.66 o                         
  11   5  15         18.38         19.91         4.09 o                         
   0   6  15         13.99          9.29         2.22 o                         
   1   6  15        301.61        298.26         3.92 o                         
   2   6  15         56.03         60.95         1.85 o                         
   3   6  15        213.55        209.25         3.11 o                         
   4   6  15       2147.97       2166.35        18.23 o                         
   5   6  15         71.44         77.16         2.54 o                         
   6   6  15         33.18         38.37         2.11 o                         
   7   6  15        192.18        186.42         3.87 o                         
   8   6  15        158.00        173.23         4.75 o                         
   9   6  15          4.04          0.16         2.25 o                         
  10   6  15         41.17         38.19         3.24 o                         
  11   6  15         19.39         34.76         3.92 o                         
   1   7  15         81.55         73.62         2.21 o                         
   2   7  15        312.41        289.29         4.42 o                         
   3   7  15          0.41         -1.06         1.46 o                         
   4   7  15         68.52         76.22         2.62 o                         
   5   7  15         20.39         19.30         1.87 o                         
   6   7  15          1.12          0.87         1.68 o                         
   7   7  15        157.79        164.64         4.06 o                         
   8   7  15          6.09          0.30         1.94 o                         
   9   7  15         35.22         26.75         2.83 o                         
  10   7  15          7.39         10.75         2.84 o                         
   0   8  15        350.92        354.72         6.33 o                         
   1   8  15          6.22          0.99         1.33 o                         
   2   8  15         96.49         99.29         2.83 o                         
   3   8  15          0.31          0.50         1.31 o                         
   4   8  15          2.15          2.20         1.73 o                         
   5   8  15         19.25         24.67         2.26 o                         
   6   8  15        745.00        717.27         8.82 o                         
   7   8  15         67.19         65.46         3.71 o                         
   8   8  15          7.18          8.52         2.21 o                         
   9   8  15         40.52         35.51         3.09 o                         
  10   8  15         61.14         62.44         6.87 o                         
   1   9  15        288.80        262.61         3.86 o                         
   2   9  15         52.13         48.30         1.94 o                         
   3   9  15         15.78         19.46         1.57 o                         
   4   9  15         15.74         19.63         1.80 o                         
   5   9  15        291.36        284.08         5.05 o                         
   6   9  15        115.52        116.26         3.96 o                         
   7   9  15          1.69         -1.24         1.94 o                         
   8   9  15          2.11         -0.38         2.07 o                         
   9   9  15         59.10         60.31         3.97 o                         
   0  10  15        186.60        203.33         5.57 o                         
   1  10  15         11.17         12.38         2.03 o                         
   2  10  15          0.00         -1.55         1.55 o                         
   3  10  15         97.68         95.13         3.03 o                         
   4  10  15         18.80         15.56         2.05 o                         
   5  10  15          0.05          3.94         2.19 o                         
   6  10  15        125.46        121.34         4.24 o                         
   7  10  15         20.60         21.20         2.69 o                         
   8  10  15        141.23        142.98         4.88 o                         
   9  10  15         31.23         34.12         4.18 o                         
   1  11  15         16.09         21.68         2.30 o                         
   2  11  15         80.61         83.64         3.01 o                         
   3  11  15         54.82         59.91         2.63 o                         
   4  11  15          5.79          8.64         2.03 o                         
   5  11  15         16.68         15.46         2.33 o                         
   6  11  15          8.21          8.64         2.34 o                         
   7  11  15         15.05         14.59         2.70 o                         
   8  11  15        104.62        110.90         4.69 o                         
   0  12  15        134.62        115.69         4.99 o                         
   1  12  15        178.45        174.53         5.61 o                         
   2  12  15        157.77        148.03         3.80 o                         
   3  12  15          0.17         -1.03         1.78 o                         
   4  12  15          0.01          2.59         1.99 o                         
   5  12  15         11.56         14.15         2.45 o                         
   6  12  15          7.91          9.55         2.42 o                         
   7  12  15          0.62         -2.41         2.41 o                         
   1  13  15          0.47         -1.89         1.96 o                         
   2  13  15          0.16         -1.31         1.85 o                         
   3  13  15          8.50         10.51         2.07 o                         
   4  13  15         91.52        106.16         3.74 o                         
   5  13  15         30.71         27.92         2.76 o                         
   6  13  15          1.08          2.12         2.41 o                         
   0  14  15         40.99         22.72         3.41 o                         
   1  14  15          3.80          7.46         2.28 o                         
   2  14  15          9.56         10.69         2.18 o                         
   3  14  15         12.58         21.69         2.48 o                         
   4  14  15         18.85         21.63         3.05 o                         
   1  15  15         60.93         79.73         3.63 o                         
   2  15  15         31.24         24.06         2.85 o                         
   0   0  16        707.73        786.41        13.58 o                         
   1   0  16        323.16        283.13         4.27 o                         
   2   0  16        931.62        920.96         9.94 o                         
   3   0  16        763.98        700.13        10.89 o                         
   4   0  16          2.35          7.27         1.88 o                         
   5   0  16        384.94        384.86         9.25 o                         
   6   0  16         30.05         17.18         3.34 o                         
   7   0  16        378.33        322.39         9.00 o                         
   8   0  16        137.88        116.10         6.12 o                         
   9   0  16         17.33          7.25         5.66 o                         
  10   0  16         62.88         74.32         6.25 o                         
  11   0  16         16.66         22.76         5.01 o                         
   1   1  16         90.14         71.61         1.85 o                         
   2   1  16          0.15         -0.16         0.72 o                         
   3   1  16          4.99          7.10         1.10 o                         
   4   1  16        549.91        526.58         6.22 o                         
   5   1  16         54.51         51.38         2.18 o                         
   6   1  16        234.26        225.43         5.72 o                         
   7   1  16        160.73        154.13         5.13 o                         
   8   1  16          9.91         12.39         2.95 o                         
   9   1  16         10.14          5.94         3.04 o                         
  10   1  16          0.06         -1.33         2.95 o                         
  11   1  16         61.18         85.93         5.02 o                         
   0   2  16          0.00          3.71         1.08 o                         
   1   2  16         11.71         11.26         1.13 o                         
   2   2  16        648.48        692.05         5.93 o                         
   3   2  16        175.42        179.34         2.95 o                         
   4   2  16        552.92        479.94         5.98 o                         
   5   2  16        249.31        248.08         4.10 o                         
   6   2  16         23.85         28.14         3.07 o                         
   7   2  16         82.53         72.87         3.96 o                         
   8   2  16          1.71          6.44         2.72 o                         
   9   2  16         14.24          4.62         2.95 o                         
  10   2  16         17.55         18.36         3.55 o                         
  11   2  16          9.12          8.53         3.53 o                         
   1   3  16        129.63        136.92         2.25 o                         
   2   3  16         65.46         62.09         1.69 o                         
   3   3  16        251.33        238.10         3.28 o                         
   4   3  16        890.19        828.20         9.76 o                         
   5   3  16        478.37        463.11         5.92 o                         
   6   3  16         52.15         43.90         2.34 o                         
   7   3  16         11.07         12.15         2.21 o                         
   8   3  16         63.98         63.86         4.00 o                         
   9   3  16         34.06         32.93         3.59 o                         
  10   3  16          4.66         -3.00         3.00 o                         
  11   3  16          5.96          1.10         3.41 o                         
   0   4  16         65.18         45.64         2.73 o                         
   1   4  16          0.36          0.08         0.98 o                         
   2   4  16        759.61        803.07         6.85 o                         
   3   4  16          7.22         10.60         1.25 o                         
   4   4  16        468.88        463.10         6.18 o                         
   5   4  16        125.66        123.76         3.10 o                         
   6   4  16          8.27          9.52         1.71 o                         
   7   4  16         12.20         11.22         2.20 o                         
   8   4  16         55.95         51.58         3.85 o                         
   9   4  16         77.02         79.65         5.24 o                         
  10   4  16          1.56         -0.39         3.14 o                         
  11   4  16         35.57         34.30         4.97 o                         
   1   5  16         96.57        100.85         2.48 o                         
   2   5  16        116.98        113.92         2.30 o                         
   3   5  16        189.10        201.47         4.55 o                         
   4   5  16          1.12          3.03         1.47 o                         
   5   5  16         13.80         12.74         1.64 o                         
   6   5  16         64.63         78.99         3.48 o                         
   7   5  16         42.67         42.33         3.32 o                         
   8   5  16         56.68         56.44         3.40 o                         
   9   5  16         16.56         18.28         3.26 o                         
  10   5  16         26.45         26.00         3.70 o                         
   0   6  16         10.36          8.71         2.54 o                         
   1   6  16        143.62        134.27         2.82 o                         
   2   6  16          9.27          8.37         1.46 o                         
   3   6  16        168.24        174.16         3.00 o                         
   4   6  16          2.20          6.44         1.45 o                         
   5   6  16        338.48        333.77         4.89 o                         
   6   6  16        140.06        157.92         3.62 o                         
   7   6  16          0.96         -1.01         1.84 o                         
   8   6  16          3.25         -1.35         2.62 o                         
   9   6  16          1.52          0.37         2.66 o                         
  10   6  16         20.91         30.03         4.23 o                         
   1   7  16         23.50         19.62         1.91 o                         
   2   7  16        112.90        104.54         2.43 o                         
   3   7  16        105.03         99.85         2.95 o                         
   4   7  16          4.80          6.96         1.73 o                         
   5   7  16          8.08          9.13         1.98 o                         
   6   7  16        100.18        109.19         3.33 o                         
   7   7  16         68.58         69.85         4.74 o                         
   8   7  16         25.25         23.07         3.04 o                         
   9   7  16         17.82         18.27         3.19 o                         
  10   7  16         82.52         96.74         4.83 o                         
   0   8  16          0.48          1.41         1.78 o                         
   1   8  16        131.93        121.80         3.26 o                         
   2   8  16        213.18        192.05         3.24 o                         
   3   8  16        185.43        182.95         3.21 o                         
   4   8  16        313.98        301.15         4.55 o                         
   5   8  16          6.16          6.57         2.15 o                         
   6   8  16        133.26        132.69         4.31 o                         
   7   8  16         31.61         31.86         2.80 o                         
   8   8  16          0.73         -0.39         2.53 o                         
   9   8  16          5.71          5.46         2.98 o                         
   1   9  16        175.27        153.29         3.17 o                         
   2   9  16          2.95          1.05         1.35 o                         
   3   9  16         14.44         19.30         1.68 o                         
   4   9  16          0.90         -1.47         1.47 o                         
   5   9  16         11.54          9.80         2.14 o                         
   6   9  16         30.20         28.49         2.80 o                         
   7   9  16         71.53         68.74         3.76 o                         
   8   9  16          0.01         -1.04         2.71 o                         
   9   9  16          1.46         -3.36         3.64 o                         
   0  10  16        217.79        212.88         5.80 o                         
   1  10  16        211.72        202.23         4.37 o                         
   2  10  16        147.97        133.33         3.41 o                         
   3  10  16        225.94        211.16         4.17 o                         
   4  10  16        158.90        172.78         4.13 o                         
   5  10  16        115.10        141.28         5.42 o                         
   6  10  16         53.38         52.66         3.71 o                         
   7  10  16         44.97         53.89         3.75 o                         
   8  10  16         11.28         13.82         3.39 o                         
   1  11  16        157.36        141.20         3.93 o                         
   2  11  16          3.56         -1.69         1.69 o                         
   3  11  16          6.60         11.65         2.04 o                         
   4  11  16         38.86         42.01         2.81 o                         
   5  11  16         26.03         23.85         2.87 o                         
   6  11  16          6.49          7.36         2.79 o                         
   7  11  16          1.18          0.40         2.86 o                         
   0  12  16         33.74         35.54         3.49 o                         
   1  12  16          2.74          6.15         2.11 o                         
   2  12  16          0.74          1.85         1.87 o                         
   3  12  16         24.31         25.09         2.38 o                         
   4  12  16          5.89          7.95         2.38 o                         
   5  12  16          3.21         -1.84         2.43 o                         
   6  12  16        156.88        193.14         5.74 o                         
   1  13  16         21.67         28.96         2.69 o                         
   2  13  16         78.74         78.18         3.21 o                         
   3  13  16        106.17        117.58         4.04 o                         
   4  13  16         35.74         39.82         3.12 o                         
   5  13  16          2.41         -0.61         2.61 o                         
   0  14  16         15.46         29.42         5.32 o                         
   1  14  16        146.93        163.57         4.65 o                         
   2  14  16         11.82         18.86         2.67 o                         
   3  14  16         10.54         12.85         2.54 o                         
   1   1  17        113.95        126.28         2.23 o                         
   2   1  17        224.82        186.35         3.00 o                         
   3   1  17          8.27          7.29         1.17 o                         
   4   1  17         94.31        111.06         2.73 o                         
   5   1  17         64.08         57.77         3.05 o                         
   6   1  17         10.98          7.80         2.35 o                         
   7   1  17         97.57         97.93         4.12 o                         
   8   1  17         72.80         64.88         3.76 o                         
   9   1  17         44.27         36.77         3.30 o                         
  10   1  17          7.81          4.61         4.30 o                         
  11   1  17         12.37         18.17         3.80 o                         
   0   2  17        440.70        415.32         6.54 o                         
   1   2  17          1.42          1.17         1.06 o                         
   2   2  17        474.29        447.25         4.61 o                         
   3   2  17        570.13        605.38         6.41 o                         
   4   2  17          2.12          4.38         1.46 o                         
   5   2  17          8.20          7.60         1.53 o                         
   6   2  17          1.29         -1.35         2.05 o                         
   7   2  17         71.92         60.97         3.86 o                         
   8   2  17          9.91          4.76         2.78 o                         
   9   2  17         14.39          5.15         3.03 o                         
  10   2  17          2.10          3.23         3.24 o                         
  11   2  17         26.24         22.06         3.96 o                         
   1   3  17         20.82         16.37         1.54 o                         
   2   3  17         12.91         11.75         1.12 o                         
   3   3  17         46.50         48.43         1.72 o                         
   4   3  17         10.46         14.38         1.67 o                         
   5   3  17         17.68         18.22         1.99 o                         
   6   3  17          8.60          4.96         2.28 o                         
   7   3  17          0.29          1.39         2.49 o                         
   8   3  17         11.27         12.50         3.79 o                         
   9   3  17         45.18         47.62         4.04 o                         
  10   3  17         14.14         16.42         3.61 o                         
   0   4  17          4.71          1.68         2.01 o                         
   1   4  17        393.36        404.75         4.51 o                         
   2   4  17         39.89         41.00         2.01 o                         
   3   4  17         23.59         32.13         1.73 o                         
   4   4  17        164.35        145.07         3.45 o                         
   5   4  17        205.19        187.81         4.29 o                         
   6   4  17        157.12        158.90         4.21 o                         
   7   4  17         29.73         26.98         2.78 o                         
   8   4  17          1.93         -0.49         2.46 o                         
   9   4  17          0.20          1.47         2.91 o                         
  10   4  17          2.68          5.25         4.84 o                         
   1   5  17         23.19         19.13         1.49 o                         
   2   5  17         93.50         86.00         2.35 o                         
   3   5  17          4.32          7.63         1.50 o                         
   4   5  17        242.28        240.97         4.44 o                         
   5   5  17         83.44         84.59         3.07 o                         
   6   5  17        233.18        207.00         4.44 o                         
   7   5  17         32.14         37.93         3.38 o                         
   8   5  17          4.47          1.32         2.24 o                         
   9   5  17         88.58         96.77         5.02 o                         
  10   5  17          0.41          1.40         3.26 o                         
   0   6  17         22.38         21.77         2.93 o                         
   1   6  17         39.66         40.86         1.93 o                         
   2   6  17         87.42         87.70         2.49 o                         
   3   6  17       1347.22       1396.22        12.16 o                         
   4   6  17        510.51        510.17         6.87 o                         
   5   6  17        442.31        434.40         6.34 o                         
   6   6  17          0.78         -1.08         2.01 o                         
   7   6  17         22.42         14.24         2.51 o                         
   8   6  17          0.46         -2.51         2.51 o                         
   9   6  17          1.31         -0.72         2.65 o                         
  10   6  17         19.38         28.63         4.69 o                         
   1   7  17          8.36          8.34         1.52 o                         
   2   7  17         31.88         33.37         1.92 o                         
   3   7  17         57.02         62.81         2.44 o                         
   4   7  17        613.55        586.65         8.25 o                         
   5   7  17        145.76        160.33         4.16 o                         
   6   7  17        104.95        105.54         3.55 o                         
   7   7  17         34.47         39.14         3.28 o                         
   8   7  17          9.44         14.83         3.49 o                         
   9   7  17         89.42         99.01         4.78 o                         
   0   8  17        357.61        345.50         6.95 o                         
   1   8  17         48.45         44.55         2.04 o                         
   2   8  17          8.57         12.13         1.70 o                         
   3   8  17        143.28        158.20         3.37 o                         
   4   8  17         22.35         22.05         2.04 o                         
   5   8  17         15.59         20.65         2.55 o                         
   6   8  17         20.05         20.88         2.60 o                         
   7   8  17         31.41         28.48         3.49 o                         
   8   8  17         82.61         68.89         4.18 o                         
   9   8  17          1.94          3.47         3.09 o                         
   1   9  17         39.25         34.48         2.02 o                         
   2   9  17          2.53          2.92         1.54 o                         
   3   9  17          2.63          1.05         1.52 o                         
   4   9  17         22.61         13.42         2.01 o                         
   5   9  17         37.76         34.32         2.88 o                         
   6   9  17         12.44         11.85         2.82 o                         
   7   9  17          4.80          3.58         3.12 o                         
   8   9  17          7.82          8.50         3.83 o                         
   0  10  17         90.31         94.58         4.39 o                         
   1  10  17          0.15          2.95         2.21 o                         
   2  10  17        115.62        128.94         3.82 o                         
   3  10  17         53.00         61.29         2.95 o                         
   4  10  17         33.33         35.84         2.84 o                         
   5  10  17         35.15         37.73         3.12 o                         
   6  10  17         49.21         55.02         3.92 o                         
   7  10  17        200.21        226.48         8.31 o                         
   1  11  17         25.03         26.64         2.45 o                         
   2  11  17         28.38         31.86         2.61 o                         
   3  11  17        107.51        115.22         3.88 o                         
   4  11  17        139.10        153.68         4.61 o                         
   5  11  17          4.93          1.32         2.74 o                         
   6  11  17         17.74         23.90         3.11 o                         
   7  11  17          0.09          2.33         3.52 o                         
   0  12  17        296.21        291.87         8.31 o                         
   1  12  17         32.35         37.61         2.75 o                         
   2  12  17          8.13          6.90         2.28 o                         
   3  12  17          1.51         -2.06         2.06 o                         
   4  12  17         67.35         75.14         3.67 o                         
   5  12  17         80.39         96.85         4.36 o                         
   6  12  17          0.13          3.16         2.69 o                         
   1  13  17         12.12         12.13         2.43 o                         
   2  13  17         14.72         21.03         2.62 o                         
   3  13  17         30.73         30.21         2.88 o                         
   4  13  17          8.82         11.48         2.74 o                         
   0  14  17        352.31        420.87        10.55 o                         
   1  14  17          0.50          2.45         2.48 o                         
   2  14  17          4.23          1.36         2.41 o                         
   0   0  18         92.49        114.32         3.92 o                         
   1   0  18          1.45          0.36         2.28 o                         
   2   0  18        627.57        626.23         9.29 o                         
   3   0  18         53.43         45.90         2.70 o                         
   4   0  18         43.68         46.85         3.96 o                         
   5   0  18          6.86          4.62         2.93 o                         
   6   0  18        388.89        376.46        12.59 o                         
   7   0  18        186.09        180.79         7.41 o                         
   8   0  18        154.45        135.91         6.87 o                         
   9   0  18          0.53          6.01         3.76 o                         
  10   0  18         11.22         10.57         6.34 o                         
   1   1  18         47.36         43.35         1.49 o                         
   2   1  18         21.57         24.42         1.57 o                         
   3   1  18         85.94         86.87         2.42 o                         
   4   1  18         13.45         17.05         1.70 o                         
   5   1  18        723.26        690.58         9.77 o                         
   6   1  18         22.77         19.63         2.64 o                         
   7   1  18         24.27         20.78         2.87 o                         
   8   1  18          0.43         -0.02         2.55 o                         
   9   1  18          5.26          8.39         2.81 o                         
  10   1  18         29.26         35.52         3.71 o                         
   0   2  18        856.09        858.13        11.01 o                         
   1   2  18         42.35         46.40         1.97 o                         
   2   2  18         10.42          9.68         1.33 o                         
   3   2  18          0.17         -0.41         1.40 o                         
   4   2  18        106.45         85.83         2.60 o                         
   5   2  18        155.59        173.72         4.10 o                         
   6   2  18          8.29         11.57         2.52 o                         
   7   2  18        208.50        178.12         6.58 o                         
   8   2  18         84.80         75.52         4.04 o                         
   9   2  18          8.89          6.72         3.04 o                         
  10   2  18         17.17         13.38         3.64 o                         
   1   3  18         51.32         49.67         2.03 o                         
   2   3  18          2.99          1.33         1.31 o                         
   3   3  18         79.79         90.89         2.56 o                         
   4   3  18          1.40          3.66         1.98 o                         
   5   3  18         18.09         19.15         1.86 o                         
   6   3  18         82.09         84.05         3.30 o                         
   7   3  18          9.67         13.25         2.50 o                         
   8   3  18         24.49         16.41         3.26 o                         
   9   3  18          1.84         -1.89         2.82 o                         
  10   3  18          4.49          3.36         3.29 o                         
   0   4  18        369.90        346.88         8.89 o                         
   1   4  18        405.49        402.21         4.98 o                         
   2   4  18         67.05         58.56         2.24 o                         
   3   4  18        246.91        268.56         5.40 o                         
   4   4  18        102.75         84.18         2.89 o                         
   5   4  18         34.13         39.46         2.76 o                         
   6   4  18        136.08        129.85         4.30 o                         
   7   4  18         77.53         84.60         3.96 o                         
   8   4  18         26.52         28.18         3.09 o                         
   9   4  18         24.74         19.32         3.12 o                         
  10   4  18          4.60          2.12         3.08 o                         
   1   5  18        336.88        352.47         4.95 o                         
   2   5  18        156.55        157.58         3.05 o                         
   3   5  18          7.32          9.90         1.63 o                         
   4   5  18          9.58         10.40         1.88 o                         
   5   5  18        159.28        159.00         4.86 o                         
   6   5  18         67.46         74.17         3.37 o                         
   7   5  18         20.67         27.98         2.83 o                         
   8   5  18        127.72        131.79         4.56 o                         
   9   5  18         16.92         11.99         3.05 o                         
   0   6  18         29.81         20.20         2.72 o                         
   1   6  18         55.47         59.64         2.25 o                         
   2   6  18         61.92         54.36         2.19 o                         
   3   6  18        232.55        245.11         4.17 o                         
   4   6  18          0.68          3.32         1.79 o                         
   5   6  18         23.89         30.04         2.64 o                         
   6   6  18         95.04         94.30         3.51 o                         
   7   6  18          2.45         -0.13         3.03 o                         
   8   6  18         69.72         64.17         4.64 o                         
   9   6  18          3.68          1.82         3.00 o                         
   1   7  18         90.01         83.85         2.58 o                         
   2   7  18        164.98        158.76         3.60 o                         
   3   7  18         68.08         67.22         2.60 o                         
   4   7  18          1.20          4.07         1.73 o                         
   5   7  18        148.00        152.32         5.40 o                         
   6   7  18         27.85         32.68         2.73 o                         
   7   7  18         47.32         55.32         5.62 o                         
   8   7  18         21.11         28.39         3.32 o                         
   9   7  18         13.01         20.68         3.42 o                         
   0   8  18         42.47         46.95         3.37 o                         
   1   8  18        139.38        141.58         3.14 o                         
   2   8  18          5.41          6.18         1.64 o                         
   3   8  18        106.49         99.50         2.93 o                         
   4   8  18         97.05         84.91         2.98 o                         
   5   8  18          2.85          2.14         1.98 o                         
   6   8  18         15.92         17.71         3.27 o                         
   7   8  18          2.46          1.11         2.75 o                         
   8   8  18          3.53          5.31         2.95 o                         
   1   9  18         93.28         96.56         2.94 o                         
   2   9  18          0.25         -1.66         1.66 o                         
   3   9  18         71.11         79.93         2.98 o                         
   4   9  18          1.19          3.32         1.93 o                         
   5   9  18          4.72          3.78         2.43 o                         
   6   9  18          2.83          3.04         2.62 o                         
   7   9  18          8.48          7.62         3.33 o                         
   8   9  18          2.68         -0.04         4.32 o                         
   0  10  18          2.04         -0.15         3.17 o                         
   1  10  18          0.03         -0.98         2.03 o                         
   2  10  18         42.28         42.04         2.70 o                         
   3  10  18         86.31         93.39         3.56 o                         
   4  10  18         48.53         51.02         3.18 o                         
   5  10  18        102.18         93.68         4.19 o                         
   6  10  18         97.62        115.07         4.65 o                         
   7  10  18         45.07         44.46         3.84 o                         
   1  11  18         19.24         28.58         2.59 o                         
   2  11  18         15.56         11.96         2.33 o                         
   3  11  18         36.59         43.81         2.89 o                         
   4  11  18          0.94          2.46         2.35 o                         
   5  11  18        171.87        187.74         5.65 o                         
   6  11  18          3.29          0.13         2.75 o                         
   0  12  18         25.74         35.98         4.59 o                         
   1  12  18          2.94         -0.05         2.19 o                         
   2  12  18          2.19         -2.21         2.21 o                         
   3  12  18         40.53         42.95         3.08 o                         
   4  12  18         13.39         23.13         2.87 o                         
   5  12  18         28.39         37.77         3.68 o                         
   1  13  18          6.07          4.45         2.35 o                         
   2  13  18          0.44         -2.29         2.29 o                         
   3  13  18          0.21         -0.02         2.43 o                         
   1   1  19        118.97        108.19         2.75 o                         
   2   1  19         48.38         42.69         1.87 o                         
   3   1  19          2.84          3.91         1.54 o                         
   4   1  19         26.53         25.65         2.54 o                         
   5   1  19        128.40        121.31         4.16 o                         
   6   1  19          0.62         -3.12         3.12 o                         
   7   1  19        207.65        209.01         5.66 o                         
   8   1  19         41.67         31.50         3.19 o                         
   9   1  19         13.38         12.56         3.01 o                         
  10   1  19          7.95          4.94         3.13 o                         
   0   2  19        225.64        222.57         4.88 o                         
   1   2  19          0.53          1.80         1.36 o                         
   2   2  19        305.19        306.79         4.29 o                         
   3   2  19         41.17         49.77         2.29 o                         
   4   2  19         96.35        100.24         3.34 o                         
   5   2  19         54.47         50.91         3.51 o                         
   6   2  19          7.40          5.36         2.36 o                         
   7   2  19         18.49         17.07         2.80 o                         
   8   2  19          4.30          6.56         2.76 o                         
   9   2  19          0.97         -2.78         2.78 o                         
  10   2  19          0.01         -2.16         2.96 o                         
   1   3  19         56.43         54.61         2.17 o                         
   2   3  19         83.83         92.80         2.64 o                         
   3   3  19         67.89         77.22         3.03 o                         
   4   3  19         13.30         15.66         2.72 o                         
   5   3  19         48.21         48.41         3.06 o                         
   6   3  19         50.54         55.28         3.43 o                         
   7   3  19        139.06        127.67         4.74 o                         
   8   3  19          1.76         -2.27         2.27 o                         
   9   3  19          0.38         -1.75         3.04 o                         
   0   4  19          0.24          3.90         2.38 o                         
   1   4  19          0.50         -1.03         1.49 o                         
   2   4  19          1.18          1.06         1.51 o                         
   3   4  19          0.01          0.03         1.78 o                         
   4   4  19        102.43         96.17         3.39 o                         
   5   4  19          0.07         -2.38         2.38 o                         
   6   4  19          0.13         -2.17         2.17 o                         
   7   4  19          1.32          1.88         2.65 o                         
   8   4  19          2.88          4.83         2.58 o                         
   9   4  19          7.70          4.02         2.88 o                         
   1   5  19         10.51         12.77         1.82 o                         
   2   5  19         49.42         59.48         2.53 o                         
   3   5  19         41.63         38.33         2.32 o                         
   4   5  19         68.33         64.18         3.03 o                         
   5   5  19        124.13        119.16         5.13 o                         
   6   5  19         29.34         24.53         3.24 o                         
   7   5  19         27.58         34.33         3.10 o                         
   8   5  19         14.94         14.88         2.85 o                         
   9   5  19         57.50         61.91         4.29 o                         
   0   6  19          2.88         -0.78         3.12 o                         
   1   6  19        209.79        194.41         4.36 o                         
   2   6  19         29.35         30.27         2.22 o                         
   3   6  19          2.05          8.92         2.11 o                         
   4   6  19        357.78        374.30         6.07 o                         
   5   6  19        486.93        530.34         8.14 o                         
   6   6  19         34.19         30.21         3.28 o                         
   7   6  19        187.38        182.93         6.68 o                         
   8   6  19          0.16         -2.65         2.65 o                         
   9   6  19         33.38         30.79         3.75 o                         
   1   7  19        152.12        161.22         3.77 o                         
   2   7  19         48.51         49.65         2.52 o                         
   3   7  19          2.47          4.56         2.03 o                         
   4   7  19         30.52         38.52         2.82 o                         
   5   7  19        123.16        128.74         4.06 o                         
   6   7  19        104.40         97.48         4.45 o                         
   7   7  19        154.04        156.42         5.49 o                         
   8   7  19         43.29         54.50         4.12 o                         
   0   8  19         39.64         31.63         3.24 o                         
   1   8  19         15.02         20.55         2.07 o                         
   2   8  19         31.22         31.02         2.32 o                         
   3   8  19          3.38          4.23         2.01 o                         
   4   8  19          4.12          8.29         2.12 o                         
   5   8  19         37.49         45.77         3.29 o                         
   6   8  19          2.77         -0.77         2.99 o                         
   7   8  19         92.08         92.30         4.71 o                         
   8   8  19          9.52          7.56         3.28 o                         
   1   9  19         56.45         64.43         3.44 o                         
   2   9  19          0.11          0.64         2.20 o                         
   3   9  19         38.04         43.80         3.02 o                         
   4   9  19          4.51          4.45         2.46 o                         
   5   9  19         49.32         50.75         3.91 o                         
   6   9  19         44.65         40.93         3.80 o                         
   7   9  19          6.90          6.37         3.56 o                         
   0  10  19         55.30         55.97         4.74 o                         
   1  10  19         64.13         74.20         3.57 o                         
   2  10  19         39.84         45.04         3.80 o                         
   3  10  19          3.35          3.75         2.45 o                         
   4  10  19         89.23         95.75         4.51 o                         
   5  10  19         61.94         70.87         4.34 o                         
   6  10  19         69.80         73.93         4.64 o                         
   1  11  19          2.10          2.48         2.45 o                         
   2  11  19          0.02         -2.35         2.35 o                         
   3  11  19         57.06         67.49         3.75 o                         
   4  11  19         17.07         19.17         3.18 o                         
   5  11  19         16.96         17.53         3.43 o                         
   0  12  19          5.59         13.47         3.96 o                         
   1  12  19          0.16         -2.41         2.41 o                         
   2  12  19         43.09         41.25         3.35 o                         
   3  12  19         91.31         94.50         4.54 o                         
   0   0  20        184.97        203.05         7.31 o                         
   1   0  20         76.59         76.89         3.97 o                         
   2   0  20        115.46        102.33         7.07 o                         
   3   0  20         17.80         17.83         3.10 o                         
   4   0  20          7.04          5.27         5.79 o                         
   5   0  20         35.45         33.94         4.38 o                         
   6   0  20         46.99         50.09         4.70 o                         
   7   0  20         78.78         68.09         5.64 o                         
   8   0  20         22.93         40.22         4.88 o                         
   9   0  20         44.04         49.04         6.04 o                         
   1   1  20        208.25        244.17         3.95 o                         
   2   1  20         39.25         45.59         2.20 o                         
   3   1  20         37.61         34.02         2.32 o                         
   4   1  20         97.21        105.94         3.88 o                         
   5   1  20          8.09          8.17         2.43 o                         
   6   1  20         53.10         49.36         3.36 o                         
   7   1  20        106.89        100.90         4.39 o                         
   8   1  20          1.73          1.72         2.71 o                         
   9   1  20          0.23          0.77         3.02 o                         
   0   2  20        148.61        146.85         5.08 o                         
   1   2  20          6.28          3.71         1.54 o                         
   2   2  20         37.20         47.92         2.26 o                         
   3   2  20        141.13        131.42         3.55 o                         
   4   2  20         36.47         42.97         3.21 o                         
   5   2  20        187.41        190.75         5.24 o                         
   6   2  20         13.28         13.23         2.69 o                         
   7   2  20          1.75          3.36         2.56 o                         
   8   2  20          9.61          9.10         2.90 o                         
   9   2  20         12.61          5.41         3.02 o                         
   1   3  20          3.74          5.22         1.60 o                         
   2   3  20         11.99         13.97         1.89 o                         
   3   3  20        135.89        129.18         5.10 o                         
   4   3  20        112.15        120.32         5.03 o                         
   5   3  20         40.71         28.34         3.34 o                         
   6   3  20        133.20         94.95         4.65 o                         
   7   3  20          6.46         10.31         2.83 o                         
   8   3  20         17.36          9.69         2.95 o                         
   9   3  20         30.34         30.26         3.60 o                         
   0   4  20        122.82        138.11         4.79 o                         
   1   4  20         46.19         41.29         2.31 o                         
   2   4  20          3.02          1.63         1.68 o                         
   3   4  20         65.56         74.44         2.87 o                         
   4   4  20        132.91        126.64         3.73 o                         
   5   4  20         48.81         50.00         3.63 o                         
   6   4  20          0.45         -2.55         2.55 o                         
   7   4  20         63.53         58.82         4.06 o                         
   8   4  20         15.38         18.76         3.62 o                         
   9   4  20          0.20         -0.85         3.82 o                         
   1   5  20          1.99         -0.48         1.64 o                         
   2   5  20          4.17          5.54         1.82 o                         
   3   5  20          0.09         -1.43         1.86 o                         
   4   5  20        346.28        339.79         5.66 o                         
   5   5  20          1.26          1.55         2.56 o                         
   6   5  20          1.68          0.56         2.68 o                         
   7   5  20         26.79         29.59         3.37 o                         
   8   5  20          0.37         -0.84         5.38 o                         
   0   6  20         10.52          8.35         2.72 o                         
   1   6  20          0.18          1.48         1.75 o                         
   2   6  20         10.59         13.45         1.97 o                         
   3   6  20          0.26          1.39         2.23 o                         
   4   6  20         19.56         17.65         2.37 o                         
   5   6  20          1.75          5.45         2.38 o                         
   6   6  20         44.34         48.78         3.78 o                         
   7   6  20          8.80         -1.52         3.68 o                         
   8   6  20          5.81          4.72         3.63 o                         
   1   7  20          8.41          7.34         2.54 o                         
   2   7  20         56.39         60.18         2.73 o                         
   3   7  20         22.95         19.99         2.35 o                         
   4   7  20         53.55         60.72         3.19 o                         
   5   7  20          0.25         -1.01         2.22 o                         
   6   7  20         25.21         24.48         3.88 o                         
   7   7  20          5.47          9.42         3.58 o                         
   0   8  20        278.69        269.09         6.71 o                         
   1   8  20          5.25          0.55         2.13 o                         
   2   8  20          0.01          1.65         1.89 o                         
   3   8  20         34.89         36.29         2.58 o                         
   4   8  20         44.62         51.49         3.07 o                         
   5   8  20         30.66         42.51         3.11 o                         
   6   8  20         76.80         75.06         4.38 o                         
   7   8  20         60.49         62.39         5.69 o                         
   1   9  20         23.40         28.58         2.80 o                         
   2   9  20          9.50          7.60         2.50 o                         
   3   9  20         26.84         34.94         3.31 o                         
   4   9  20          1.18          2.51         3.17 o                         
   5   9  20          3.03         -0.26         2.73 o                         
   6   9  20          6.30          5.73         3.69 o                         
   0  10  20         13.71          8.69         3.55 o                         
   1  10  20          0.00          1.03         2.36 o                         
   2  10  20         10.38         10.03         2.71 o                         
   3  10  20        154.92        154.63         5.37 o                         
   4  10  20         32.26         27.80         3.33 o                         
   5  10  20        131.92        154.32         5.94 o                         
   1  11  20         30.70         40.25         3.28 o                         
   2  11  20          8.73         13.54         3.49 o                         
   3  11  20         27.68         41.99         3.65 o                         
   4  11  20         17.83         14.70         3.16 o                         
   0  12  20         83.91         89.51         6.10 o                         
   1  12  20          0.30          6.91         2.85 o                         
   1   1  21          3.80          4.87         1.82 o                         
   2   1  21         39.83         38.99         2.79 o                         
   3   1  21        122.96        120.76         4.21 o                         
   4   1  21          5.49          4.47         2.43 o                         
   5   1  21         72.14         62.04         4.07 o                         
   6   1  21         50.57         50.53         3.57 o                         
   7   1  21          0.60         -1.96         2.56 o                         
   8   1  21         49.71         45.05         3.75 o                         
   0   2  21        132.65        132.43         5.29 o                         
   1   2  21        183.48        180.96         3.91 o                         
   2   2  21          2.47          4.20         1.80 o                         
   3   2  21        197.58        199.13         4.44 o                         
   4   2  21        174.32        165.25         4.85 o                         
   5   2  21          2.92          1.33         2.89 o                         
   6   2  21          3.59          3.06         2.93 o                         
   7   2  21        125.16        126.84         6.72 o                         
   8   2  21          6.76         10.70         3.09 o                         
   1   3  21          2.41          2.17         1.82 o                         
   2   3  21         15.59         17.10         2.07 o                         
   3   3  21         69.61         67.69         2.93 o                         
   4   3  21          9.83         10.01         2.41 o                         
   5   3  21        265.09        258.47         7.78 o                         
   6   3  21          2.06          2.00         2.85 o                         
   7   3  21         17.71         17.61         3.50 o                         
   8   3  21          0.22         -2.28         3.39 o                         
   0   4  21          5.51          6.81         2.54 o                         
   1   4  21          7.56          8.39         1.89 o                         
   2   4  21        256.64        245.66         5.23 o                         
   3   4  21          0.99          1.91         2.14 o                         
   4   4  21        415.74        391.93         6.63 o                         
   5   4  21         41.46         37.21         3.20 o                         
   6   4  21          6.71          7.99         2.98 o                         
   7   4  21         26.58         21.50         3.33 o                         
   8   4  21          1.83         -2.90         2.90 o                         
   1   5  21          0.06          1.49         1.72 o                         
   2   5  21         54.89         59.82         3.33 o                         
   3   5  21         39.13         37.45         2.48 o                         
   4   5  21          6.17          8.79         2.19 o                         
   5   5  21          1.99          4.55         2.52 o                         
   6   5  21         28.10         33.98         3.60 o                         
   7   5  21         28.05         32.02         3.67 o                         
   8   5  21          1.23         -2.08         3.37 o                         
   0   6  21         11.45         10.80         2.85 o                         
   1   6  21          0.42          0.79         1.82 o                         
   2   6  21        391.04        416.78         5.95 o                         
   3   6  21        166.01        170.35         4.37 o                         
   4   6  21         35.83         39.11         2.70 o                         
   5   6  21          7.33         11.59         2.61 o                         
   6   6  21         75.57         74.22         4.33 o                         
   7   6  21         42.96         61.44         4.81 o                         
   1   7  21          0.10         -0.81         1.90 o                         
   2   7  21          0.03          1.44         1.91 o                         
   3   7  21          2.88          3.95         2.06 o                         
   4   7  21         68.19         61.06         3.37 o                         
   5   7  21         12.64          9.46         2.74 o                         
   6   7  21          8.32         12.26         3.27 o                         
   7   7  21         10.73          8.58         3.73 o                         
   0   8  21          1.41         -1.08         3.80 o                         
   1   8  21          3.24          6.62         2.02 o                         
   2   8  21          7.58         10.95         2.08 o                         
   3   8  21         64.68         67.28         3.42 o                         
   4   8  21         26.69         29.17         2.81 o                         
   5   8  21          1.06         -0.58         2.71 o                         
   6   8  21          0.01         -3.14         3.24 o                         
   1   9  21          0.35         -1.07         2.52 o                         
   2   9  21          0.61          3.78         2.50 o                         
   3   9  21         95.78        108.78         5.62 o                         
   4   9  21         13.36         23.74         3.45 o                         
   5   9  21        100.91        116.92         5.33 o                         
   0  10  21          0.08         -0.85         3.46 o                         
   1  10  21          0.10          0.25         2.59 o                         
   2  10  21         41.55         47.55         3.44 o                         
   3  10  21         36.71         49.79         3.82 o                         
   4  10  21         14.42         23.63         3.56 o                         
   1  11  21         88.55         72.65         3.96 o                         
   2  11  21         30.31         37.81         3.47 o                         
   0   0  22        343.28        363.23        11.31 o                         
   1   0  22        100.61         97.42         4.76 o                         
   2   0  22         38.83         38.67         5.05 o                         
   3   0  22          1.11         -3.55         4.35 o                         
   4   0  22         70.87         48.07         5.33 o                         
   5   0  22         48.20         43.32         5.33 o                         
   6   0  22          3.22          8.28         5.25 o                         
   7   0  22         97.21         87.20         8.27 o                         
   8   0  22          0.77         -1.44         4.22 o                         
   1   1  22        453.05        438.29         6.09 o                         
   2   1  22         98.69        110.94         3.95 o                         
   3   1  22         13.69         15.69         3.07 o                         
   4   1  22         14.85         10.74         3.12 o                         
   5   1  22         94.38         87.77         4.53 o                         
   6   1  22          0.19         -0.08         2.93 o                         
   7   1  22         22.94         30.46         3.80 o                         
   8   1  22         29.53         36.31         5.10 o                         
   0   2  22         36.24         34.16         4.11 o                         
   1   2  22         79.85         67.78         3.13 o                         
   2   2  22        164.64        153.96         4.19 o                         
   3   2  22          4.38          2.96         2.59 o                         
   4   2  22         38.28         38.85         3.17 o                         
   5   2  22          3.61         -0.58         2.56 o                         
   6   2  22          2.81         -1.75         3.06 o                         
   7   2  22          1.93          4.24         3.25 o                         
   8   2  22          0.01         -0.78         3.17 o                         
   1   3  22          2.92          3.33         2.16 o                         
   2   3  22         26.06         27.74         2.56 o                         
   3   3  22          5.63          6.27         2.32 o                         
   4   3  22         20.05         23.06         2.76 o                         
   5   3  22          8.07          5.20         2.49 o                         
   6   3  22         10.65          8.49         3.00 o                         
   7   3  22          7.69          8.51         3.41 o                         
   0   4  22          0.02          1.23         3.07 o                         
   1   4  22         67.69         74.08         3.45 o                         
   2   4  22          1.95          2.33         1.99 o                         
   3   4  22         25.78         29.23         2.56 o                         
   4   4  22          6.20          8.74         2.70 o                         
   5   4  22          1.60          8.19         2.62 o                         
   6   4  22         76.04         79.92         4.48 o                         
   7   4  22          2.30          2.88         3.09 o                         
   1   5  22         51.78         54.41         2.89 o                         
   2   5  22         20.92         26.47         2.48 o                         
   3   5  22         63.48         70.17         3.13 o                         
   4   5  22          0.49          1.86         2.42 o                         
   5   5  22         60.20         52.65         3.48 o                         
   6   5  22          0.51          4.23         2.82 o                         
   7   5  22          9.47          9.31         4.02 o                         
   0   6  22          6.72          2.59         2.91 o                         
   1   6  22         24.98         26.98         2.58 o                         
   2   6  22         68.94         70.12         3.29 o                         
   3   6  22         36.99         36.10         2.79 o                         
   4   6  22        109.15        118.28         4.58 o                         
   5   6  22          6.83          4.57         2.62 o                         
   6   6  22          7.12         10.18         3.27 o                         
   1   7  22         42.20         40.65         2.64 o                         
   2   7  22         14.23         14.15         2.39 o                         
   3   7  22         60.83         66.72         3.57 o                         
   4   7  22         26.90         33.59         3.00 o                         
   5   7  22         24.88         20.04         3.19 o                         
   6   7  22          0.43          2.95         2.95 o                         
   0   8  22        108.84        107.73         6.94 o                         
   1   8  22          2.87          1.41         2.03 o                         
   2   8  22         30.69         32.94         2.66 o                         
   3   8  22          0.02          5.07         2.56 o                         
   4   8  22        101.11        105.25         4.54 o                         
   5   8  22          3.09          3.92         2.95 o                         
   1   9  22          3.74          3.01         2.77 o                         
   2   9  22          0.92         -2.37         2.37 o                         
   3   9  22         39.27         49.14         3.76 o                         
   4   9  22          4.32         -0.95         3.26 o                         
   0  10  22         12.71          9.29         4.02 o                         
   1  10  22          7.73          9.16         2.75 o                         
   2  10  22          1.88          2.49         2.70 o                         
   1   1  23         18.86         21.02         2.36 o                         
   2   1  23         26.23         27.72         3.12 o                         
   3   1  23          6.35          0.80         2.68 o                         
   4   1  23         35.52         36.02         3.78 o                         
   5   1  23         51.33         52.07         4.21 o                         
   6   1  23        105.51        107.56         6.26 o                         
   7   1  23          7.19          7.63         4.26 o                         
   0   2  23         14.87         14.66         3.45 o                         
   1   2  23          3.85          4.17         2.37 o                         
   2   2  23         14.58         11.29         2.89 o                         
   3   2  23         43.13         54.06         3.76 o                         
   4   2  23         77.38         79.93         4.19 o                         
   5   2  23          0.04         -0.12         3.03 o                         
   6   2  23         27.29         33.54         4.78 o                         
   7   2  23          5.99         -0.52         4.41 o                         
   1   3  23         72.92         77.38         3.64 o                         
   2   3  23         15.03         16.98         2.47 o                         
   3   3  23          5.74          7.19         2.89 o                         
   4   3  23         17.94         25.35         3.24 o                         
   5   3  23          1.33          0.02         3.11 o                         
   6   3  23          0.94         -2.79         2.79 o                         
   0   4  23        199.74        174.13         9.43 o                         
   1   4  23          1.20          1.77         2.39 o                         
   2   4  23         44.16         45.12         3.12 o                         
   3   4  23         16.61         14.21         2.95 o                         
   4   4  23          1.09          0.06         2.43 o                         
   5   4  23         33.59         29.23         3.10 o                         
   6   4  23         76.39         71.89         3.85 o                         
   1   5  23          9.24          8.68         2.57 o                         
   2   5  23         52.73         61.59         3.64 o                         
   3   5  23         46.55         48.97         3.43 o                         
   4   5  23          6.06          8.70         2.69 o                         
   5   5  23         65.41         59.28         3.68 o                         
   6   5  23         33.40         29.26         3.19 o                         
   0   6  23        570.35        612.71        29.31 o                         
   1   6  23          0.04         -0.42         2.42 o                         
   2   6  23         12.44          7.32         2.35 o                         
   3   6  23          2.71          2.89         2.59 o                         
   4   6  23         25.28         37.22         3.61 o                         
   5   6  23          0.92          1.26         2.68 o                         
   1   7  23         22.28         28.41         3.10 o                         
   2   7  23         29.30         36.57         3.25 o                         
   3   7  23         32.85         31.30         2.78 o                         
   4   7  23         22.63         21.14         3.36 o                         
   0   8  23          0.02          3.27         3.70 o                         
   1   8  23          3.80          0.45         2.47 o                         
   2   8  23          0.15         -2.75         2.75 o                         
   3   8  23         47.76         56.32         3.88 o                         
   1   9  23         39.92         52.45         3.60 o                         
   0   0  24          0.38          7.48         4.28 o                         
   1   0  24        124.66        119.59         6.17 o                         
   2   0  24          0.42          1.50         3.63 o                         
   3   0  24         76.92         68.84         7.52 o                         
   4   0  24          1.52          3.05         5.74 o                         
   5   0  24        179.66        216.04        12.43 o                         
   6   0  24          4.05         -6.12         6.12 o                         
   1   1  24        130.29        139.21         5.53 o                         
   2   1  24          4.37          2.82         2.78 o                         
   3   1  24        149.57        152.87         5.85 o                         
   4   1  24         84.70         87.17         4.47 o                         
   5   1  24         25.22         23.56         3.75 o                         
   6   1  24          8.30          9.46         3.83 o                         
   0   2  24         84.26         83.95         7.48 o                         
   1   2  24          1.56          2.58         2.85 o                         
   2   2  24         10.05         14.44         3.02 o                         
   3   2  24          8.70          8.96         3.00 o                         
   4   2  24         10.18         15.84         3.13 o                         
   5   2  24          0.03         -0.91         2.92 o                         
   6   2  24         24.82         26.62         3.91 o                         
   1   3  24          4.98          3.18         2.52 o                         
   2   3  24         91.69        100.85         5.20 o                         
   3   3  24         44.19         45.26         3.79 o                         
   4   3  24          5.01          5.29         2.98 o                         
   5   3  24          0.00          4.25         3.08 o                         
   0   4  24          1.27          8.12         3.69 o                         
   1   4  24          5.05          3.51         2.54 o                         
   2   4  24          8.30         10.08         3.02 o                         
   3   4  24          0.33         -1.61         2.69 o                         
   4   4  24          2.34         -2.74         2.74 o                         
   5   4  24          1.91          4.72         3.11 o                         
   1   5  24          0.11          0.30         2.50 o                         
   2   5  24          2.53          3.47         2.53 o                         
   3   5  24          0.02         -2.07         3.91 o                         
   4   5  24         17.00         19.29         3.24 o                         
   0   6  24          0.60          4.32         4.00 o                         
   1   6  24         24.60         29.27         3.14 o                         
   2   6  24         48.37         50.83         3.46 o                         
   3   6  24          0.85          2.10         2.96 o                         
   4   6  24         14.18         18.87         3.57 o                         
   1   7  24          1.43          3.57         2.72 o                         
   2   7  24          1.03          1.88         2.59 o                         
   3   7  24          0.13          1.32         2.68 o                         
   0   8  24          2.95          2.55         4.74 o                         
   1   1  25          4.86          4.74         2.68 o                         
   2   1  25          0.98         -1.48         2.63 o                         
   3   1  25          1.47          6.06         3.01 o                         
   4   1  25         24.59         23.43         3.61 o                         
   0   2  25         13.69         17.52         3.94 o                         
   1   2  25          9.31         13.09         2.84 o                         
   2   2  25          2.76          8.11         2.99 o                         
   3   2  25         49.96         55.02         3.93 o                         
   4   2  25         17.94         20.35         3.54 o                         
   1   3  25         13.38         14.82         3.16 o                         
   2   3  25          3.28          2.03         3.36 o                         
   3   3  25          0.00         -0.31         3.12 o                         
   4   3  25          1.65         -0.91         3.31 o                         
   0   4  25          2.62          1.55         3.88 o                         
   1   4  25          0.81          0.92         2.55 o                         
   2   4  25         10.11          6.19         3.08 o                         
   3   4  25         88.42         94.79         4.77 o                         
   1   5  25          0.00          3.79         2.60 o                         
   2   5  25         13.59         12.27         3.31 o                         
   3   5  25          5.38          1.38         3.35 o                         
   0   6  25          2.38          4.64         3.88 o                         
   1   6  25         21.21         24.00         3.24 o                         
   0   0  26         26.62         40.34         7.10 o                         
   1   0  26          0.96         -3.11         3.90 o                         
   2   0  26          4.36          4.63         4.07 o                         
   3   0  26         54.38         60.62         5.66 o                         
   1   1  26        126.04        120.73         6.34 o                         
   2   1  26          1.33         -2.79         2.79 o                         
   0   2  26          4.27         10.63         5.01 o                         
   1   2  26          0.05         -2.72         3.05 o                         
   2   2  26          0.64          1.49         3.08 o                         
   1   3  26          0.12          1.73         3.05 o                         
                                                                                
